# Supplementary material for: There and back again: historical biogeography of neotropical magnolias based on high-throughput sequencing
Source: BMC Ecol Evol. 2025 Apr 30;25:40. doi: 10.1186/s12862-025-02379-7 (PMC12042371; doi:10.1186/s12862-025-02379-7)
Supplement: Supplementary file 1 — Additional file 1: Table S1. Results from the assembly of the 239 nuclear targets of the 39 Magnoliaceae samples analyzed. [file 12862_2025_2379_MOESM1_ESM.csv]

Sample	C17123825	scaffold319146	scaffold48511	scaffold67434	scaffold89394	scaffold148134	scaffold168686	scaffold6205	scaffold293466	scaffold332176	scaffold193339	scaffold110335	scaffold287784	scaffold82544	scaffold34117	scaffold14770	scaffold14174	scaffold56325	scaffold74187	scaffold2616	scaffold69723	scaffold322680	scaffold263069	scaffold31471	scaffold107095	scaffold22689	scaffold166591	scaffold22540	scaffold37215	scaffold99872	scaffold213213	scaffold83517	scaffold83703	scaffold41983	scaffold57632	scaffold112130	scaffold9504	scaffold329999	scaffold114031	scaffold249352	scaffold72122	scaffold1974	scaffold336754	scaffold199808	C17484373	scaffold56094	scaffold264841	scaffold20524	scaffold34874
M_septentrionalis_MA240	1074	543	1089	600	1140	1986	723	1200	1020	1200	654	906	840	1080	1404	1056	1017	582	1851	2400	366	954	660	360	1860	1572	960	891	711	420	1020	1218	2343	2820	903	540	1020	1497	960	1311	606	1227	1347	930	972	714	834	360	1500
M_allenii_MA3076Z	1071	594	1200	600	1137	1854	948	1077	1020	1200	657	957	723	1080	1440	1059	963	597	1884	2400	357	939	660	366	1860	1725	960	1014	720	417	969	1194	2418	2715	900	543	1020	1317	930	1311	1137	1260	1167	948	969	828	834	534	1497
M_coronata_MA3218B	1074	594	1197	600	1140	1899	957	1083	1020	1200	657	954	840	1080	1437	1056	672	600	1854	2274	357	1143	660	360	1860	1719	960	1368	720	420	969	1185	2346	2817	897	558	885	1272	963	1314	1137	1260	1209	960	960	711	834	537	1491
M_emarginata_MA2164B	1074	474	945	600	1140	1878	735	1083	1020	1200	651	960	840	1080	1272	1059	729	600	1854	1977	357	378	660	360	1803	1719	960	1368	360	420	849	1185	2142	2679	897	660	885	1272	963	1074	717	1260	1200	960	954	360	831	537	1338
M_iltisiana_MA530KIMB	1074	450	1197	600	1134	1929	960	1203	1020	1200	660	960	840	1080	1563	1083	1020	597	1863	2388	357	954	660	360	1857	1686	960	1017	720	420	969	1206	2418	2709	1017	543	1005	1557	1077	1314	960	1260	1203	960	951	684	834	360	1497
M_jaenensis_MA3110	1074	474	600	600	1062	1899	957	1080	1020	1200	657	960	840	1080	1272	1059	714	600	1854	2223	336	1032	660	360	1746	1680	960	1368	480	420	849	1185	2259	2589	1014	660	885	1395	963	1074	726	1260	1209	960	954	360	837	537	1497
M_lacandonica_MA0156B	1071	474	1200	600	1140	2526	951	1080	1020	1200	657	957	840	1062	1311	1059	777	600	1890	2400	357	948	660	366	1860	1680	960	957	720	420	972	1194	2418	2484	1014	543	1020	1281	930	1311	1137	1260	1212	933	933	720	363	531	1497
M_macrocarpa_MA3215	1071	474	1251	600	546	1995	501	960	1020	1134	492	837	726	1035	1311	942	672	414	1617	1788	321	1137	660	366	1752	1554	912	891	360	408	852	1020	1950	2484	555	660	897	378	687	891	813	1140	1212	933	969	360	831	537	1452
M_mexicana_2020_004_MA3241	1071	594	1092	600	1140	2148	948	1200	1020	1200	657	843	693	1080	1440	1059	777	600	1878	2397	357	987	660	366	1857	1719	960	1008	720	417	972	1170	2418	2592	690	660	1020	1281	930	1311	1137	1260	1212	960	969	360	834	531	1497
M_ofeliae_MA3236	1071	474	1092	600	780	1575	816	1080	1020	1200	657	777	840	1080	1194	1059	1017	600	1890	2397	357	948	660	366	1860	1680	960	1374	720	408	972	1194	2394	2484	1020	543	1020	1281	930	1194	1137	1260	1212	960	969	720	831	531	1497
M_pacifica_tarahumara_MA533KIMB	1074	594	1050	600	1140	1989	960	1200	1020	1200	660	957	840	1083	1602	1056	1017	603	1857	2400	360	1254	660	360	1860	1716	960	1017	720	420	969	1086	2298	2718	894	543	1017	1368	963	1305	1140	1257	1212	927	969	573	834	534	1500
M_ptartepuiana_MA3235	1074	594	1803	600	1089	2148	957	1200	1020	1179	657	957	840	1080	1437	1056	909	600	1857	2340	357	843	660	360	1860	1719	960	1017	720	420	969	1185	2379	2820	1017	660	885	1395	963	1431	1137	1260	1209	960	954	711	831	537	1494
M_rimachii_MA3153	1071	474	1197	600	939	1707	738	1083	1020	1158	660	843	840	1077	1566	1059	717	597	1770	2166	351	837	660	360	1860	1722	960	978	360	408	795	1194	2109	2580	1020	543	780	1176	864	1191	948	1260	1194	960	969	486	831	537	1377
M_rzedowskiana_MA3188B	1074	594	1050	600	1140	1989	960	1083	1020	1200	660	960	840	1080	1602	1056	1017	603	1857	2400	360	1143	660	360	1860	1716	960	1008	720	420	969	1206	2226	2718	1014	543	1017	1407	1083	1188	1140	1245	1212	927	969	573	834	534	1491
M_silvioi_aff_MA3129B	1071	594	972	600	1140	1935	918	1200	1020	1200	660	960	840	1077	1398	1059	1014	591	1836	2397	357	948	660	360	1860	1722	960	981	837	408	924	1194	2418	2823	1020	660	1179	1326	960	1311	1137	1260	1191	960	969	828	834	537	1497
M_virolinensis_MA3126C	1071	594	1200	600	1140	1935	918	1083	1020	1200	660	957	840	1074	1566	1059	900	597	1881	2400	360	966	660	360	1860	1722	960	981	720	408	897	1194	2418	2826	900	660	1176	1206	807	1311	1134	1260	1188	933	969	720	363	537	1497
M_wetterii_aff_MA3134Z	1071	594	1092	600	1134	1575	729	903	1020	1200	657	957	840	1080	1311	1059	786	600	1887	2400	357	828	660	366	1860	1725	960	1014	720	417	972	1194	2298	2715	900	543	1020	1206	1083	1311	1137	1260	1212	960	969	828	834	537	1494
M_wolfii_MA3120AB	1071	474	1197	600	1140	1935	918	1083	1020	1200	660	960	840	1077	1569	1059	987	597	2130	2400	360	948	660	360	1860	1722	960	981	720	408	924	1194	2406	2826	1020	660	975	1206	966	1311	1137	1260	1194	933	969	828	363	537	1497
M_zoquepopolucae_MA3062B	1071	594	1092	600	1140	1560	951	1080	1020	1200	657	777	837	1080	1440	1059	777	597	1887	2280	360	876	660	366	1857	1725	960	1008	600	417	972	1194	2295	2715	900	543	1020	1281	930	1311	1137	1260	1212	933	969	828	363	531	1497
M_zoquepopolucae_MA3067	1071	474	1200	600	1140	1800	951	1083	1020	1200	657	777	840	1080	1440	1059	942	597	1887	2397	360	969	660	366	1857	1680	960	1008	720	417	969	1194	2415	2484	900	660	1020	1281	930	1194	1137	1260	1212	933	969	489	363	531	1497
M_acuminata_MA001	1080	600	1188	597	1140	1989	951	1200	1020	1200	660	660	840	1080	1458	1059	1020	411	1893	2151	363	1260	660	345	1839	1719	960	924	717	420	1020	1080	2220	2820	897	423	1020	1458	840	1092	897	1260	1200	963	960	723	840	537	1305
M_bankardiorum_MA366	1074	594	1206	600	1140	1944	918	1200	1020	1200	657	810	837	1080	1272	1059	672	600	1842	2400	363	843	660	354	1740	1719	960	1368	720	420	969	1185	2379	2820	1014	540	885	1395	963	1311	1092	1260	1209	960	960	888	831	537	1494
M_biondii_MA003	1080	579	1143	243	684	1614	603	1200	1020	1200	660	420	480	876	753	486	540	363	1860	1812	366	1143	660	351	1743	1611	960	810	780	408	1023	1218	2094	1998	690	300	903	1095	933	1002	882	1260	1200	960	960	636	720	540	1380
M_dealbata_MA008	1074	594	1050	600	1140	1989	840	1200	1020	1200	660	804	840	1080	1599	1056	1017	483	1857	2280	360	1254	660	354	1860	1716	960	1017	720	420	849	1206	2418	2718	900	660	1017	1275	963	1311	1020	1257	1212	807	969	711	834	534	1500
M_dodecapetala_MA266	1071	594	1200	600	1140	2100	735	1200	1020	1200	660	960	840	1077	1566	1053	672	597	1890	2400	228	948	660	360	1860	1722	960	981	720	408	924	1194	2298	2826	1020	660	1032	1131	807	1311	1137	1260	1194	960	969	828	363	537	1497
M_grandiflora_MA461	1074	591	1155	600	1137	1365	795	1203	1020	1200	660	960	840	1080	1563	906	1020	600	1860	2388	357	954	660	360	1860	1716	960	996	720	417	969	1218	2460	2820	900	660	1020	1494	1080	1311	966	1260	966	801	969	828	828	537	1272
M_henryi_MA470	1071	582	1200	600	1074	1641	363	1200	1020	1203	663	720	840	1080	1560	1038	1023	561	1866	2046	0	1254	660	360	1857	1680	960	1017	717	420	774	1218	2220	2712	870	660	981	1503	960	1311	966	1251	1206	906	726	834	831	537	1368
M_kachirachirai_MA299	1071	582	1074	600	1140	1974	945	1200	1020	1200	660	960	819	1080	1563	1056	1020	600	1860	2169	360	954	660	360	1737	1728	960	1017	837	408	969	1206	2415	2712	900	651	1020	1434	960	1311	1140	1257	1065	924	969	777	834	537	1443
M_kichuana_MA364	1071	594	1200	600	1140	2061	624	1200	1020	954	660	780	840	1080	1566	1059	540	597	1890	2400	354	948	660	360	1857	1722	960	978	837	408	924	1194	2178	2823	867	660	1029	1206	807	1311	1137	1260	1062	948	969	828	831	537	1497
M_macrophylla_MA015	1074	594	1125	600	1140	1989	840	1200	1020	1200	660	840	840	1062	1476	1056	1017	483	1857	2280	360	1254	660	366	1860	1716	960	1017	720	417	660	1095	2226	2826	843	660	1017	1368	963	1311	1128	1257	1212	927	969	825	834	534	1476
M_obovata_MA012	1074	594	1191	600	1011	1638	948	1203	1020	1200	660	606	840	1080	1563	1056	1014	594	1860	2394	360	1260	654	360	1860	1683	960	1017	840	420	969	1083	2421	2712	819	660	1020	1434	963	1191	1140	1260	1212	903	969	225	837	537	1500
M_ovata_MA221	1071	594	948	600	1140	1620	507	1200	1020	1200	660	780	840	1077	1566	1059	672	597	1890	2283	321	1248	660	360	1863	1680	960	981	837	408	924	1194	2298	2826	561	543	1029	1131	807	1305	1137	1260	1044	933	972	828	834	537	1377
M_panamensis_MA293	1074	567	1092	600	1134	1971	960	1200	1020	1200	660	960	840	1077	1563	1059	1020	600	1860	2268	357	954	660	360	1857	1686	960	900	834	420	969	1206	2418	2709	1020	660	1005	1356	957	1311	945	1260	1203	921	951	828	834	357	1497
M_pastazaensis_MA365	1071	594	1080	600	1140	1806	507	1200	1020	1200	660	660	840	1080	1566	1062	660	597	1890	2190	357	948	660	360	1860	1680	960	981	849	408	924	1194	2274	2817	891	423	1029	1206	807	1311	1023	1260	1176	960	969	720	831	357	1428
M_sharpii_MA205	1074	570	1281	600	1134	1971	960	1200	1020	1200	660	960	840	1080	1563	1083	1020	597	1863	2388	357	954	660	360	1857	1686	960	1017	720	420	969	1218	2298	2709	1020	660	1005	1452	957	1311	972	1260	1203	921	951	828	834	360	1497
M_splendens_MA277	1074	594	1197	600	1080	2142	723	1200	1020	1068	657	840	840	1080	1254	1059	540	600	1857	2274	315	843	660	360	1860	1719	960	1002	837	420	969	1185	2139	2820	894	660	867	1395	963	1311	840	1260	1212	966	954	822	834	498	1443
M_zamorana_MA367	1071	594	1170	600	1140	1689	690	1200	1020	1200	660	660	840	1077	1458	1059	540	594	1878	2400	348	948	660	360	1860	1722	960	981	837	408	867	1074	2418	2823	561	540	1032	1206	807	1311	1137	1260	1194	954	969	828	831	537	1443
M_grandis_MA328	1080	585	1203	600	1137	1932	870	1197	1020	1200	651	954	840	1080	1563	1053	1020	600	1860	2271	321	1254	660	360	1740	1677	960	1017	840	420	969	1209	2286	2712	1017	660	954	1434	963	1311	1137	1260	1212	912	969	1023	837	360	1500
M_foveolata_MA318	1080	594	1113	600	984	1989	960	1200	1020	1200	660	660	840	1080	1560	1059	1020	600	1878	2403	360	1257	657	360	1752	1716	957	1017	840	408	966	1098	2298	2817	900	543	1020	1491	960	1311	780	1260	1083	936	960	717	834	537	1500
[truncated: 190 more columns]
