# Supplementary material for: There and back again: historical biogeography of neotropical magnolias based on high-throughput sequencing
Source: BMC Ecol Evol. 2025 Apr 30;25:40. doi: 10.1186/s12862-025-02379-7 (PMC12042371; doi:10.1186/s12862-025-02379-7)
Supplement: Supplementary file 2 — Additional file 2: Table S2. Results from the thirty models included in the BioGeoBEARS analysis. [file 12862_2025_2379_MOESM2_ESM.csv]

	LnL	numparams	d	e	j	AICc	AICc_wt
americas DIVALIKEJ	-65.61	3	1.00E-12	1.00E-12	0.44	137.9	0.16
gaarlandia DIVALIKEJ	-65.63	3	1.00E-12	1.00E-12	0.44	137.9	0.15
panama DIVALIKEJ	-65.65	3	1.00E-12	1.00E-12	0.43	138	0.15
americas DECJ	-65.78	3	1.00E-12	1.00E-12	0.49	138.2	0.13
gaarlandia DECJ	-65.77	3	1.00E-12	1.00E-12	0.49	138.2	0.13
panama DECJ	-65.83	3	1.00E-12	1.00E-12	0.47	138.3	0.13
americas BAYAREALIKEJ	-66.76	3	1.00E-07	1.00E-07	0.38	140.2	0.05
panama BAYAREALIKEJ	-66.81	3	1.00E-07	1.00E-07	0.37	140.3	0.047
gaarlandia BAYAREALIKEJ	-66.8	3	1.00E-07	1.00E-07	0.38	140.3	0.048
null DIVALIKEJ	-73.28	3	1.00E-12	1.00E-12	0.059	153.2	7.30E-05
null DECJ	-73.69	3	1.00E-12	1.00E-12	0.06	154.1	4.90E-05
null BAYAREALIKEJ	-75.08	3	1.00E-07	1.00E-07	0.061	156.8	1.20E-05
americas DIVALIKE	-97.56	2	0.037	0.0095	0	199.5	6.80E-15
gaarlandia DIVALIKE	-97.57	2	0.037	0.0096	0	199.5	6.70E-15
panama DIVALIKE	-98.35	2	0.037	0.0095	0	201	3.10E-15
gaarlandia DEC	-105	2	0.042	0.019	0	214.4	3.90E-18
americas DEC	-105.1	2	0.042	0.019	0	214.5	3.70E-18
panama DEC	-106.2	2	0.042	0.019	0	216.8	1.20E-18
null DIVALIKE	-107	2	0.0052	0.0083	0	218.4	5.20E-19
null DEC	-114.8	2	0.0064	0.02	0	233.9	2.20E-22
gaarlandia BAYAREALIKE	-119.6	2	0.059	0.048	0	243.5	1.80E-24
americas BAYAREALIKE	-119.7	2	0.057	0.048	0	243.8	1.60E-24
panama BAYAREALIKE	-120.9	2	0.055	0.046	0	246.2	4.90E-25
null BAYAREALIKE	-128.2	2	0.0093	0.049	0	260.8	3.30E-28
