# Supplementary material for: There and back again: historical biogeography of neotropical magnolias based on high-throughput sequencing
Source: BMC Ecol Evol. 2025 Apr 30;25:40. doi: 10.1186/s12862-025-02379-7 (PMC12042371; doi:10.1186/s12862-025-02379-7)
Supplement: Supplementary file 3 — Additional file 3: Table S3. Range probabilities resulting from the three best models tested in the BioGeoBears analysis. [file 12862_2025_2379_MOESM3_ESM.xlsx]

## Sheet: clossing_americas
	-	Asia	AtlanticBrazil	BorealBrazil	Caribean	Mesoamerica	MXTransitionZone	Neartic	NorthAndes	Pacific	SouthBrazil	Asia - AtlanticBrazil	Asia - BorealBrazil	Asia - Caribean	Asia - Mesoamerica	Asia - MXTransitionZone	Asia - Neartic	Asia - NorthAndes	Asia - Pacific	Asia - SouthBrazil	AtlanticBrazil - BorealBrazil	AtlanticBrazil - Caribean	AtlanticBrazil - Mesoamerica	AtlanticBrazil - MXTransitionZone	AtlanticBrazil - Neartic	AtlanticBrazil - NorthAndes	AtlanticBrazil - Pacific	AtlanticBrazil - SouthBrazil	BorealBrazil - Caribean	BorealBrazil - Mesoamerica	BorealBrazil - MXTransitionZone	BorealBrazil - Neartic	BorealBrazil - NorthAndes	BorealBrazil - Pacific	BorealBrazil - SouthBrazil	Caribean - Mesoamerica	Caribean - MXTransitionZone	Caribean - Neartic	Caribean - NorthAndes	Caribean - Pacific	Caribean - SouthBrazil	Mesoamerica - MXTransitionZone	Mesoamerica - Neartic	Mesoamerica - NorthAndes	Mesoamerica - Pacific	Mesoamerica - SouthBrazil	MXTransitionZone - Neartic	MXTransitionZone - NorthAndes	MXTransitionZone - Pacific
1	0	0	0	0	0	0	0	1	0	0	0	0	0	0	0	0	0	0	0	0	0	0	0	0	0	0	0	0	0	0	0	0	0	0	0	0	0	0	0	0	0	0	0	0	0	0	0	0	0
2	0	1	0	0	0	0	0	0	0	0	0	0	0	0	0	0	0	0	0	0	0	0	0	0	0	0	0	0	0	0	0	0	0	0	0	0	0	0	0	0	0	0	0	0	0	0	0	0	0
3	0	1	0	0	0	0	0	0	0	0	0	0	0	0	0	0	0	0	0	0	0	0	0	0	0	0	0	0	0	0	0	0	0	0	0	0	0	0	0	0	0	0	0	0	0	0	0	0	0
4	0	1	0	0	0	0	0	0	0	0	0	0	0	0	0	0	0	0	0	0	0	0	0	0	0	0	0	0	0	0	0	0	0	0	0	0	0	0	0	0	0	0	0	0	0	0	0	0	0
5	0	1	0	0	0	0	0	0	0	0	0	0	0	0	0	0	0	0	0	0	0	0	0	0	0	0	0	0	0	0	0	0	0	0	0	0	0	0	0	0	0	0	0	0	0	0	0	0	0
6	0	1	0	0	0	0	0	0	0	0	0	0	0	0	0	0	0	0	0	0	0	0	0	0	0	0	0	0	0	0	0	0	0	0	0	0	0	0	0	0	0	0	0	0	0	0	0	0	0
7	0	1	0	0	0	0	0	0	0	0	0	0	0	0	0	0	0	0	0	0	0	0	0	0	0	0	0	0	0	0	0	0	0	0	0	0	0	0	0	0	0	0	0	0	0	0	0	0	0
8	0	0	0	0	0	0	0	1	0	0	0	0	0	0	0	0	0	0	0	0	0	0	0	0	0	0	0	0	0	0	0	0	0	0	0	0	0	0	0	0	0	0	0	0	0	0	0	0	0
9	0	1	0	0	0	0	0	0	0	0	0	0	0	0	0	0	0	0	0	0	0	0	0	0	0	0	0	0	0	0	0	0	0	0	0	0	0	0	0	0	0	0	0	0	0	0	0	0	0
10	0	0	0	0	0	0	0	1	0	0	0	0	0	0	0	0	0	0	0	0	0	0	0	0	0	0	0	0	0	0	0	0	0	0	0	0	0	0	0	0	0	0	0	0	0	0	0	0	0
11	0	0	0	0	0	0	1	0	0	0	0	0	0	0	0	0	0	0	0	0	0	0	0	0	0	0	0	0	0	0	0	0	0	0	0	0	0	0	0	0	0	0	0	0	0	0	0	0	0
12	0	0	0	0	0	1	0	0	0	0	0	0	0	0	0	0	0	0	0	0	0	0	0	0	0	0	0	0	0	0	0	0	0	0	0	0	0	0	0	0	0	0	0	0	0	0	0	0	0
13	0	0	0	0	0	1	0	0	0	0	0	0	0	0	0	0	0	0	0	0	0	0	0	0	0	0	0	0	0	0	0	0	0	0	0	0	0	0	0	0	0	0	0	0	0	0	0	0	0
14	0	0	0	0	0	0	0	1	0	0	0	0	0	0	0	0	0	0	0	0	0	0	0	0	0	0	0	0	0	0	0	0	0	0	0	0	0	0	0	0	0	0	0	0	0	0	0	0	0
15	0	0	0	0	0	1	0	0	0	0	0	0	0	0	0	0	0	0	0	0	0	0	0	0	0	0	0	0	0	0	0	0	0	0	0	0	0	0	0	0	0	0	0	0	0	0	0	0	0
16	0	0	0	0	0	0	0	0	0	1	0	0	0	0	0	0	0	0	0	0	0	0	0	0	0	0	0	0	0	0	0	0	0	0	0	0	0	0	0	0	0	0	0	0	0	0	0	0	0
17	0	0	0	0	0	0	1	0	0	0	0	0	0	0	0	0	0	0	0	0	0	0	0	0	0	0	0	0	0	0	0	0	0	0	0	0	0	0	0	0	0	0	0	0	0	0	0	0	0
18	0	0	0	0	1	0	0	0	0	0	0	0	0	0	0	0	0	0	0	0	0	0	0	0	0	0	0	0	0	0	0	0	0	0	0	0	0	0	0	0	0	0	0	0	0	0	0	0	0
19	0	0	0	0	1	0	0	0	0	0	0	0	0	0	0	0	0	0	0	0	0	0	0	0	0	0	0	0	0	0	0	0	0	0	0	0	0	0	0	0	0	0	0	0	0	0	0	0	0
20	0	0	0	1	0	0	0	0	0	0	0	0	0	0	0	0	0	0	0	0	0	0	0	0	0	0	0	0	0	0	0	0	0	0	0	0	0	0	0	0	0	0	0	0	0	0	0	0	0
21	0	0	0	0	0	0	0	0	0	1	0	0	0	0	0	0	0	0	0	0	0	0	0	0	0	0	0	0	0	0	0	0	0	0	0	0	0	0	0	0	0	0	0	0	0	0	0	0	0
22	0	0	0	0	0	0	0	0	0	0	1	0	0	0	0	0	0	0	0	0	0	0	0	0	0	0	0	0	0	0	0	0	0	0	0	0	0	0	0	0	0	0	0	0	0	0	0	0	0
23	0	0	0	0	0	0	0	0	0	1	0	0	0	0	0	0	0	0	0	0	0	0	0	0	0	0	0	0	0	0	0	0	0	0	0	0	0	0	0	0	0	0	0	0	0	0	0	0	0
24	0	0	0	0	0	0	0	0	0	1	0	0	0	0	0	0	0	0	0	0	0	0	0	0	0	0	0	0	0	0	0	0	0	0	0	0	0	0	0	0	0	0	0	0	0	0	0	0	0
25	0	0	0	0	0	0	0	0	0	1	0	0	0	0	0	0	0	0	0	0	0	0	0	0	0	0	0	0	0	0	0	0	0	0	0	0	0	0	0	0	0	0	0	0	0	0	0	0	0
26	0	0	0	0	0	1	0	0	0	0	0	0	0	0	0	0	0	0	0	0	0	0	0	0	0	0	0	0	0	0	0	0	0	0	0	0	0	0	0	0	0	0	0	0	0	0	0	0	0
27	0	0	0	0	0	0	1	0	0	0	0	0	0	0	0	0	0	0	0	0	0	0	0	0	0	0	0	0	0	0	0	0	0	0	0	0	0	0	0	0	0	0	0	0	0	0	0	0	0
28	0	0	0	0	0	1	0	0	0	0	0	0	0	0	0	0	0	0	0	0	0	0	0	0	0	0	0	0	0	0	0	0	0	0	0	0	0	0	0	0	0	0	0	0	0	0	0	0	0
29	0	0	0	0	0	1	0	0	0	0	0	0	0	0	0	0	0	0	0	0	0	0	0	0	0	0	0	0	0	0	0	0	0	0	0	0	0	0	0	0	0	0	0	0	0	0	0	0	0
30	0	0	0	0	0	1	0	0	0	0	0	0	0	0	0	0	0	0	0	0	0	0	0	0	0	0	0	0	0	0	0	0	0	0	0	0	0	0	0	0	0	0	0	0	0	0	0	0	0
31	0	0	0	0	0	0	0	0	0	1	0	0	0	0	0	0	0	0	0	0	0	0	0	0	0	0	0	0	0	0	0	0	0	0	0	0	0	0	0	0	0	0	0	0	0	0	0	0	0
32	0	0	0	0	0	0	0	0	0	1	0	0	0	0	0	0	0	0	0	0	0	0	0	0	0	0	0	0	0	0	0	0	0	0	0	0	0	0	0	0	0	0	0	0	0	0	0	0	0
33	0	0	0	0	0	0	0	0	0	1	0	0	0	0	0	0	0	0	0	0	0	0	0	0	0	0	0	0	0	0	0	0	0	0	0	0	0	0	0	0	0	0	0	0	0	0	0	0	0
34	0	0	0	0	0	0	0	0	0	0	1	0	0	0	0	0	0	0	0	0	0	0	0	0	0	0	0	0	0	0	0	0	0	0	0	0	0	0	0	0	0	0	0	0	0	0	0	0	0
35	0	0	0	0	0	0	0	0	1	0	0	0	0	0	0	0	0	0	0	0	0	0	0	0	0	0	0	0	0	0	0	0	0	0	0	0	0	0	0	0	0	0	0	0	0	0	0	0	0
36	0	0	0	0	0	0	0	0	0	1	0	0	0	0	0	0	0	0	0	0	0	0	0	0	0	0	0	0	0	0	0	0	0	0	0	0	0	0	0	0	0	0	0	0	0	0	0	0	0
37	0	0	0	0	1	0	0	0	0	0	0	0	0	0	0	0	0	0	0	0	0	0	0	0	0	0	0	0	0	0	0	0	0	0	0	0	0	0	0	0	0	0	0	0	0	0	0	0	0
38	0	0	1	0	0	0	0	0	0	0	0	0	0	0	0	0	0	0	0	0	0	0	0	0	0	0	0	0	0	0	0	0	0	0	0	0	0	0	0	0	0	0	0	0	0	0	0	0	0
39	0	0	0	1	0	0	0	0	0	0	0	0	0	0	0	0	0	0	0	0	0	0	0	0	0	0	0	0	0	0	0	0	0	0	0	0	0	0	0	0	0	0	0	0	0	0	0	0	0
40	0	0.165975	1.7e-12	4.07e-08	0.000885182	0.000186369	1.36e-05	0.145419	5.14e-09	2.74e-06	1.39e-07	2.46e-09	9.24e-05	0.0824486	0.0177306	0.00113378	0.574118	7.43e-06	0.00565806	0.000259998	5.16e-09	1.14e-06	1.86e-08	4.47e-11	1.93e-10	7.18e-09	4.74e-10	1.22e-09	0.000154933	7.38e-06	1.47e-06	5.89e-06	2.07e-08	1.59e-07	5.85e-08	0.000381943	7.63e-05	0.00389783	7.22e-07	0.000224983	8.44e-05	2.78e-05	0.000530608	5.89e-07	0.000122957	2.75e-05	3.62e-05	8.92e-08	8.84e-05
41	0	0.822584	1.92e-10	5.98e-06	0.00539813	0.000884138	6.06e-05	0.0621307	5.83e-07	0.000381335	1.83e-05	2.45e-09	9.24e-05	0.0824486	0.0177306	0.00113378	1.28e-11	7.43e-06	0.00565806	0.000259998	5.16e-09	1.14e-06	1.86e-08	4.47e-11	6.18e-20	7.18e-09	4.74e-10	1.22e-09	0.000154933	7.38e-06	1.47e-06	3.51e-15	2.07e-08	1.59e-07	5.85e-08	0.000381943	7.63e-05	3.87e-12	7.22e-07	0.000224983	8.44e-05	2.78e-05	1.36e-12	5.89e-07	0.000122957	2.75e-05	5.85e-13	8.92e-08	8.84e-05
42	0	0.513913	3.13e-09	0.000123675	0.0901418	0.0175395	0.001138	0.367558	9.46e-06	0.00743095	0.000336699	3.85e-19	2.59e-14	6.53e-13	1.22e-13	5.58e-14	6.84e-12	1.17e-15	1.39e-12	5.59e-14	7.75e-09	1.76e-06	2.75e-08	6.72e-11	1.46e-19	1.08e-08	6.78e-10	1.92e-09	0.000221436	1.03e-05	2.08e-06	8.71e-15	3.11e-08	2.28e-07	8.48e-08	0.000601045	0.000117283	8.67e-12	1.11e-06	0.000338613	0.000124553	4.49e-05	2.96e-12	8.69e-07	0.00017323	3.93e-05	1.27e-12	1.34e-07	0.000126327
43	0	0.583258	5.37e-27	2.41e-26	2.91e-24	0.00293403	0.00184945	0.411937	5.68e-26	9.84e-07	3.5e-26	3.54e-25	1.01e-24	2.93e-24	1.66e-13	2.06e-13	1.79e-11	1.56e-24	4.21e-17	1.23e-24	3.78e-41	5.49e-39	2.54e-17	2.93e-17	2.75e-25	3.86e-41	2.66e-22	5.8e-41	6.22e-39	5.2e-17	9.99e-17	4.45e-25	7.08e-41	2.33e-22	4.57e-41	1.68e-16	2.95e-16	2.19e-23	1.42e-38	3.42e-20	9.12e-39	1.66e-05	2.01e-12	1.14e-16	1.28e-07	7.48e-17	2.37e-12	2.35e-16	4.12e-06
44	0	0.999974	8.59e-29	8.29e-29	6.86e-27	5.08e-27	4.57e-27	2.62e-05	1.99e-28	8.33e-29	1.19e-28	7.27e-30	9.08e-30	6.35e-29	6.74e-29	5.21e-29	6.29e-16	1.49e-29	6.94e-30	1.13e-29	6.26e-44	5.26e-42	6.05e-42	3.67e-42	3.07e-30	6.26e-44	7.16e-45	1.09e-43	4.77e-42	1.06e-41	9.86e-42	2.98e-30	1.16e-43	6.28e-45	6.71e-44	4.95e-41	4.08e-41	2.09e-28	1.35e-41	4.95e-43	7.75e-42	3.47e-41	3.41e-28	2.7e-41	4.78e-42	1.64e-41	2.88e-28	2.63e-41	3.15e-42
45	0	0.999912	3.04e-31	1.35e-31	1.01e-30	5.13e-31	7.86e-31	8.79e-05	3.08e-31	1.35e-31	1.95e-31	2.54e-32	2.11e-32	5.2e-32	6.71e-32	7.36e-32	1.29e-15	2.54e-32	2.12e-32	2.31e-32	1.07e-48	1.17e-46	1.11e-46	8.24e-47	1.97e-30	1.07e-48	8.38e-50	2.34e-48	7.05e-47	1.37e-46	1.51e-46	1.18e-30	1.98e-48	7.32e-50	9.38e-49	1.39e-45	1.15e-45	1.27e-28	3.01e-46	8.87e-48	1.39e-46	1.21e-45	1.89e-28	4.96e-46	7.31e-47	2.51e-46	2.4e-28	5.91e-46	4.82e-47
46	0	1	5.6e-29	3.71e-29	6.59e-29	4.6e-29	5.75e-29	8.42e-25	5.6e-29	3.73e-29	4.46e-29	7.22e-41	5.95e-41	8.03e-41	7.05e-41	7.88e-41	5.72e-38	7.22e-41	5.96e-41	6.52e-41	1.3e-48	1.29e-46	1.05e-46	8.03e-47	5.69e-51	1.3e-48	9.53e-50	2.97e-48	7.23e-47	1.23e-46	1.38e-46	3.99e-51	2.4e-48	8.35e-50	1.1e-48	1.28e-45	1.05e-45	3.18e-49	3.32e-46	9.41e-48	1.47e-46	1.05e-45	5.09e-49	4.68e-46	6.7e-47	2.3e-46	5.72e-49	5.76e-46	4.41e-47
47	0	0.9992	2.85e-29	1.89e-29	6.02e-29	6.01e-29	7.57e-29	0.000800147	2.85e-29	1.89e-29	2.27e-29	1.41e-29	1.18e-29	2.87e-29	3.71e-29	4.08e-29	5.43e-16	1.41e-29	1.18e-29	1.28e-29	6.55e-49	8.82e-47	9e-47	6.91e-47	4.04e-30	6.55e-49	4.79e-50	1.49e-48	4.93e-47	1.05e-46	1.18e-46	2.31e-30	1.21e-48	4.2e-50	5.53e-49	1.31e-45	1.08e-45	2.55e-28	2.27e-46	6.42e-48	1.01e-46	1.24e-45	3.75e-28	4.02e-46	5.75e-47	1.97e-46	5.04e-28	4.96e-46	3.78e-47
48	0	0.989459	4.32e-29	2.82e-29	4.86e-28	6.31e-28	8.11e-28	0.0105415	4.32e-29	2.82e-29	3.41e-29	1.98e-29	1.65e-29	4.02e-29	5.2e-29	5.72e-29	7.5e-16	1.98e-29	1.65e-29	1.8e-29	4.16e-51	2.26e-48	2.68e-48	2.34e-48	9.84e-30	4.17e-51	2.43e-52	1.09e-50	9.92e-49	2.55e-48	3.19e-48	5.96e-30	7.68e-51	2.14e-52	3.11e-51	5.56e-47	4.63e-47	5.61e-28	5.83e-48	1.45e-49	2.27e-48	6.31e-47	8.4e-28	1.2e-47	1.54e-48	5.27e-48	1.15e-27	1.68e-47	1.02e-48
49	0	0.862327	2.31e-28	1.53e-28	6.68e-27	8.39e-27	1.16e-26	0.137673	2.31e-28	1.42e-28	1.84e-28	4.2e-26	3.5e-26	8.53e-26	1.05e-25	1.21e-25	1.9e-12	4.2e-26	3.36e-26	3.82e-26	2.09e-51	1.32e-49	1.35e-49	1.37e-49	1.11e-26	1.31e-52	3.69e-53	2.46e-51	4.59e-50	1.06e-49	1.49e-49	9.53e-27	2.17e-51	1.64e-51	1.9e-51	3.43e-48	2.93e-48	3.15e-25	3.38e-49	1.91e-50	1.17e-49	4.25e-48	5.77e-25	6.01e-49	9.74e-50	2.4e-49	6.6e-25	9.74e-49	4.67e-50
50	0	3.18e-23	1.3e-27	1.17e-27	1.43e-24	0.0122543	0.0196361	0.968084	2.49e-27	3.15e-06	1.6e-27	3.79e-48	3.26e-48	2.62e-47	4.25e-25	6.02e-25	2.02e-23	3.99e-48	3.44e-27	3.59e-48	4.68e-43	5.91e-40	9.17e-18	8.98e-18	2.67e-25	5e-43	1.43e-22	8.39e-43	5.41e-40	1.59e-17	2.94e-17	2.66e-25	9.99e-43	1.25e-22	5.59e-43	8.74e-17	1.57e-16	1.58e-23	1.56e-39	3.42e-20	8.85e-40	1.81e-05	4.9e-12	4.18e-17	1.23e-07	2.49e-17	6.22e-12	8.95e-17	3.99e-06
51	0	3.66e-25	4.3e-29	2.76e-29	3.51e-25	0.14093	0.268232	0.590821	4.49e-29	9.07e-28	3.41e-29	2.9e-50	2.25e-50	5.04e-49	1.59e-25	3.79e-25	1.75e-23	2.91e-50	2.55e-49	2.53e-50	3.02e-46	2.34e-42	7.36e-19	1.23e-18	1.53e-25	3.03e-46	1.18e-45	6.42e-46	1.52e-42	9.74e-19	2.29e-18	1.27e-25	5.75e-46	1.03e-45	2.82e-46	1.2e-17	2.69e-17	8.96e-24	6.04e-42	6.24e-43	2.88e-42	1.73e-05	6.07e-12	3.29e-18	5.22e-19	1.72e-18	9.87e-12	8.84e-18	1.08e-18
52	0	3.43e-27	1.08e-29	7.14e-30	1.44e-26	0.382028	0.617951	2.44e-24	1.08e-29	4.09e-28	8.61e-30	1.7e-52	1.22e-52	5.88e-51	4.96e-26	2.65e-25	2.86e-48	1.7e-52	3.85e-51	1.42e-52	6.77e-49	1.49e-44	1.38e-19	5.52e-19	2.79e-50	6.78e-49	5.88e-48	1.65e-48	7.55e-45	1.54e-19	8.71e-19	2.38e-50	1.29e-48	5.16e-48	5.62e-49	2.62e-18	1.58e-17	1.72e-48	3.85e-44	3.85e-45	1.61e-44	2.08e-05	8.32e-25	6.18e-19	9.37e-20	2.95e-19	3.83e-24	3.97e-18	5.87e-19
53	0	9.47e-29	8.17e-30	5.41e-30	9.02e-27	1	2.53e-25	1.35e-24	8.17e-30	1.25e-26	6.5e-30	2.51e-54	1.52e-54	8.42e-52	6.15e-39	1.58e-51	6.53e-49	2.52e-54	9.16e-52	1.89e-54	4.13e-51	1.08e-45	1.13e-32	9.4e-52	8.09e-51	4.12e-51	4.73e-49	1.26e-50	3.75e-46	9.55e-33	8e-52	6.38e-51	7.86e-51	4.2e-49	2.85e-51	7.02e-30	2.22e-51	6.52e-49	2.78e-45	5.48e-46	9.48e-46	2.32e-36	7.89e-36	5.04e-32	3.54e-31	2.08e-32	1.41e-48	9.4e-52	2.97e-51
54	0	2.45e-24	2.84e-28	1.66e-27	4.53e-24	0.20011	0.210853	0.58898	2.85e-27	3.22e-05	2.1e-27	5.48e-49	2.11e-48	1.77e-47	9.19e-25	7.59e-25	4.86e-23	2.84e-48	6.33e-26	2.41e-48	2.16e-44	6.32e-41	3.67e-18	1.88e-18	4.26e-25	2.29e-44	1.69e-22	4.71e-44	5.58e-41	5.3e-18	1.8e-17	4.14e-25	7.4e-44	1.48e-22	3.57e-44	6.54e-17	1.86e-16	2.59e-23	2.3e-40	9.08e-20	1.08e-40	1.44e-05	1.05e-11	1.88e-17	3.03e-07	9.58e-18	8.59e-12	8.64e-17	1.01e-05
55	0	5.21e-26	1.32e-28	2.32e-27	2.65e-24	0.510886	0.487039	1.63e-23	4.45e-27	0.00204577	3.09e-27	9.59e-51	1.02e-49	2.08e-48	8.69e-25	5.74e-25	1.11e-46	1.61e-49	1.33e-25	1.25e-49	2.76e-46	2.91e-42	1.69e-18	6.55e-19	1.02e-48	3.13e-46	7.68e-23	7.31e-46	3.53e-42	2.55e-18	1.69e-17	6.48e-48	1.05e-45	6.73e-23	4.3e-46	3.75e-17	1.94e-16	3.15e-46	2.05e-41	5.87e-20	7.97e-42	1.77e-05	1.79e-23	1.03e-17	3.34e-07	4.9e-18	1.32e-23	9.05e-17	1.11e-05
56	0	3.75e-26	2.92e-27	9.63e-26	3.81e-24	4.56e-22	0.810819	1.27e-23	1.46e-25	0.189169	1.16e-25	4.39e-51	7.48e-50	1.06e-48	9.17e-48	6.32e-25	5.83e-47	1.12e-49	1.48e-25	8.99e-50	1.2e-46	1.1e-42	7.51e-48	5.7e-19	7.1e-49	1.2e-46	6.62e-23	3.34e-46	1.27e-42	1.27e-47	1.83e-17	1.43e-47	4.34e-46	5.9e-23	1.69e-46	4.71e-46	2.27e-16	5.02e-46	8.19e-42	5.4e-20	3.03e-42	1.38e-22	1.79e-45	1.47e-47	7.05e-23	1.37e-47	1.86e-23	1.04e-16	1.2e-05
57	0	8.22e-24	1.02e-07	0.00821691	0.473235	0.0784637	1.73e-06	1.58e-22	0.000309775	0.422066	0.0162624	4.65e-30	3.33e-25	4.29e-24	6.05e-25	2.48e-29	2.23e-45	9.28e-27	3.53e-24	5.46e-25	7.97e-09	1.85e-06	2.78e-08	2.44e-11	2.87e-29	1.11e-08	6.63e-10	2.07e-09	0.000216654	8.93e-06	1.9e-08	3.64e-25	3.2e-08	2.23e-07	8.42e-08	0.000575616	1.37e-07	5.13e-23	1.17e-06	0.000348875	0.000125884	8.5e-06	2.49e-23	8.22e-07	0.000117742	3.63e-05	5.01e-27	2.29e-09	1.45e-06
58	0	5.35e-26	1.42e-25	0.0119795	0.772958	1.85e-24	9.95e-27	8.78e-25	1.58e-24	0.209679	0.00496104	9.37e-49	1.42e-25	6.73e-25	1.82e-48	2.08e-50	1.99e-47	5.83e-48	4e-25	3.25e-26	3.77e-19	2.48e-16	2.01e-39	2.38e-40	1.09e-47	1.44e-41	2.95e-19	1.4e-19	0.000248443	2.62e-16	2.56e-17	8.29e-25	7.8e-19	9.58e-08	2.89e-08	7.55e-16	4.76e-16	1.04e-23	6.58e-16	5.32e-05	0.000120826	4.26e-40	1.97e-46	2.21e-38	3.85e-17	7.7e-17	2.46e-47	1.99e-39	4.65e-17
59	0	2.41e-27	6.04e-27	8.28e-27	1	1.22e-24	3.66e-28	3.4e-25	1.61e-26	5.14e-24	1.22e-26	1.33e-50	1.52e-50	2.6e-37	5.42e-49	1.22e-51	6.87e-48	4.28e-50	1.66e-48	3.06e-50	4.03e-44	6.61e-29	1.82e-40	2.52e-42	1.18e-48	8.54e-44	1.16e-42	1.42e-43	3.39e-29	3.02e-40	2.14e-42	1.13e-48	8.79e-44	2.22e-43	3.58e-44	5.04e-27	1.27e-28	8.62e-35	1.76e-28	2.55e-28	8.78e-29	1.07e-40	8.69e-47	1.31e-39	2.13e-40	7.12e-40	7.73e-48	1.13e-41	1.34e-40
60	0	4.47e-27	5.71e-25	0.050948	1.53e-24	4.71e-25	1.08e-27	3.05e-26	2.49e-24	0.931846	0.0172054	3.12e-49	1.3e-25	1.48e-49	1.68e-49	1.88e-51	7.2e-49	1.86e-48	2.15e-25	1.82e-26	2.69e-19	5.23e-48	4.75e-40	3.82e-41	2.33e-48	4.71e-42	1.57e-19	8.78e-20	8.76e-25	1.62e-16	1.47e-17	8.07e-25	6.17e-19	9.95e-08	3.09e-08	9.12e-48	1.24e-49	4.88e-48	9.8e-48	6.1e-24	1.04e-25	2.72e-41	1.61e-47	4.79e-39	1.19e-17	3.23e-17	9.81e-49	4.01e-40	1.43e-17
61	0	7.49e-29	1.51e-26	1e-24	2.03e-25	1.14e-25	1.26e-29	1.79e-28	7.42e-25	0.968941	0.0310589	4.17e-51	3.32e-50	1.18e-50	2.16e-50	1.56e-53	4.54e-51	1.52e-49	1.08e-25	1.2e-26	5.56e-48	4.4e-49	6.66e-41	3.34e-43	1.9e-50	5.38e-43	7.99e-20	5.28e-20	1.23e-49	8.6e-50	2.67e-50	3.83e-50	1.17e-47	2.53e-24	3.51e-25	2.04e-48	8.63e-51	3.17e-49	9.45e-49	3.05e-24	7.85e-26	2.95e-42	1.97e-48	5.52e-40	4.05e-18	2.36e-17	5.98e-51	2.31e-41	4.73e-18
62	0	1.4e-28	4.92e-27	7.51e-24	7.49e-26	1.58e-25	8.45e-29	7.13e-29	2.54e-25	0.545078	0.454922	3.97e-52	1.29e-49	2.39e-51	5.59e-51	8.53e-54	3.2e-52	1.41e-50	2.62e-26	3.53e-26	1.45e-47	1.69e-49	2.3e-41	1.12e-44	7.47e-52	2.14e-43	4.58e-26	7.37e-20	2.91e-49	3.86e-49	1.12e-49	1.08e-49	3.05e-47	3.65e-24	3.7e-24	3.57e-49	1.88e-51	5.15e-50	5.56e-50	8.75e-25	1.5e-25	1.34e-43	3.03e-49	2.01e-41	1.9e-24	3.23e-17	5.3e-52	9.73e-43	2.33e-26
63	0	1.72e-26	3.07e-07	0.0071342	0.00557254	0.169379	3.2e-06	6.02e-25	0.000655333	0.786034	0.0310259	7.37e-30	3.5e-26	3.12e-27	2.29e-25	5.7e-29	6.6e-48	2.29e-27	3.47e-25	1.58e-25	1.07e-08	2.54e-06	3.68e-08	3.28e-11	2.38e-28	1.5e-08	8.39e-10	2.91e-09	2.23e-05	8.7e-06	2.31e-08	1.19e-25	4.26e-08	3.2e-08	6.43e-08	1.3e-06	3.88e-09	1.7e-25	4.13e-07	1.98e-08	5.17e-06	1.23e-05	1.63e-23	1.09e-06	9.43e-05	4.51e-05	9.46e-27	3.09e-09	1.84e-06
64	0	2.17e-28	1.66e-28	7.11e-26	3.51e-24	0.38836	3.14e-05	1.85e-26	1.46e-25	0.611552	1.04e-25	2e-52	6.78e-50	5.19e-49	6.45e-26	4.84e-29	2.9e-49	1.33e-49	1.41e-25	8.29e-50	1.14e-43	2e-41	1.3e-17	1.51e-20	2.8e-50	1.49e-43	8e-20	1.91e-43	8.44e-41	2.55e-17	1.34e-18	2.54e-48	7.19e-43	5.59e-20	2.73e-43	4.94e-17	2.1e-18	5.21e-47	3.25e-40	6.56e-19	1.44e-40	2.22e-05	4.87e-24	7.05e-17	3.16e-05	3.76e-17	1e-26	4.13e-18	2.68e-06
65	0	5.46e-29	2.99e-29	8e-26	2e-24	3.71e-24	1.12e-27	1.08e-27	1.68e-25	1	1.14e-25	1.96e-53	2.05e-50	1.28e-49	1.38e-49	1.48e-52	7.15e-51	3.68e-50	2.62e-38	2.47e-50	2.95e-44	2.67e-42	6.11e-42	1.31e-44	4.17e-52	2.89e-44	8.14e-33	4.91e-44	2.11e-41	2e-41	2.65e-41	3.65e-49	2.64e-43	2.84e-31	9.85e-44	3.94e-41	2.4e-41	6.12e-48	8.42e-41	1.95e-30	3.7e-41	8.2e-48	1.2e-47	6.49e-41	1.03e-29	3.18e-41	1.77e-50	9.15e-41	1.73e-30
66	0	7.38e-29	4.18e-29	1.94e-27	1.76e-24	0.998283	0.00168878	1.08e-25	3.79e-27	3.5e-24	2.67e-27	2.05e-53	8.9e-52	1.06e-49	2.45e-26	7.15e-29	2.36e-49	1.64e-51	4.75e-50	1.08e-51	1.41e-45	2.81e-42	3.63e-18	8.02e-21	1.46e-50	1.38e-45	4.22e-50	2.34e-45	7.69e-42	6.04e-18	5.68e-19	5.36e-49	6.41e-45	4.11e-48	2.39e-45	1.59e-17	1.68e-18	2.48e-47	3.07e-41	5.26e-48	1.35e-41	2.8e-05	2.71e-24	1.96e-17	3.24e-25	9.62e-18	1.71e-26	2.19e-18	2.95e-27
67	0	1.05e-29	5.68e-30	6.47e-30	2.86e-25	0.815968	0.184032	3.2e-24	1.66e-29	7.01e-25	9.77e-30	1.93e-55	7.65e-55	5.52e-51	2.66e-27	2.92e-27	8.99e-49	1.83e-54	1e-50	1.06e-54	9e-49	6.84e-44	2.35e-27	7.82e-21	2.71e-50	9.25e-49	8.42e-51	1.78e-48	1.42e-43	2.06e-27	4.43e-19	8.21e-50	4.1e-48	4.94e-49	1.3e-48	1.22e-25	2.38e-18	9.48e-48	7.46e-43	1.21e-48	2.83e-43	7.76e-13	3.9e-25	2.4e-27	2.31e-25	2.21e-27	8.71e-25	2.14e-18	1.8e-26
68	0	6.13e-29	3.73e-29	2.49e-29	6.72e-26	0.405953	0.594047	6.08e-24	3.85e-29	1.06e-25	3.02e-29	1.88e-54	1.68e-54	1.58e-51	9.15e-27	1.5e-26	1.69e-48	2.31e-54	2.65e-51	1.91e-54	2.08e-49	8.06e-45	8.09e-27	9.07e-21	5.01e-50	2.03e-49	2.22e-51	4.52e-49	1.37e-44	7e-27	4.57e-19	6.26e-50	9.46e-49	1.17e-49	2.78e-49	3.9e-25	3.17e-18	8.15e-48	8.8e-44	2.06e-49	3e-44	1.25e-12	1.65e-24	8.09e-27	7.97e-25	7.51e-27	3.22e-24	2.48e-18	5.3e-26
69	0	2.46e-29	1.5e-29	9.99e-30	3.24e-25	1	3.31e-24	2.52e-24	1.55e-29	9.93e-25	1.21e-29	1.34e-54	1.16e-54	5.3e-51	3.83e-39	4.09e-50	1.07e-48	1.51e-54	1.87e-50	1.3e-54	7.25e-50	1.7e-44	3.32e-39	6.52e-45	3.29e-50	7.1e-50	1.62e-50	1.58e-49	2.89e-44	2.83e-39	3.28e-43	3.51e-50	3.3e-49	8.31e-49	9.72e-50	3.24e-36	3.35e-42	4.62e-48	1.86e-43	1.93e-48	6.33e-44	1.69e-35	1.8e-35	3.33e-39	1.18e-35	3.06e-39	1.53e-47	1.78e-42	1.85e-49
70	0	2e-28	6.84e-06	0.0451807	0.0113005	2.1e-24	6.47e-28	5.75e-27	0.00268327	0.781444	0.159334	8.05e-30	1.79e-26	1.97e-27	2.64e-49	2.33e-52	6.57e-50	1.1e-27	4.7e-26	1.18e-25	1.85e-08	4.48e-06	2.47e-18	3.15e-21	3.22e-28	2.58e-08	1.21e-09	5.23e-09	3.65e-05	1.58e-17	2.56e-18	1.2e-25	7.34e-08	1.07e-08	1.07e-07	1.05e-18	4.14e-19	7.31e-26	7.27e-07	1.32e-08	8.75e-06	2.63e-40	2.6e-47	8.45e-19	3.36e-20	6.09e-17	1.34e-49	3.07e-19	8.1e-18
71	0	5.59e-29	7.26e-28	4e-24	1.24e-24	2.88e-24	6.18e-29	1.78e-28	4.67e-24	1	5.51e-24	1.07e-52	3.94e-49	8.2e-50	1.9e-49	3.37e-53	3.43e-51	5.1e-49	1.59e-38	3.75e-49	6.59e-43	5.7e-42	2.78e-41	1.91e-44	7.05e-52	6.81e-43	4.6e-33	8.1e-43	5.72e-41	1.69e-40	4.28e-41	6.61e-49	8.05e-42	2.21e-31	1.68e-42	1.47e-40	1.23e-41	2.74e-48	1.78e-40	1.96e-30	7.54e-41	1.27e-40	1.48e-47	4.51e-40	4.61e-31	2.16e-40	6.96e-51	1.14e-40	1.45e-30
72	0	6.93e-29	6.19e-29	5.87e-24	1.54e-24	5.64e-24	4.28e-29	3.68e-29	9.24e-24	1	8.08e-24	6.38e-54	2.04e-49	3.6e-50	1.32e-49	3.92e-54	1.63e-52	2.96e-49	4.46e-39	2.27e-49	2.37e-43	1.23e-42	8.44e-42	3.7e-46	1.53e-53	2.28e-43	4e-39	3.2e-43	2.45e-41	7.61e-41	1.25e-41	2.36e-49	4.81e-42	1.95e-35	9.28e-43	7.26e-41	2.65e-42	8.92e-49	8.96e-41	4.39e-36	3.49e-41	4.8e-41	8.09e-48	2.32e-40	1.9e-35	1.04e-40	3.09e-52	3.83e-41	3.98e-39
73	0	3.39e-28	0.000272246	0.184534	0.0194906	4.13e-25	3.25e-28	5.13e-27	0.00772385	0.235548	0.552357	1.77e-29	2.15e-26	2.91e-27	4.36e-50	1.53e-52	6.98e-50	1.44e-27	3.26e-27	1.73e-25	2.83e-08	7e-06	3.52e-18	3e-21	4.65e-28	3.94e-08	3.84e-15	8.37e-09	5.31e-05	1.97e-17	2.35e-18	1.58e-25	1.12e-07	1.53e-13	1.58e-07	1.32e-18	4.51e-19	8.64e-26	1.14e-06	3.08e-13	1.31e-05	3.75e-41	4.95e-48	1e-18	5.07e-25	7.6e-17	1.41e-49	3.13e-19	2.54e-27
74	0	5.62e-28	0.0172329	0.429873	0.0295571	1.68e-25	2.58e-28	3.88e-27	0.0135552	0.50971	1.65e-23	5.26e-28	2.96e-26	3.71e-27	8.04e-51	1.93e-53	6.85e-51	1.55e-27	1.36e-26	1.66e-49	3.42e-08	8.66e-06	4.02e-18	2.79e-21	2.47e-27	4.77e-08	1.92e-14	8.38e-25	6.11e-05	2.05e-17	1.93e-18	2.12e-25	1.36e-07	5.82e-13	1.74e-24	1.37e-18	3.94e-19	9.08e-26	1.41e-06	8.94e-13	4e-25	5.32e-42	1.05e-48	9.85e-19	1.24e-24	9.78e-49	1.25e-50	2.38e-19	1.09e-26
75	0	2.86e-28	1.35e-26	2.39e-23	4.94e-26	2.76e-26	1.7e-28	5.35e-28	0.294737	0.705263	6.76e-25	6.17e-52	4.94e-49	1.13e-51	1.22e-51	1.52e-53	1.03e-51	1.16e-26	4.23e-26	2.05e-50	1.97e-44	3.79e-44	2.98e-43	1.84e-46	5.53e-52	1.86e-20	8.12e-26	1.77e-48	1.15e-41	3.9e-41	9.94e-42	5.64e-49	2.69e-19	9.04e-24	8.54e-47	9.17e-45	2.55e-45	3.04e-50	2.3e-19	1.01e-24	2.91e-50	2.4e-43	1.06e-49	8.86e-19	2.53e-24	3.34e-50	1.93e-51	1.92e-19	3.59e-26
76	0	3.93e-27	0.0265534	0.598903	0.374461	1.86e-24	2.28e-27	4.48e-26	2.6e-24	1.11e-22	1.62e-23	2.04e-27	6.42e-26	3.88e-26	7.61e-50	2.91e-52	9.5e-50	8.81e-50	2.76e-48	5.89e-49	4.22e-08	1.09e-05	4.19e-18	1.46e-21	1.76e-26	1.47e-20	8.56e-25	3.87e-24	7.18e-05	2.12e-17	1.19e-18	6.27e-25	1e-19	5.03e-23	7e-24	9.99e-19	3e-19	8.33e-25	8.69e-18	5.89e-23	4.1e-24	1.97e-42	7.07e-48	1.53e-41	3.13e-46	8.21e-48	1.76e-49	6.72e-43	2.41e-48
77	0	1.88e-27	0.271666	0.728334	1.1e-25	4.06e-26	1.13e-27	2.24e-26	1.53e-25	3.24e-24	8.02e-24	9.59e-27	7.24e-26	1.94e-51	1.85e-51	4.8e-53	1.53e-50	5.02e-51	1.1e-49	1.82e-49	4.93e-08	2.87e-25	3.07e-18	1.17e-21	8.94e-26	1.39e-20	1.21e-24	5.49e-24	2.52e-25	1.6e-17	9.57e-19	5.59e-25	8.97e-20	5.26e-23	9.03e-24	6.27e-50	1.67e-51	5.35e-50	4.36e-50	1.95e-48	1.03e-48	2.52e-44	1.47e-49	3.54e-43	9.85e-48	1.8e-48	2.88e-50	1.84e-44	8.78e-50
[truncated: 7 more columns]

## Sheet: gaarlandia
	-	Asia	AtlanticBrazil	BorealBrazil	Caribean	Mesoamerica	MXTransitionZone	Neartic	NorthAndes	Pacific	SouthBrazil	Asia - AtlanticBrazil	Asia - BorealBrazil	Asia - Caribean	Asia - Mesoamerica	Asia - MXTransitionZone	Asia - Neartic	Asia - NorthAndes	Asia - Pacific	Asia - SouthBrazil	AtlanticBrazil - BorealBrazil	AtlanticBrazil - Caribean	AtlanticBrazil - Mesoamerica	AtlanticBrazil - MXTransitionZone	AtlanticBrazil - Neartic	AtlanticBrazil - NorthAndes	AtlanticBrazil - Pacific	AtlanticBrazil - SouthBrazil	BorealBrazil - Caribean	BorealBrazil - Mesoamerica	BorealBrazil - MXTransitionZone	BorealBrazil - Neartic	BorealBrazil - NorthAndes	BorealBrazil - Pacific	BorealBrazil - SouthBrazil	Caribean - Mesoamerica	Caribean - MXTransitionZone	Caribean - Neartic	Caribean - NorthAndes	Caribean - Pacific	Caribean - SouthBrazil	Mesoamerica - MXTransitionZone	Mesoamerica - Neartic	Mesoamerica - NorthAndes	Mesoamerica - Pacific	Mesoamerica - SouthBrazil	MXTransitionZone - Neartic	MXTransitionZone - NorthAndes	MXTransitionZone - Pacific
1	0	0	0	0	0	0	0	1	0	0	0	0	0	0	0	0	0	0	0	0	0	0	0	0	0	0	0	0	0	0	0	0	0	0	0	0	0	0	0	0	0	0	0	0	0	0	0	0	0
2	0	1	0	0	0	0	0	0	0	0	0	0	0	0	0	0	0	0	0	0	0	0	0	0	0	0	0	0	0	0	0	0	0	0	0	0	0	0	0	0	0	0	0	0	0	0	0	0	0
3	0	1	0	0	0	0	0	0	0	0	0	0	0	0	0	0	0	0	0	0	0	0	0	0	0	0	0	0	0	0	0	0	0	0	0	0	0	0	0	0	0	0	0	0	0	0	0	0	0
4	0	1	0	0	0	0	0	0	0	0	0	0	0	0	0	0	0	0	0	0	0	0	0	0	0	0	0	0	0	0	0	0	0	0	0	0	0	0	0	0	0	0	0	0	0	0	0	0	0
5	0	1	0	0	0	0	0	0	0	0	0	0	0	0	0	0	0	0	0	0	0	0	0	0	0	0	0	0	0	0	0	0	0	0	0	0	0	0	0	0	0	0	0	0	0	0	0	0	0
6	0	1	0	0	0	0	0	0	0	0	0	0	0	0	0	0	0	0	0	0	0	0	0	0	0	0	0	0	0	0	0	0	0	0	0	0	0	0	0	0	0	0	0	0	0	0	0	0	0
7	0	1	0	0	0	0	0	0	0	0	0	0	0	0	0	0	0	0	0	0	0	0	0	0	0	0	0	0	0	0	0	0	0	0	0	0	0	0	0	0	0	0	0	0	0	0	0	0	0
8	0	0	0	0	0	0	0	1	0	0	0	0	0	0	0	0	0	0	0	0	0	0	0	0	0	0	0	0	0	0	0	0	0	0	0	0	0	0	0	0	0	0	0	0	0	0	0	0	0
9	0	1	0	0	0	0	0	0	0	0	0	0	0	0	0	0	0	0	0	0	0	0	0	0	0	0	0	0	0	0	0	0	0	0	0	0	0	0	0	0	0	0	0	0	0	0	0	0	0
10	0	0	0	0	0	0	0	1	0	0	0	0	0	0	0	0	0	0	0	0	0	0	0	0	0	0	0	0	0	0	0	0	0	0	0	0	0	0	0	0	0	0	0	0	0	0	0	0	0
11	0	0	0	0	0	0	1	0	0	0	0	0	0	0	0	0	0	0	0	0	0	0	0	0	0	0	0	0	0	0	0	0	0	0	0	0	0	0	0	0	0	0	0	0	0	0	0	0	0
12	0	0	0	0	0	1	0	0	0	0	0	0	0	0	0	0	0	0	0	0	0	0	0	0	0	0	0	0	0	0	0	0	0	0	0	0	0	0	0	0	0	0	0	0	0	0	0	0	0
13	0	0	0	0	0	1	0	0	0	0	0	0	0	0	0	0	0	0	0	0	0	0	0	0	0	0	0	0	0	0	0	0	0	0	0	0	0	0	0	0	0	0	0	0	0	0	0	0	0
14	0	0	0	0	0	0	0	1	0	0	0	0	0	0	0	0	0	0	0	0	0	0	0	0	0	0	0	0	0	0	0	0	0	0	0	0	0	0	0	0	0	0	0	0	0	0	0	0	0
15	0	0	0	0	0	1	0	0	0	0	0	0	0	0	0	0	0	0	0	0	0	0	0	0	0	0	0	0	0	0	0	0	0	0	0	0	0	0	0	0	0	0	0	0	0	0	0	0	0
16	0	0	0	0	0	0	0	0	0	1	0	0	0	0	0	0	0	0	0	0	0	0	0	0	0	0	0	0	0	0	0	0	0	0	0	0	0	0	0	0	0	0	0	0	0	0	0	0	0
17	0	0	0	0	0	0	1	0	0	0	0	0	0	0	0	0	0	0	0	0	0	0	0	0	0	0	0	0	0	0	0	0	0	0	0	0	0	0	0	0	0	0	0	0	0	0	0	0	0
18	0	0	0	0	1	0	0	0	0	0	0	0	0	0	0	0	0	0	0	0	0	0	0	0	0	0	0	0	0	0	0	0	0	0	0	0	0	0	0	0	0	0	0	0	0	0	0	0	0
19	0	0	0	0	1	0	0	0	0	0	0	0	0	0	0	0	0	0	0	0	0	0	0	0	0	0	0	0	0	0	0	0	0	0	0	0	0	0	0	0	0	0	0	0	0	0	0	0	0
20	0	0	0	1	0	0	0	0	0	0	0	0	0	0	0	0	0	0	0	0	0	0	0	0	0	0	0	0	0	0	0	0	0	0	0	0	0	0	0	0	0	0	0	0	0	0	0	0	0
21	0	0	0	0	0	0	0	0	0	1	0	0	0	0	0	0	0	0	0	0	0	0	0	0	0	0	0	0	0	0	0	0	0	0	0	0	0	0	0	0	0	0	0	0	0	0	0	0	0
22	0	0	0	0	0	0	0	0	0	0	1	0	0	0	0	0	0	0	0	0	0	0	0	0	0	0	0	0	0	0	0	0	0	0	0	0	0	0	0	0	0	0	0	0	0	0	0	0	0
23	0	0	0	0	0	0	0	0	0	1	0	0	0	0	0	0	0	0	0	0	0	0	0	0	0	0	0	0	0	0	0	0	0	0	0	0	0	0	0	0	0	0	0	0	0	0	0	0	0
24	0	0	0	0	0	0	0	0	0	1	0	0	0	0	0	0	0	0	0	0	0	0	0	0	0	0	0	0	0	0	0	0	0	0	0	0	0	0	0	0	0	0	0	0	0	0	0	0	0
25	0	0	0	0	0	0	0	0	0	1	0	0	0	0	0	0	0	0	0	0	0	0	0	0	0	0	0	0	0	0	0	0	0	0	0	0	0	0	0	0	0	0	0	0	0	0	0	0	0
26	0	0	0	0	0	1	0	0	0	0	0	0	0	0	0	0	0	0	0	0	0	0	0	0	0	0	0	0	0	0	0	0	0	0	0	0	0	0	0	0	0	0	0	0	0	0	0	0	0
27	0	0	0	0	0	0	1	0	0	0	0	0	0	0	0	0	0	0	0	0	0	0	0	0	0	0	0	0	0	0	0	0	0	0	0	0	0	0	0	0	0	0	0	0	0	0	0	0	0
28	0	0	0	0	0	1	0	0	0	0	0	0	0	0	0	0	0	0	0	0	0	0	0	0	0	0	0	0	0	0	0	0	0	0	0	0	0	0	0	0	0	0	0	0	0	0	0	0	0
29	0	0	0	0	0	1	0	0	0	0	0	0	0	0	0	0	0	0	0	0	0	0	0	0	0	0	0	0	0	0	0	0	0	0	0	0	0	0	0	0	0	0	0	0	0	0	0	0	0
30	0	0	0	0	0	1	0	0	0	0	0	0	0	0	0	0	0	0	0	0	0	0	0	0	0	0	0	0	0	0	0	0	0	0	0	0	0	0	0	0	0	0	0	0	0	0	0	0	0
31	0	0	0	0	0	0	0	0	0	1	0	0	0	0	0	0	0	0	0	0	0	0	0	0	0	0	0	0	0	0	0	0	0	0	0	0	0	0	0	0	0	0	0	0	0	0	0	0	0
32	0	0	0	0	0	0	0	0	0	1	0	0	0	0	0	0	0	0	0	0	0	0	0	0	0	0	0	0	0	0	0	0	0	0	0	0	0	0	0	0	0	0	0	0	0	0	0	0	0
33	0	0	0	0	0	0	0	0	0	1	0	0	0	0	0	0	0	0	0	0	0	0	0	0	0	0	0	0	0	0	0	0	0	0	0	0	0	0	0	0	0	0	0	0	0	0	0	0	0
34	0	0	0	0	0	0	0	0	0	0	1	0	0	0	0	0	0	0	0	0	0	0	0	0	0	0	0	0	0	0	0	0	0	0	0	0	0	0	0	0	0	0	0	0	0	0	0	0	0
35	0	0	0	0	0	0	0	0	1	0	0	0	0	0	0	0	0	0	0	0	0	0	0	0	0	0	0	0	0	0	0	0	0	0	0	0	0	0	0	0	0	0	0	0	0	0	0	0	0
36	0	0	0	0	0	0	0	0	0	1	0	0	0	0	0	0	0	0	0	0	0	0	0	0	0	0	0	0	0	0	0	0	0	0	0	0	0	0	0	0	0	0	0	0	0	0	0	0	0
37	0	0	0	0	1	0	0	0	0	0	0	0	0	0	0	0	0	0	0	0	0	0	0	0	0	0	0	0	0	0	0	0	0	0	0	0	0	0	0	0	0	0	0	0	0	0	0	0	0
38	0	0	1	0	0	0	0	0	0	0	0	0	0	0	0	0	0	0	0	0	0	0	0	0	0	0	0	0	0	0	0	0	0	0	0	0	0	0	0	0	0	0	0	0	0	0	0	0	0
39	0	0	0	1	0	0	0	0	0	0	0	0	0	0	0	0	0	0	0	0	0	0	0	0	0	0	0	0	0	0	0	0	0	0	0	0	0	0	0	0	0	0	0	0	0	0	0	0	0
40	0	0.168757	1.71683e-12	4.13917e-08	0.00124472	0.000169745	1.37963e-05	0.134771	5.20448e-09	2.55635e-06	1.40951e-07	2.48695e-09	9.39402e-05	0.108199	0.0171793	0.00115194	0.556413	7.53226e-06	0.00552199	0.000264005	5.21452e-09	1.99167e-06	1.81179e-08	4.52156e-11	1.87616e-10	7.26639e-09	4.62353e-10	1.23737e-09	0.000276281	7.22959e-06	1.49787e-06	5.79294e-06	2.09361e-08	1.55621e-07	5.93076e-08	0.000470965	9.0718e-05	0.00362745	1.25777e-06	0.000411953	0.000148892	2.68243e-05	0.000493495	5.72196e-07	0.000116239	2.68466e-05	3.5049e-05	9.03776e-08	8.66114e-05
41	0	0.801266	1.87433e-10	5.87959e-06	0.0060053	0.000817135	5.88796e-05	0.0573754	5.68194e-07	0.000362378	1.78689e-05	2.48483e-09	9.39402e-05	0.108199	0.0171793	0.00115194	1.22204e-11	7.53226e-06	0.00552199	0.000264005	5.21452e-09	1.99167e-06	1.81179e-08	4.52153e-11	5.84053e-20	7.26639e-09	4.62353e-10	1.23737e-09	0.000276281	7.22959e-06	1.49787e-06	3.33198e-15	2.09361e-08	1.55621e-07	5.93076e-08	0.000470965	9.0718e-05	7.48579e-12	1.25777e-06	0.000411953	0.000148892	2.68243e-05	1.25523e-12	5.72196e-07	0.000116239	2.68466e-05	5.56093e-13	9.03776e-08	8.66114e-05
42	0	0.503435	3.13205e-09	0.000124024	0.112632	0.017038	0.0011522	0.355476	9.49464e-06	0.00727381	0.000337696	3.76666e-19	2.54199e-14	6.5171e-13	1.19156e-13	5.48559e-14	6.67983e-12	1.14178e-15	1.36841e-12	5.47574e-14	7.87659e-09	3.0759e-06	2.68893e-08	6.82982e-11	1.4027e-19	1.0976e-08	6.64276e-10	1.95341e-09	0.000396941	1.01103e-05	2.12018e-06	8.38144e-15	3.16242e-08	2.23586e-07	8.64499e-08	0.000745009	0.000140103	1.43274e-11	1.94248e-06	0.000623266	0.000220975	4.35499e-05	2.78403e-12	8.49212e-07	0.000164623	3.85713e-05	1.22517e-12	1.36516e-07	0.000124437
43	0	0.573462	5.69125e-27	2.41047e-26	3.56243e-24	0.00325107	0.00189129	0.421375	5.71016e-26	1.04226e-06	3.51177e-26	3.49211e-25	9.98823e-25	3.1386e-24	1.68253e-13	2.03347e-13	1.78396e-11	1.5333e-24	4.24628e-17	1.20753e-24	3.86507e-41	9.64671e-39	2.48216e-17	2.98945e-17	2.74419e-25	3.944e-41	2.60593e-22	5.92523e-41	1.11548e-38	5.12514e-17	1.0213e-16	4.37205e-25	7.23504e-41	2.28417e-22	4.67587e-41	2.08119e-16	3.52592e-16	3.05315e-23	2.49186e-38	6.26863e-20	1.62045e-38	1.60535e-05	1.98404e-12	1.11893e-16	1.21626e-07	7.3606e-17	2.34433e-12	2.4009e-16	4.04142e-06
44	0	0.999973	8.92477e-29	8.4723e-29	8.0537e-27	5.42542e-27	4.72521e-27	2.69447e-05	2.02941e-28	8.66662e-29	1.21472e-28	7.21335e-30	8.97665e-30	6.85541e-29	6.88691e-29	5.21567e-29	6.34022e-16	1.47319e-29	6.94119e-30	1.11558e-29	6.39853e-44	9.25652e-42	5.9207e-42	3.74253e-42	3.11392e-30	6.40259e-44	7.03451e-45	1.11215e-43	8.55998e-42	1.04984e-41	1.0098e-41	3.0038e-30	1.18228e-43	6.16592e-45	6.86897e-44	6.14931e-41	4.88728e-41	2.58734e-28	2.38363e-41	9.0859e-43	1.3797e-41	3.36584e-41	3.47589e-28	2.64731e-41	4.54315e-42	1.61551e-41	2.92818e-28	2.69289e-41	3.09447e-42
45	0	0.999911	3.02305e-31	1.34004e-31	1.09189e-30	5.24439e-31	7.9235e-31	8.87595e-05	3.06671e-31	1.3495e-31	1.93903e-31	2.52741e-32	2.10533e-32	5.19517e-32	6.68684e-32	7.33914e-32	1.29783e-15	2.52782e-32	2.10893e-32	2.29725e-32	1.09179e-48	2.05139e-46	1.0844e-46	8.3787e-47	1.98834e-30	1.09521e-48	8.20486e-50	2.37941e-48	1.26206e-46	1.3518e-46	1.53655e-46	1.1891e-30	2.01734e-48	7.17113e-50	9.56529e-49	1.72214e-45	1.37209e-45	1.46045e-28	5.2825e-46	1.6232e-47	2.46706e-46	1.16846e-45	1.91415e-28	4.84867e-46	6.91472e-47	2.46093e-46	2.4213e-28	6.02877e-46	4.72553e-47
46	0	1	5.57914e-29	3.70272e-29	6.57435e-29	4.59133e-29	5.73562e-29	8.41018e-25	5.57961e-29	3.71547e-29	4.45112e-29	7.22101e-41	5.94734e-41	8.03288e-41	7.04952e-41	7.87296e-41	5.71619e-38	7.22107e-41	5.95802e-41	6.52116e-41	1.32677e-48	2.26224e-46	1.02295e-46	8.16753e-47	5.75298e-51	1.3276e-48	9.3299e-50	3.02219e-48	1.29474e-46	1.20863e-46	1.40379e-46	4.01805e-51	2.45152e-48	8.17845e-50	1.12245e-48	1.57946e-45	1.25529e-45	3.6448e-49	5.82547e-46	1.72201e-47	2.61488e-46	1.01626e-45	5.16029e-49	4.57392e-46	6.3419e-47	2.25513e-46	5.78505e-49	5.87683e-46	4.3196e-47
47	0	0.999201	2.83818e-29	1.88009e-29	6.0009e-29	5.99022e-29	7.54586e-29	0.000799153	2.83842e-29	1.88656e-29	2.26178e-29	1.41046e-29	1.17491e-29	2.86507e-29	3.70495e-29	4.06881e-29	5.43136e-16	1.41047e-29	1.17691e-29	1.28195e-29	6.67236e-49	1.54606e-46	8.78651e-47	7.02748e-47	4.07432e-30	6.67649e-49	4.68954e-50	1.52037e-48	8.82928e-47	1.03566e-46	1.20444e-46	2.32267e-30	1.23286e-48	4.11188e-50	5.64324e-49	1.61545e-45	1.28419e-45	2.87947e-28	3.98124e-46	1.17544e-47	1.78496e-46	1.20337e-45	3.79449e-28	3.9287e-46	5.44037e-47	1.93453e-46	5.08651e-28	5.05652e-46	3.70622e-47
48	0	0.989482	4.31198e-29	2.80913e-29	4.85142e-28	6.29119e-28	8.08616e-28	0.0105184	4.31199e-29	2.80923e-29	3.40445e-29	1.97929e-29	1.64873e-29	4.02018e-29	5.19894e-29	5.70948e-29	7.50636e-16	1.97929e-29	1.65155e-29	1.79895e-29	4.2326e-51	3.96488e-48	2.614e-48	2.38202e-48	9.88661e-30	4.24749e-51	2.37276e-52	1.10632e-50	1.77498e-48	2.51003e-48	3.25021e-48	5.97977e-30	7.81884e-51	2.09113e-52	3.1697e-51	6.87659e-47	5.5177e-47	6.23257e-28	1.02099e-47	2.64521e-49	4.02323e-48	6.09685e-47	8.46833e-28	1.16879e-47	1.45445e-48	5.16754e-48	1.1563e-27	1.71395e-47	1.00112e-48
49	0	0.862485	2.30866e-28	1.53222e-28	6.6692e-27	8.38395e-27	1.15433e-26	0.137515	2.30866e-28	1.41613e-28	1.84187e-28	4.2025e-26	3.50065e-26	8.5358e-26	1.05474e-25	1.21226e-25	1.90795e-12	4.2025e-26	3.36312e-26	3.8196e-26	2.08796e-51	2.30239e-49	1.32058e-49	1.38706e-49	1.10516e-26	1.32699e-52	3.68138e-53	2.46317e-51	8.18194e-50	1.046e-49	1.51612e-49	9.51951e-27	2.16653e-51	1.64148e-51	1.89596e-51	4.22638e-48	3.48573e-48	3.14843e-25	5.92027e-49	2.49613e-50	2.06389e-49	4.11184e-48	5.76555e-25	5.87343e-49	9.34073e-50	2.35127e-49	6.58993e-25	9.91728e-49	4.57136e-50
50	0	3.13755e-23	1.28252e-27	1.15537e-27	1.59984e-24	0.0123972	0.0194041	0.968174	2.47046e-27	3.16827e-06	1.58558e-27	3.73573e-48	3.21312e-48	2.59378e-47	4.19352e-25	5.92933e-25	1.99705e-23	3.93259e-48	3.38834e-27	3.53378e-48	4.79158e-43	1.04007e-39	8.98163e-18	9.16864e-18	2.66769e-25	5.11817e-43	1.40269e-22	8.58035e-43	9.71752e-40	1.56906e-17	3.00709e-17	2.64374e-25	1.02171e-42	1.2295e-22	5.72329e-43	1.08569e-16	1.87652e-16	1.90315e-23	2.74272e-39	6.28325e-20	1.57561e-39	1.76342e-05	4.88464e-12	4.1075e-17	1.16545e-07	2.4562e-17	6.18914e-12	9.15192e-17	3.92859e-06
51	0	3.61007e-25	4.29182e-29	2.76274e-29	3.56793e-25	0.140993	0.267966	0.591025	4.48726e-29	9.10859e-28	3.40733e-29	2.8629e-50	2.21885e-50	4.99408e-49	1.57235e-25	3.74687e-25	1.73219e-23	2.86947e-50	2.52022e-49	2.49597e-50	3.08881e-46	4.12164e-42	7.21365e-19	1.25558e-18	1.53036e-25	3.10621e-46	1.16023e-45	6.57247e-46	2.72527e-42	9.63035e-19	2.35003e-18	1.26921e-25	5.88552e-46	1.01653e-45	2.8866e-46	1.48837e-17	3.21546e-17	9.88143e-24	1.06486e-41	1.14726e-42	5.1299e-42	1.68283e-05	6.07366e-12	3.23094e-18	4.95838e-19	1.69316e-18	9.86912e-12	9.05e-18	1.06352e-18
52	0	3.38861e-27	1.08384e-29	7.14249e-30	1.44744e-26	0.382208	0.617771	2.44374e-24	1.08467e-29	4.09505e-28	8.61064e-30	1.6776e-52	1.20643e-52	5.81378e-51	4.90875e-26	2.62366e-25	2.84036e-48	1.67941e-52	3.80452e-51	1.40283e-52	6.93075e-49	2.62365e-44	1.35506e-19	5.63653e-19	2.79155e-50	6.94235e-49	5.78457e-48	1.68551e-48	1.35731e-44	1.52582e-19	8.92542e-19	2.38144e-50	1.32057e-48	5.07126e-48	5.76092e-49	3.25908e-18	1.88537e-17	1.72015e-48	6.77846e-44	7.06971e-45	2.86715e-44	2.02073e-05	8.32472e-25	6.0692e-19	8.90719e-20	2.90962e-19	3.83058e-24	4.06272e-18	5.77175e-19
53	0	9.35052e-29	8.15095e-30	5.39421e-30	9.01186e-27	1	2.52545e-25	1.35323e-24	8.15143e-30	1.24564e-26	6.49046e-30	2.48207e-54	1.50215e-54	8.32509e-52	6.08796e-39	1.57448e-51	6.48074e-49	2.48368e-54	9.04732e-52	1.86439e-54	4.21819e-51	1.89235e-45	1.10384e-32	9.38987e-52	8.08292e-51	4.21006e-51	4.63902e-49	1.28993e-50	6.73353e-46	9.44434e-33	7.9944e-52	6.37624e-51	8.02753e-51	4.12341e-49	2.91095e-51	8.71774e-30	2.21371e-51	6.51231e-49	4.88907e-45	1.006e-45	1.68484e-45	2.323e-36	7.89234e-36	4.944e-32	3.36729e-31	2.04674e-32	1.40769e-48	9.38991e-52	2.96575e-51
54	0	2.42016e-24	2.83313e-28	1.65709e-27	4.58923e-24	0.200183	0.210617	0.589143	2.84768e-27	3.22743e-05	2.09534e-27	5.41098e-49	2.08484e-48	1.7567e-47	9.0905e-25	7.49374e-25	4.81579e-23	2.80025e-48	6.25218e-26	2.38366e-48	2.21599e-44	1.11264e-40	3.60072e-18	1.92028e-18	4.25309e-25	2.34211e-44	1.65859e-22	4.8221e-44	1.00257e-40	5.24497e-18	1.84302e-17	4.13715e-25	7.58217e-44	1.45383e-22	3.65931e-44	8.12753e-17	2.22061e-16	2.81904e-23	4.05485e-40	1.66859e-19	1.91511e-40	1.39603e-05	1.05109e-11	1.84855e-17	2.88817e-07	9.43942e-18	8.58946e-12	8.84365e-17	9.92192e-06
55	0	5.14548e-26	1.31588e-28	2.31643e-27	2.66574e-24	0.511099	0.486825	1.63188e-23	4.45173e-27	0.00204739	3.09362e-27	9.46893e-51	1.0046e-49	2.05728e-48	8.60032e-25	5.67611e-25	1.10199e-46	1.59146e-49	1.3192e-25	1.23773e-49	2.82813e-46	5.12069e-42	1.65713e-18	6.68421e-19	1.02496e-48	3.20172e-46	7.54949e-23	7.47846e-46	6.341e-42	2.51866e-18	1.73603e-17	6.49645e-48	1.07916e-45	6.62147e-23	4.40088e-46	4.65417e-17	2.32536e-16	3.15646e-46	3.60798e-41	1.079e-19	1.41875e-41	1.71762e-05	1.78738e-23	1.01193e-17	3.18465e-07	4.82465e-18	1.32359e-23	9.25661e-17	1.09404e-05
56	0	3.70762e-26	2.91806e-27	9.63546e-26	3.81533e-24	4.56947e-22	0.810703	1.27019e-23	1.45942e-25	0.189285	1.16052e-25	4.33645e-51	7.39724e-50	1.05311e-48	9.18242e-48	6.25632e-25	5.79525e-47	1.10604e-49	1.46626e-25	8.88658e-50	1.22977e-46	1.94188e-42	7.52018e-48	5.82344e-19	7.10435e-49	1.22663e-46	6.50656e-23	3.4143e-46	2.28827e-42	1.27753e-47	1.87337e-17	1.43004e-47	4.44402e-46	5.80448e-23	1.72677e-46	4.72051e-46	2.71285e-16	5.0288e-46	1.44228e-41	9.92003e-20	5.39306e-42	1.38381e-22	1.78774e-45	1.47455e-47	7.064e-23	1.36898e-47	1.86233e-23	1.06843e-16	1.18422e-05
57	0	8.05372e-24	9.97482e-08	0.00803737	0.483851	0.0760975	1.68375e-06	1.54279e-22	0.000302376	0.413682	0.0158869	4.54275e-30	3.25757e-25	4.2166e-24	5.91494e-25	2.41959e-29	2.17796e-45	9.06845e-27	3.46163e-24	5.33636e-25	8.10592e-09	3.23642e-06	2.71708e-08	2.47072e-11	2.77557e-29	1.12955e-08	6.50226e-10	2.101e-09	0.000388546	8.80322e-06	1.9324e-08	3.54036e-25	3.2545e-08	2.18849e-07	8.58538e-08	0.000713708	1.62444e-07	5.95785e-23	2.04385e-06	0.000642444	0.000223437	8.21181e-06	2.39968e-23	8.03988e-07	0.000111828	3.561e-05	4.84201e-27	2.32694e-09	1.42054e-06
58	0	5.21129e-26	1.37661e-25	0.0116665	0.778129	1.78807e-24	9.64894e-27	8.51168e-25	1.54148e-24	0.204624	0.00482575	9.11046e-49	1.37926e-25	6.60272e-25	1.7643e-48	2.02254e-50	1.93339e-47	5.67699e-48	3.89818e-25	3.16354e-26	3.81883e-19	4.32575e-16	1.94873e-39	2.40654e-40	1.0499e-47	1.46321e-41	2.87458e-19	1.41753e-19	0.000443677	2.56852e-16	2.59947e-17	8.03692e-25	7.91366e-19	9.36202e-08	2.93482e-08	9.30793e-16	5.65852e-16	1.08395e-23	1.14947e-15	9.73209e-05	0.000213535	4.10041e-40	1.90398e-46	2.14904e-38	3.62944e-17	7.51813e-17	2.38146e-47	2.01783e-39	4.54002e-17
59	0	2.34137e-27	5.86291e-27	8.05296e-27	1	1.18706e-24	3.55242e-28	3.2975e-25	1.56912e-26	5.00014e-24	1.19012e-26	1.29428e-50	1.47685e-50	2.55764e-37	5.257e-49	1.18007e-51	6.66373e-48	4.15941e-50	1.61041e-48	2.97053e-50	4.07331e-44	1.15368e-28	1.76454e-40	2.54876e-42	1.14079e-48	8.64307e-44	1.12384e-42	1.43243e-43	6.03053e-29	2.95481e-40	2.16897e-42	1.09777e-48	8.89727e-44	2.15908e-43	3.62889e-44	6.20609e-27	1.50913e-28	8.87698e-35	3.06565e-28	4.65801e-28	1.55044e-28	1.0325e-40	8.40387e-47	1.27741e-39	2.00149e-40	6.9425e-40	7.47357e-48	1.14109e-41	1.30606e-40
60	0	4.38892e-27	5.73428e-25	0.0509942	1.54116e-24	4.70161e-25	1.08207e-27	3.00555e-26	2.48775e-24	0.931823	0.0171825	3.04845e-49	1.26999e-25	1.48728e-49	1.65025e-49	1.84104e-51	7.01792e-49	1.81394e-48	2.10927e-25	1.77711e-26	2.72929e-19	5.2604e-48	4.60758e-40	3.86282e-41	2.27604e-48	4.77554e-42	1.52607e-19	8.87562e-20	8.82197e-25	1.5851e-16	1.49357e-17	7.87731e-25	6.25327e-19	9.71722e-08	3.13507e-08	9.16436e-48	1.24505e-49	4.87592e-48	9.86893e-48	6.12737e-24	1.04858e-25	2.61948e-41	1.57572e-47	4.6569e-39	1.1205e-17	3.14826e-17	9.55388e-49	4.06725e-40	1.39102e-17
61	0	7.35377e-29	1.51768e-26	1.00659e-24	2.04299e-25	1.13211e-25	1.25273e-29	1.76596e-28	7.40693e-25	0.968969	0.0310314	4.09006e-51	3.3158e-50	1.18525e-50	2.12072e-50	1.53191e-53	4.41973e-51	1.48194e-49	1.06533e-25	1.1728e-26	5.56859e-48	4.41839e-49	6.46181e-41	3.37555e-43	1.85157e-50	5.44056e-43	7.76906e-20	5.34227e-20	1.23793e-49	8.59979e-50	2.66942e-50	3.81037e-50	1.17246e-47	2.52483e-24	3.51246e-25	2.05142e-48	8.67722e-51	3.16446e-49	9.4925e-49	3.05206e-24	7.88558e-26	2.83375e-42	1.92974e-48	5.36714e-40	3.80837e-18	2.29664e-17	5.83203e-51	2.34408e-41	4.60463e-18
62	0	1.39363e-28	4.91682e-27	7.50422e-24	7.48978e-26	1.57324e-25	8.43515e-29	7.11343e-29	2.5396e-25	0.545573	0.454427	3.92941e-52	1.28679e-49	2.39281e-51	5.5651e-51	8.5067e-54	3.16282e-52	1.39424e-50	2.61831e-26	3.49496e-26	1.44788e-47	1.69982e-49	2.23007e-41	1.12862e-44	7.33449e-52	2.17048e-43	4.58656e-26	7.45381e-20	2.90765e-49	3.85284e-49	1.12288e-49	1.07419e-49	3.04398e-47	3.64953e-24	3.69041e-24	3.57183e-49	1.88469e-51	5.14638e-50	5.5796e-50	8.75013e-25	1.50567e-25	1.28378e-43	3.01097e-49	1.95575e-41	1.90148e-24	3.14857e-17	5.25672e-52	9.84844e-43	2.33476e-26
63	0	1.67121e-26	3.05599e-07	0.00697695	0.00565316	0.167636	3.1599e-06	5.87195e-25	0.000639756	0.788554	0.0303241	7.16177e-30	3.41035e-26	3.08711e-27	2.23536e-25	5.53157e-29	6.41914e-48	2.22204e-27	3.39308e-25	1.53733e-25	1.08691e-08	4.4317e-06	3.58003e-08	3.3133e-11	2.31736e-28	1.51476e-08	8.18159e-10	2.94391e-09	3.96852e-05	8.53729e-06	2.34245e-08	1.15641e-25	4.32146e-08	3.12417e-08	6.52639e-08	1.59455e-06	4.58165e-09	1.6897e-25	7.19624e-07	3.61964e-08	9.11422e-06	1.18361e-05	1.58378e-23	1.05934e-06	8.91534e-05	4.41153e-05	9.17232e-27	3.12049e-09	1.79303e-06
64	0	2.11913e-28	1.63257e-28	7.05382e-26	3.56043e-24	0.386793	3.1258e-05	1.81091e-26	1.44992e-25	0.613121	1.03231e-25	1.94603e-52	6.62042e-50	5.17485e-49	6.32485e-26	4.70614e-29	2.82258e-49	1.29564e-49	1.3904e-25	8.0894e-50	1.157e-43	3.48901e-41	1.2685e-17	1.52476e-20	2.72727e-50	1.50696e-43	7.81403e-20	1.93531e-43	1.50196e-40	2.50004e-17	1.3617e-18	2.48056e-48	7.28032e-43	5.45233e-20	2.76487e-43	6.08754e-17	2.48532e-18	5.22312e-47	5.66311e-40	1.19871e-18	2.54537e-40	2.13625e-05	4.76363e-24	6.86838e-17	2.98843e-05	3.67736e-17	9.76093e-27	4.17807e-18	2.61348e-06
65	0	5.38768e-29	2.96251e-29	7.93663e-26	2.02108e-24	3.691e-24	1.11404e-27	1.06563e-27	1.66139e-25	1	1.13438e-25	1.91368e-53	2.00611e-50	1.28339e-49	1.36616e-49	1.45796e-52	7.00869e-51	3.59875e-50	2.594e-38	2.41916e-50	2.98781e-44	4.65841e-42	5.91929e-42	1.32713e-44	4.07219e-52	2.9262e-44	7.94563e-33	4.96355e-44	3.75974e-41	1.9474e-41	2.68526e-41	3.56843e-49	2.66988e-43	2.77229e-31	9.97667e-44	4.8274e-41	2.84242e-41	6.13252e-48	1.46759e-40	3.5651e-30	6.5187e-41	8.15844e-48	1.18623e-47	6.28437e-41	9.68707e-30	3.09326e-41	1.74054e-50	9.27321e-41	1.693e-30
66	0	7.33717e-29	4.16835e-29	1.93131e-27	1.77692e-24	0.998286	0.00168701	1.07417e-25	3.76705e-27	3.51438e-24	2.65413e-27	1.99821e-53	8.70285e-52	1.06048e-49	2.40246e-26	7.04108e-29	2.30841e-49	1.59661e-51	4.7649e-50	1.05213e-51	1.4255e-45	4.90314e-42	3.51937e-18	8.09908e-21	1.43038e-50	1.39699e-45	4.23349e-50	2.36886e-45	1.36906e-41	5.905e-18	5.75793e-19	5.2452e-49	6.49644e-45	4.10922e-48	2.42663e-45	1.95172e-17	1.99339e-18	2.49126e-47	5.35493e-41	5.28896e-48	2.37588e-41	2.69964e-05	2.64754e-24	1.90558e-17	3.23759e-25	9.37956e-18	1.68272e-26	2.21927e-18	2.94963e-27
67	0	1.04918e-29	5.66496e-30	6.44549e-30	2.86867e-25	0.816515	0.183485	3.18762e-24	1.64883e-29	7.00564e-25	9.72704e-30	1.92049e-55	7.5101e-55	5.51185e-51	2.65462e-27	2.90639e-27	8.93685e-49	1.78764e-54	1.00257e-50	1.0385e-54	9.10125e-49	1.1879e-43	2.34506e-27	7.89977e-21	2.69573e-50	9.35051e-49	8.40697e-51	1.79713e-48	2.52476e-43	2.0526e-27	4.49174e-19	8.06529e-50	4.1477e-48	4.93165e-49	1.31654e-48	1.22248e-25	2.81744e-18	9.49025e-48	1.29736e-42	1.208e-48	4.9798e-43	7.76187e-13	3.8942e-25	2.3967e-27	2.3082e-25	2.20906e-27	8.67646e-25	2.16466e-18	1.80198e-26
68	0	6.11972e-29	3.73006e-29	2.48726e-29	6.74178e-26	0.406699	0.593301	6.07269e-24	3.85126e-29	1.05675e-25	3.01615e-29	1.87858e-54	1.67993e-54	1.58307e-51	9.16437e-27	1.49433e-26	1.68577e-48	2.30298e-54	2.64844e-51	1.9061e-54	2.10034e-49	1.40248e-44	8.09628e-27	9.16679e-21	4.99667e-50	2.05626e-49	2.22171e-51	4.57187e-49	2.42854e-44	7.01532e-27	4.63324e-19	6.20406e-50	9.56907e-49	1.17028e-49	2.81839e-49	3.90942e-25	3.75288e-18	8.16302e-48	1.53171e-43	2.06746e-49	5.27602e-44	1.25088e-12	1.65333e-24	8.0993e-27	7.97775e-25	7.51807e-27	3.21178e-24	2.51184e-18	5.29716e-26
69	0	2.45399e-29	1.49359e-29	9.96245e-30	3.24539e-25	1	3.30479e-24	2.51153e-24	1.54693e-29	9.91728e-25	1.20917e-29	1.33749e-54	1.15507e-54	5.30247e-51	3.82458e-39	4.08008e-50	1.06747e-48	1.49843e-54	1.86937e-50	1.28928e-54	7.31951e-50	2.95716e-44	3.32057e-39	6.57401e-45	3.27752e-50	7.16307e-50	1.61152e-50	1.59294e-49	5.12061e-44	2.83318e-39	3.32274e-43	3.48568e-50	3.33369e-49	8.29218e-49	9.82062e-50	3.24049e-36	3.95792e-42	4.60834e-48	3.22965e-43	1.92769e-48	1.11246e-43	1.6882e-35	1.79426e-35	3.32837e-39	1.18215e-35	3.05994e-39	1.5215e-47	1.80137e-42	1.84652e-49
70	0	1.95677e-28	6.79479e-06	0.0450581	0.011429	2.08178e-24	6.40553e-28	5.62865e-27	0.00266318	0.782138	0.158615	7.84453e-30	1.74645e-26	1.96221e-27	2.59402e-49	2.2794e-52	6.39994e-50	1.07453e-27	4.63851e-26	1.15371e-25	1.87512e-08	7.8169e-06	2.39947e-18	3.19414e-21	3.14306e-28	2.61323e-08	1.18729e-09	5.30797e-09	6.512e-05	1.54266e-17	2.59743e-18	1.16979e-25	7.45532e-08	1.05012e-08	1.08653e-07	1.29402e-18	4.9057e-19	7.28167e-26	1.26932e-06	2.42106e-08	1.5449e-05	2.52728e-40	2.54765e-47	8.21785e-19	3.16305e-20	5.9499e-17	1.31057e-49	3.11095e-19	7.91488e-18
71	0	5.52356e-29	7.2169e-28	3.98481e-24	1.2552e-24	2.85913e-24	6.13039e-29	1.75189e-28	4.6375e-24	1	5.4882e-24	1.05662e-52	3.85669e-49	8.19027e-50	1.87485e-49	3.3014e-53	3.34561e-51	4.98616e-49	1.5746e-38	3.67518e-49	6.67139e-43	9.92939e-42	2.70277e-41	1.92884e-44	6.88084e-52	6.88856e-43	4.49258e-33	8.19156e-43	1.0169e-40	1.64907e-40	4.33467e-41	6.46379e-49	8.13779e-42	2.15738e-31	1.70162e-42	1.80889e-40	1.46022e-41	2.72838e-48	3.09301e-40	3.58586e-30	1.32703e-40	1.22563e-40	1.45495e-47	4.38057e-40	4.33574e-31	2.10079e-40	6.79402e-51	1.15626e-40	1.41626e-30
72	0	6.89389e-29	6.15562e-29	5.84368e-24	1.53717e-24	5.61126e-24	4.26064e-29	3.65785e-29	9.18224e-24	1	8.03578e-24	6.30954e-54	2.00899e-49	3.59057e-50	1.30779e-49	3.88822e-54	1.60082e-52	2.89953e-49	4.46144e-39	2.23335e-49	2.3908e-43	2.13107e-42	8.17708e-42	3.73321e-46	1.49793e-53	2.30545e-43	4.00005e-39	3.22539e-43	4.34589e-41	7.43303e-41	1.26667e-41	2.31346e-49	4.86092e-42	1.94778e-35	9.37515e-43	8.90674e-41	3.13396e-42	8.89839e-49	1.55718e-40	4.3953e-36	6.14258e-41	4.60403e-41	7.9718e-48	2.25061e-40	1.89964e-35	1.01014e-40	3.03682e-52	3.86975e-41	3.97924e-39
73	0	3.36226e-28	0.000272031	0.184478	0.01968	4.11222e-25	3.23189e-28	5.05131e-27	0.00769755	0.236099	0.551641	1.74705e-29	2.11047e-26	2.90067e-27	4.29972e-50	1.49701e-52	6.80359e-50	1.40781e-27	3.26216e-27	1.6913e-25	2.87004e-08	1.22326e-05	3.42537e-18	3.03608e-21	4.54285e-28	3.99976e-08	3.85655e-15	8.49091e-09	9.48029e-05	1.9288e-17	2.38234e-18	1.54216e-25	1.1411e-07	1.53264e-13	1.60483e-07	1.62169e-18	5.34711e-19	8.6208e-26	1.98635e-06	3.10501e-13	2.3233e-05	3.61099e-41	4.86188e-48	9.76876e-19	5.05662e-25	7.42633e-17	1.37574e-49	3.17019e-19	2.53892e-27
74	0	5.60666e-28	0.0171985	0.429528	0.0297627	1.67004e-25	2.57886e-28	3.86885e-27	0.0135188	0.509865	1.64986e-23	5.2382e-28	2.91796e-26	3.70952e-27	7.94482e-51	1.91332e-53	6.75961e-51	1.51851e-27	1.36246e-26	1.65788e-49	3.47248e-08	1.51319e-05	3.91422e-18	2.82621e-21	2.4547e-27	4.83925e-08	1.92045e-14	8.36623e-25	0.000109098	2.0122e-17	1.96425e-18	2.0855e-25	1.3806e-07	5.83546e-13	1.73384e-24	1.68289e-18	4.67456e-19	9.06848e-26	2.45714e-06	8.98361e-13	4.00397e-25	5.11997e-42	1.03744e-48	9.58474e-19	1.24065e-24	9.78106e-49	1.23409e-50	2.40896e-19	1.08569e-26
75	0	2.85111e-28	1.34533e-26	2.38367e-23	4.97519e-26	2.76487e-26	1.7009e-28	5.37708e-28	0.294464	0.705536	6.75575e-25	6.1615e-52	4.90876e-49	1.13429e-51	1.21723e-51	1.51661e-53	1.0325e-51	1.16003e-26	4.23267e-26	2.04985e-50	2.00056e-44	6.61846e-44	2.8975e-43	1.86079e-46	5.52577e-52	1.88889e-20	8.11629e-26	1.76313e-48	2.05446e-41	3.82115e-41	1.00929e-41	5.5855e-49	2.72304e-19	9.03092e-24	8.52653e-47	1.12846e-44	3.02454e-45	3.06345e-50	4.01862e-19	1.01049e-24	2.90598e-50	2.31265e-43	1.05383e-49	8.61777e-19	2.52498e-24	3.33329e-50	1.93505e-51	1.9443e-19	3.59144e-26
76	0	3.92504e-27	0.0265153	0.598616	0.374722	1.8614e-24	2.27668e-27	4.47516e-26	2.59568e-24	1.11515e-22	1.61592e-23	2.03167e-27	6.37833e-26	3.87956e-26	7.60667e-50	2.91201e-52	9.49248e-50	8.7985e-50	2.76461e-48	5.89049e-49	4.28615e-08	1.90952e-05	4.07161e-18	1.48077e-21	1.75297e-26	1.48751e-20	8.56718e-25	3.86664e-24	0.000128077	2.07657e-17	1.20347e-18	6.22936e-25	1.014e-19	5.03059e-23	6.99164e-24	1.22945e-18	3.55338e-19	8.33688e-25	1.51516e-17	5.89606e-23	4.10491e-24	1.89815e-42	7.05916e-48	1.49131e-41	3.12906e-46	8.21009e-48	1.75828e-49	6.80944e-43	2.40797e-48
77	0	1.88373e-27	0.271784	0.728216	1.10483e-25	4.0644e-26	1.1286e-27	2.24483e-26	1.52623e-25	3.2475e-24	8.02104e-24	9.58728e-27	7.20132e-26	1.94758e-51	1.85343e-51	4.79763e-53	1.52635e-50	5.01524e-51	1.09664e-49	1.81532e-49	5.00254e-08	2.87664e-25	2.98442e-18	1.18809e-21	8.9368e-26	1.40932e-20	1.20903e-24	5.48205e-24	2.52485e-25	1.57232e-17	9.71311e-19	5.55468e-25	9.0866e-20	5.25714e-23	9.0172e-24	6.27589e-50	1.67846e-51	5.35948e-50	4.36507e-50	1.95512e-48	1.02995e-48	2.42536e-44	1.46416e-49	3.44683e-43	9.85487e-48	1.79904e-48	2.88132e-50	1.86502e-44	8.78827e-50
[truncated: 7 more columns]

## Sheet: panama
	-	Asia	AtlanticBrazil	BorealBrazil	Caribean	Mesoamerica	MXTransitionZone	Neartic	NorthAndes	Pacific	SouthBrazil	Asia - AtlanticBrazil	Asia - BorealBrazil	Asia - Caribean	Asia - Mesoamerica	Asia - MXTransitionZone	Asia - Neartic	Asia - NorthAndes	Asia - Pacific	Asia - SouthBrazil	AtlanticBrazil - BorealBrazil	AtlanticBrazil - Caribean	AtlanticBrazil - Mesoamerica	AtlanticBrazil - MXTransitionZone	AtlanticBrazil - Neartic	AtlanticBrazil - NorthAndes	AtlanticBrazil - Pacific	AtlanticBrazil - SouthBrazil	BorealBrazil - Caribean	BorealBrazil - Mesoamerica	BorealBrazil - MXTransitionZone	BorealBrazil - Neartic	BorealBrazil - NorthAndes	BorealBrazil - Pacific	BorealBrazil - SouthBrazil	Caribean - Mesoamerica	Caribean - MXTransitionZone	Caribean - Neartic	Caribean - NorthAndes	Caribean - Pacific	Caribean - SouthBrazil	Mesoamerica - MXTransitionZone	Mesoamerica - Neartic	Mesoamerica - NorthAndes	Mesoamerica - Pacific	Mesoamerica - SouthBrazil	MXTransitionZone - Neartic	MXTransitionZone - NorthAndes	MXTransitionZone - Pacific
1	0	0	0	0	0	0	0	1	0	0	0	0	0	0	0	0	0	0	0	0	0	0	0	0	0	0	0	0	0	0	0	0	0	0	0	0	0	0	0	0	0	0	0	0	0	0	0	0	0
2	0	1	0	0	0	0	0	0	0	0	0	0	0	0	0	0	0	0	0	0	0	0	0	0	0	0	0	0	0	0	0	0	0	0	0	0	0	0	0	0	0	0	0	0	0	0	0	0	0
3	0	1	0	0	0	0	0	0	0	0	0	0	0	0	0	0	0	0	0	0	0	0	0	0	0	0	0	0	0	0	0	0	0	0	0	0	0	0	0	0	0	0	0	0	0	0	0	0	0
4	0	1	0	0	0	0	0	0	0	0	0	0	0	0	0	0	0	0	0	0	0	0	0	0	0	0	0	0	0	0	0	0	0	0	0	0	0	0	0	0	0	0	0	0	0	0	0	0	0
5	0	1	0	0	0	0	0	0	0	0	0	0	0	0	0	0	0	0	0	0	0	0	0	0	0	0	0	0	0	0	0	0	0	0	0	0	0	0	0	0	0	0	0	0	0	0	0	0	0
6	0	1	0	0	0	0	0	0	0	0	0	0	0	0	0	0	0	0	0	0	0	0	0	0	0	0	0	0	0	0	0	0	0	0	0	0	0	0	0	0	0	0	0	0	0	0	0	0	0
7	0	1	0	0	0	0	0	0	0	0	0	0	0	0	0	0	0	0	0	0	0	0	0	0	0	0	0	0	0	0	0	0	0	0	0	0	0	0	0	0	0	0	0	0	0	0	0	0	0
8	0	0	0	0	0	0	0	1	0	0	0	0	0	0	0	0	0	0	0	0	0	0	0	0	0	0	0	0	0	0	0	0	0	0	0	0	0	0	0	0	0	0	0	0	0	0	0	0	0
9	0	1	0	0	0	0	0	0	0	0	0	0	0	0	0	0	0	0	0	0	0	0	0	0	0	0	0	0	0	0	0	0	0	0	0	0	0	0	0	0	0	0	0	0	0	0	0	0	0
10	0	0	0	0	0	0	0	1	0	0	0	0	0	0	0	0	0	0	0	0	0	0	0	0	0	0	0	0	0	0	0	0	0	0	0	0	0	0	0	0	0	0	0	0	0	0	0	0	0
11	0	0	0	0	0	0	1	0	0	0	0	0	0	0	0	0	0	0	0	0	0	0	0	0	0	0	0	0	0	0	0	0	0	0	0	0	0	0	0	0	0	0	0	0	0	0	0	0	0
12	0	0	0	0	0	1	0	0	0	0	0	0	0	0	0	0	0	0	0	0	0	0	0	0	0	0	0	0	0	0	0	0	0	0	0	0	0	0	0	0	0	0	0	0	0	0	0	0	0
13	0	0	0	0	0	1	0	0	0	0	0	0	0	0	0	0	0	0	0	0	0	0	0	0	0	0	0	0	0	0	0	0	0	0	0	0	0	0	0	0	0	0	0	0	0	0	0	0	0
14	0	0	0	0	0	0	0	1	0	0	0	0	0	0	0	0	0	0	0	0	0	0	0	0	0	0	0	0	0	0	0	0	0	0	0	0	0	0	0	0	0	0	0	0	0	0	0	0	0
15	0	0	0	0	0	1	0	0	0	0	0	0	0	0	0	0	0	0	0	0	0	0	0	0	0	0	0	0	0	0	0	0	0	0	0	0	0	0	0	0	0	0	0	0	0	0	0	0	0
16	0	0	0	0	0	0	0	0	0	1	0	0	0	0	0	0	0	0	0	0	0	0	0	0	0	0	0	0	0	0	0	0	0	0	0	0	0	0	0	0	0	0	0	0	0	0	0	0	0
17	0	0	0	0	0	0	1	0	0	0	0	0	0	0	0	0	0	0	0	0	0	0	0	0	0	0	0	0	0	0	0	0	0	0	0	0	0	0	0	0	0	0	0	0	0	0	0	0	0
18	0	0	0	0	1	0	0	0	0	0	0	0	0	0	0	0	0	0	0	0	0	0	0	0	0	0	0	0	0	0	0	0	0	0	0	0	0	0	0	0	0	0	0	0	0	0	0	0	0
19	0	0	0	0	1	0	0	0	0	0	0	0	0	0	0	0	0	0	0	0	0	0	0	0	0	0	0	0	0	0	0	0	0	0	0	0	0	0	0	0	0	0	0	0	0	0	0	0	0
20	0	0	0	1	0	0	0	0	0	0	0	0	0	0	0	0	0	0	0	0	0	0	0	0	0	0	0	0	0	0	0	0	0	0	0	0	0	0	0	0	0	0	0	0	0	0	0	0	0
21	0	0	0	0	0	0	0	0	0	1	0	0	0	0	0	0	0	0	0	0	0	0	0	0	0	0	0	0	0	0	0	0	0	0	0	0	0	0	0	0	0	0	0	0	0	0	0	0	0
22	0	0	0	0	0	0	0	0	0	0	1	0	0	0	0	0	0	0	0	0	0	0	0	0	0	0	0	0	0	0	0	0	0	0	0	0	0	0	0	0	0	0	0	0	0	0	0	0	0
23	0	0	0	0	0	0	0	0	0	1	0	0	0	0	0	0	0	0	0	0	0	0	0	0	0	0	0	0	0	0	0	0	0	0	0	0	0	0	0	0	0	0	0	0	0	0	0	0	0
24	0	0	0	0	0	0	0	0	0	1	0	0	0	0	0	0	0	0	0	0	0	0	0	0	0	0	0	0	0	0	0	0	0	0	0	0	0	0	0	0	0	0	0	0	0	0	0	0	0
25	0	0	0	0	0	0	0	0	0	1	0	0	0	0	0	0	0	0	0	0	0	0	0	0	0	0	0	0	0	0	0	0	0	0	0	0	0	0	0	0	0	0	0	0	0	0	0	0	0
26	0	0	0	0	0	1	0	0	0	0	0	0	0	0	0	0	0	0	0	0	0	0	0	0	0	0	0	0	0	0	0	0	0	0	0	0	0	0	0	0	0	0	0	0	0	0	0	0	0
27	0	0	0	0	0	0	1	0	0	0	0	0	0	0	0	0	0	0	0	0	0	0	0	0	0	0	0	0	0	0	0	0	0	0	0	0	0	0	0	0	0	0	0	0	0	0	0	0	0
28	0	0	0	0	0	1	0	0	0	0	0	0	0	0	0	0	0	0	0	0	0	0	0	0	0	0	0	0	0	0	0	0	0	0	0	0	0	0	0	0	0	0	0	0	0	0	0	0	0
29	0	0	0	0	0	1	0	0	0	0	0	0	0	0	0	0	0	0	0	0	0	0	0	0	0	0	0	0	0	0	0	0	0	0	0	0	0	0	0	0	0	0	0	0	0	0	0	0	0
30	0	0	0	0	0	1	0	0	0	0	0	0	0	0	0	0	0	0	0	0	0	0	0	0	0	0	0	0	0	0	0	0	0	0	0	0	0	0	0	0	0	0	0	0	0	0	0	0	0
31	0	0	0	0	0	0	0	0	0	1	0	0	0	0	0	0	0	0	0	0	0	0	0	0	0	0	0	0	0	0	0	0	0	0	0	0	0	0	0	0	0	0	0	0	0	0	0	0	0
32	0	0	0	0	0	0	0	0	0	1	0	0	0	0	0	0	0	0	0	0	0	0	0	0	0	0	0	0	0	0	0	0	0	0	0	0	0	0	0	0	0	0	0	0	0	0	0	0	0
33	0	0	0	0	0	0	0	0	0	1	0	0	0	0	0	0	0	0	0	0	0	0	0	0	0	0	0	0	0	0	0	0	0	0	0	0	0	0	0	0	0	0	0	0	0	0	0	0	0
34	0	0	0	0	0	0	0	0	0	0	1	0	0	0	0	0	0	0	0	0	0	0	0	0	0	0	0	0	0	0	0	0	0	0	0	0	0	0	0	0	0	0	0	0	0	0	0	0	0
35	0	0	0	0	0	0	0	0	1	0	0	0	0	0	0	0	0	0	0	0	0	0	0	0	0	0	0	0	0	0	0	0	0	0	0	0	0	0	0	0	0	0	0	0	0	0	0	0	0
36	0	0	0	0	0	0	0	0	0	1	0	0	0	0	0	0	0	0	0	0	0	0	0	0	0	0	0	0	0	0	0	0	0	0	0	0	0	0	0	0	0	0	0	0	0	0	0	0	0
37	0	0	0	0	1	0	0	0	0	0	0	0	0	0	0	0	0	0	0	0	0	0	0	0	0	0	0	0	0	0	0	0	0	0	0	0	0	0	0	0	0	0	0	0	0	0	0	0	0
38	0	0	1	0	0	0	0	0	0	0	0	0	0	0	0	0	0	0	0	0	0	0	0	0	0	0	0	0	0	0	0	0	0	0	0	0	0	0	0	0	0	0	0	0	0	0	0	0	0
39	0	0	0	1	0	0	0	0	0	0	0	0	0	0	0	0	0	0	0	0	0	0	0	0	0	0	0	0	0	0	0	0	0	0	0	0	0	0	0	0	0	0	0	0	0	0	0	0	0
40	0	0.167964	1.67225e-12	4.2869e-08	0.000810046	2.07368e-05	6.65912e-06	0.137476	5.77547e-09	3.25856e-06	1.55791e-07	2.46027e-09	9.86038e-05	0.0768577	0.00200328	0.00056471	0.601969	8.48943e-06	0.00681384	0.000295857	5.60282e-09	1.23933e-06	1.99819e-08	4.36888e-11	1.95806e-10	7.7939e-09	7.58744e-11	1.32329e-09	0.000148715	7.04299e-06	1.55145e-06	6.37953e-06	2.30828e-08	1.64495e-07	6.24882e-08	5.94226e-05	6.9994e-05	0.0036773	7.625e-07	0.000232606	8.03839e-05	9.98259e-06	6.06127e-05	6.78933e-07	0.000112643	3.13571e-05	1.82e-05	1.00749e-07	0.000103715
41	0	0.85449	1.95576e-10	6.47399e-06	0.00505341	9.99761e-05	3.02172e-05	0.0523247	6.75463e-07	0.000465668	2.10651e-05	2.45816e-09	9.86038e-05	0.0768577	0.00200328	0.00056471	1.08961e-11	8.48942e-06	0.00681384	0.000295857	5.60282e-09	1.23933e-06	1.99819e-08	4.36887e-11	6.51258e-20	7.7939e-09	7.58743e-11	1.32329e-09	0.000148715	7.04299e-06	1.55145e-06	3.91708e-15	2.30828e-08	1.64495e-07	6.24882e-08	5.94226e-05	6.9994e-05	3.74068e-12	7.625e-07	0.000232606	8.03839e-05	9.98259e-06	5.2055e-13	6.78933e-07	0.000112643	3.13571e-05	4.33189e-13	1.00749e-07	0.000103715
42	0	0.587803	3.23469e-09	0.000135802	0.0868562	0.00204735	0.000585747	0.311633	1.11717e-05	0.00921502	0.000394957	4.1821e-19	2.97013e-14	6.55529e-13	7.74321e-14	4.06664e-14	6.19686e-12	1.44436e-15	1.80624e-12	6.85489e-14	8.71452e-09	1.97069e-06	3.05377e-08	6.79525e-11	1.58823e-19	1.21225e-08	1.12252e-10	2.15064e-09	0.000220016	1.01413e-05	2.26121e-06	9.97301e-15	3.59025e-08	2.43361e-07	9.37955e-08	9.67694e-05	0.000111299	8.64968e-12	1.21247e-06	0.000362375	0.000122848	1.6681e-05	1.17257e-12	1.03759e-06	0.000164266	4.63911e-05	9.76423e-13	1.56703e-07	0.00015344
43	0	0.653992	6.01212e-27	2.99956e-26	3.17079e-24	0.00288635	0.0008814	0.34222	7.00518e-26	2.03175e-07	4.34559e-26	3.97769e-25	1.22915e-24	3.3993e-24	2.03805e-13	1.94257e-13	1.68291e-11	1.87419e-24	8.48146e-18	1.48156e-24	4.49155e-41	6.24864e-39	2.79838e-17	2.37789e-17	2.38704e-25	4.56786e-41	6.51216e-23	6.81942e-41	7.3812e-39	6.77942e-17	1.11928e-16	4.73697e-25	8.42931e-41	5.6608e-23	5.49298e-41	2.17485e-16	3.03226e-16	2.23332e-23	1.65557e-38	2.31224e-20	1.07425e-38	1.6464e-05	1.95507e-12	1.46471e-16	1.20301e-07	9.68528e-17	1.82233e-12	2.58658e-16	3.23668e-06
44	0	0.999979	7.10797e-29	7.94073e-29	6.83559e-27	4.55149e-27	3.32614e-27	2.05571e-05	2.07308e-28	8.45461e-29	1.18465e-28	6.85753e-30	9.20196e-30	6.32995e-29	6.05586e-29	4.28225e-29	5.45001e-16	1.5324e-29	6.84572e-30	1.15167e-29	7.11179e-44	5.87619e-42	5.79978e-42	3.02648e-42	2.42853e-30	7.09972e-44	7.08278e-45	1.22218e-43	5.56522e-42	1.19856e-41	1.12952e-41	2.63815e-30	1.31876e-43	6.1568e-45	7.73335e-44	5.68844e-41	4.30742e-41	1.90557e-28	1.55227e-41	4.28609e-43	8.97716e-42	3.19446e-41	2.83022e-28	3.01306e-41	4.30411e-42	1.84113e-41	2.1881e-28	2.96343e-41	2.7636e-42
45	0	0.999925	2.78128e-31	1.2475e-31	9.36033e-31	5.74567e-31	6.52938e-31	7.50897e-05	2.83115e-31	1.49944e-31	1.7986e-31	2.37582e-32	1.98696e-32	4.86841e-32	6.59328e-32	6.8854e-32	1.21265e-15	2.37629e-32	2.07717e-32	2.16418e-32	1.14386e-48	1.22342e-46	1.10803e-46	6.37254e-47	1.59705e-30	1.14472e-48	8.57415e-50	2.45456e-48	7.76071e-47	1.59189e-46	1.6264e-46	1.00715e-30	2.1211e-48	7.43286e-50	1.01853e-48	1.68097e-45	1.13419e-45	1.09694e-28	3.23183e-46	8.01591e-48	1.51364e-46	1.17552e-45	1.75198e-28	5.75638e-46	6.21073e-47	2.90758e-46	1.85835e-28	6.23977e-46	4.37011e-47
46	0	1	5.26751e-29	3.51382e-29	6.17668e-29	4.82957e-29	5.39359e-29	7.82665e-25	5.26805e-29	3.85414e-29	4.21544e-29	7.20013e-41	5.95846e-41	7.97335e-41	7.40963e-41	7.81113e-41	5.64529e-38	7.2002e-41	6.24324e-41	6.51939e-41	1.39066e-48	1.35047e-46	1.064e-46	6.22043e-47	4.72085e-51	1.38829e-48	9.89579e-50	3.11835e-48	7.97049e-47	1.44078e-46	1.48787e-46	3.45845e-51	2.57874e-48	8.6026e-50	1.19576e-48	1.57998e-45	1.0391e-45	2.8066e-49	3.56744e-46	8.6793e-48	1.60612e-46	1.05071e-45	4.74457e-49	5.52761e-46	5.6928e-47	2.70382e-46	4.56104e-49	6.09083e-46	4.0585e-47
47	0	0.999262	2.6794e-29	1.7841e-29	5.62626e-29	6.3115e-29	7.08341e-29	0.000738286	2.67967e-29	1.95753e-29	2.1419e-29	1.35423e-29	1.13255e-29	2.74716e-29	3.73498e-29	3.90655e-29	5.32474e-16	1.35424e-29	1.18397e-29	1.23351e-29	6.99315e-49	9.21557e-47	9.12795e-47	5.34163e-47	3.3569e-30	6.98119e-49	4.97428e-50	1.5686e-48	5.42764e-47	1.23296e-46	1.27419e-46	2.0034e-30	1.29675e-48	4.3253e-50	6.01139e-49	1.61435e-45	1.0608e-45	2.20469e-28	2.43441e-46	5.91905e-48	1.09477e-46	1.24329e-45	3.59134e-28	4.74209e-46	4.87443e-47	2.31647e-46	3.98692e-28	5.23034e-46	3.47774e-47
48	0	0.989943	4.09516e-29	2.68226e-29	4.62415e-28	6.72239e-28	7.72835e-28	0.0100566	4.09516e-29	2.93215e-29	3.24373e-29	1.94136e-29	1.62357e-29	3.93791e-29	5.35412e-29	5.60009e-29	7.54536e-16	1.94136e-29	1.69728e-29	1.7683e-29	4.33375e-51	2.32488e-48	2.84383e-48	1.78654e-48	8.47374e-30	4.33887e-51	2.59854e-52	1.11266e-50	1.07716e-48	3.10385e-48	3.40322e-48	5.34095e-30	8.03441e-51	2.26936e-52	3.30424e-51	7.26841e-47	4.4968e-47	4.91989e-28	6.14148e-48	1.39613e-49	2.4322e-48	6.69195e-47	8.22205e-28	1.47741e-47	1.29003e-48	6.45088e-48	9.34551e-28	1.74931e-47	9.79148e-49
49	0	0.865305	2.26077e-28	1.50811e-28	6.51551e-27	8.24919e-27	1.13039e-26	0.134695	2.26077e-28	1.39545e-28	1.80919e-28	4.21591e-26	3.52577e-26	8.55165e-26	1.06138e-25	1.21613e-25	1.96243e-12	4.21591e-26	3.38991e-26	3.84007e-26	2.03778e-51	1.34457e-49	1.45603e-49	1.03714e-49	1.07483e-26	1.33763e-52	3.65426e-53	2.40276e-51	4.97073e-50	1.30586e-49	1.58314e-49	9.28333e-27	2.11897e-51	1.605e-51	1.8535e-51	4.54486e-48	2.82253e-48	3.05297e-25	3.54315e-49	1.86389e-50	1.24483e-49	4.58853e-48	5.60376e-25	7.52736e-49	6.70209e-50	2.96949e-49	6.3842e-25	1.00681e-48	4.52676e-50
50	0	3.45919e-23	1.40707e-27	1.29863e-27	1.51153e-24	0.0151062	0.0202598	0.964612	2.77257e-27	6.24791e-07	1.78151e-27	4.12196e-48	3.56174e-48	2.88659e-47	5.08181e-25	6.63289e-25	2.1682e-23	4.34076e-48	3.03733e-27	3.9097e-48	5.24376e-43	6.36897e-40	9.18308e-18	7.13485e-18	2.53592e-25	5.5752e-43	4.22616e-23	9.27477e-43	6.09564e-40	1.87029e-17	3.21772e-17	2.68982e-25	1.12132e-42	3.67367e-23	6.34857e-43	1.04486e-16	1.56729e-16	1.56565e-23	1.72232e-39	2.31187e-20	9.88896e-40	1.77377e-05	5.06542e-12	4.87834e-17	1.13108e-07	2.92183e-17	5.6031e-12	9.576e-17	3.08731e-06
51	0	3.91164e-25	4.20474e-29	2.72068e-29	3.45274e-25	0.138826	0.261131	0.600026	4.43909e-29	5.11523e-28	3.3589e-29	3.11335e-50	2.42196e-50	5.43639e-49	1.76976e-25	4.06808e-25	1.86735e-23	3.12108e-50	2.60988e-49	2.72016e-50	3.39308e-46	2.55925e-42	7.30148e-19	9.87486e-19	1.52348e-25	3.40387e-46	2.57165e-46	7.12664e-46	1.73768e-42	1.12255e-18	2.56511e-18	1.29425e-25	6.50868e-46	2.23453e-46	3.22581e-46	1.44788e-17	2.75143e-17	9.03846e-24	6.78506e-42	4.17342e-43	3.2703e-42	1.73245e-05	6.26093e-12	3.80058e-18	4.66753e-19	1.98017e-18	9.98385e-12	9.68748e-18	8.16619e-19
52	0	3.60649e-27	1.09776e-29	7.27345e-30	1.42907e-26	0.384489	0.61549	2.54784e-24	1.09875e-29	4.12138e-28	8.74996e-30	1.79535e-52	1.29717e-52	6.15501e-51	5.38474e-26	2.80934e-25	2.97123e-48	1.79746e-52	3.97837e-51	1.5054e-52	7.56525e-49	1.60245e-44	1.36468e-19	4.42245e-19	2.8849e-50	7.55989e-49	1.26685e-48	1.81212e-48	8.54505e-45	1.77269e-19	9.73641e-19	2.46877e-50	1.45115e-48	1.10226e-48	6.40784e-49	3.14867e-18	1.60946e-17	1.74425e-48	4.24839e-44	2.53144e-45	1.80169e-44	2.08257e-05	8.5016e-25	7.10344e-19	8.34668e-20	3.38895e-19	3.88311e-24	4.33853e-18	4.4321e-19
53	0	9.48093e-29	7.83683e-30	5.2121e-30	8.64243e-27	1	2.50973e-25	1.33225e-24	7.83736e-30	1.20445e-26	6.25891e-30	2.53269e-54	1.53535e-54	8.49229e-52	6.569e-39	1.56767e-51	6.51454e-49	2.53448e-54	9.16775e-52	1.90455e-54	4.43552e-51	1.12146e-45	1.10789e-32	9.25549e-52	7.97473e-51	4.41768e-51	9.87978e-50	1.335e-50	4.11688e-46	1.09423e-32	7.90423e-52	6.29768e-51	8.49868e-51	9.13671e-50	3.12046e-51	8.38661e-30	2.17728e-51	6.38674e-49	2.9732e-45	3.50447e-46	1.02785e-45	2.30835e-36	7.96532e-36	5.76683e-32	3.14529e-31	2.3767e-32	1.37331e-48	9.25554e-52	2.93411e-51
54	0	2.61723e-24	2.76359e-28	1.62956e-27	4.39846e-24	0.219133	0.203787	0.577034	2.80144e-27	2.28082e-05	2.05951e-27	5.86888e-49	2.28049e-48	1.88482e-47	1.06101e-24	7.96803e-25	5.06129e-23	3.04703e-48	6.89986e-26	2.60145e-48	2.37191e-44	6.63884e-41	3.79409e-18	1.44892e-18	4.07507e-25	2.49731e-44	5.0032e-23	5.09166e-44	6.15097e-41	6.33306e-18	1.9243e-17	4.05042e-25	8.14892e-44	4.34927e-23	3.97619e-44	8.26559e-17	1.80922e-16	2.50388e-23	2.4838e-40	6.4322e-20	1.17433e-40	1.50601e-05	1.11632e-11	2.263e-17	2.80712e-07	1.14603e-17	8.35193e-12	9.01607e-17	8.08056e-06
55	0	5.38251e-26	1.27818e-28	2.26951e-27	2.56218e-24	0.527092	0.470877	1.64352e-23	4.32586e-27	0.00200253	3.02115e-27	9.96544e-51	1.06575e-49	2.14126e-48	9.64982e-25	5.86782e-25	1.13627e-46	1.67643e-49	1.40804e-25	1.30913e-49	2.97431e-46	3.00712e-42	1.76094e-18	4.98563e-19	1.02345e-48	3.35492e-46	2.28104e-23	7.73641e-46	3.8464e-42	3.05733e-18	1.80306e-17	6.50239e-48	1.13923e-45	1.9868e-23	4.70825e-46	4.80181e-17	1.88268e-16	3.09235e-46	2.17475e-41	4.18782e-20	8.58366e-42	1.89429e-05	1.80568e-23	1.25066e-17	3.08139e-07	5.89938e-18	1.28616e-23	9.38306e-17	8.99873e-06
56	0	3.85554e-26	3.002e-27	9.96718e-26	3.80445e-24	4.88469e-22	0.804041	1.2965e-23	1.50152e-25	0.195949	1.19789e-25	4.52839e-51	7.76889e-50	1.08502e-48	9.70782e-48	6.42881e-25	5.92714e-47	1.15502e-49	1.55524e-25	9.31092e-50	1.28733e-46	1.13675e-42	7.97608e-48	4.34598e-19	7.1473e-49	1.28116e-46	1.96804e-23	3.513e-46	1.38468e-42	1.35831e-47	1.94952e-17	1.44511e-47	4.67296e-46	1.81458e-23	1.84071e-46	4.89113e-46	2.20029e-16	4.97973e-46	8.66195e-42	3.85103e-20	3.253e-42	1.40306e-22	1.84735e-45	1.56394e-47	7.40905e-23	1.45388e-47	1.82471e-23	1.08512e-16	9.7595e-06
57	0	8.28909e-24	1.05325e-07	0.00889595	0.450591	0.00291125	1.82852e-06	2.95024e-23	0.000363769	0.517497	0.0188747	4.98562e-30	3.63328e-25	4.17412e-24	2.69999e-26	2.67686e-29	6.37478e-46	1.1092e-26	3.95449e-24	6.47497e-25	8.81247e-09	2.03734e-06	3.03201e-08	2.35471e-11	3.00545e-29	1.22587e-08	1.07971e-10	2.27247e-09	0.000211626	8.40794e-06	2.11564e-08	3.40997e-25	3.63061e-08	2.3408e-07	9.15343e-08	2.20268e-05	1.38644e-07	3.92542e-23	1.25348e-06	0.000367038	0.000122063	7.70287e-07	1.08928e-24	9.53291e-07	8.37693e-05	4.16099e-05	5.08103e-27	2.46507e-09	1.51917e-06
58	0	5.13615e-26	1.39687e-25	0.0127112	0.703643	1.28596e-26	1.25204e-27	1.4444e-25	1.67379e-24	0.278096	0.00513676	8.95593e-49	1.46246e-25	6.7232e-25	3.14998e-49	1.25831e-50	9.64291e-48	6.01781e-48	4.49799e-25	3.26937e-26	3.71842e-19	2.27333e-16	1.73381e-39	1.33454e-40	3.0156e-48	1.42503e-41	3.25586e-19	1.33334e-19	0.000251298	2.36765e-16	2.31169e-17	4.67623e-25	7.75693e-19	1.06839e-07	2.92398e-08	4.57762e-16	3.67494e-16	5.77968e-24	6.62525e-16	4.36396e-05	0.000117967	9.06729e-41	6.48721e-48	2.15206e-38	4.1916e-17	8.05608e-17	3.84875e-48	1.75432e-39	2.8011e-17
59	0	2.31309e-27	6.11976e-27	9.25443e-27	1	5.59765e-26	1.81546e-28	1.20443e-25	1.7667e-26	6.65566e-24	1.34545e-26	1.26272e-50	1.63099e-50	2.59113e-37	1.03491e-49	8.2054e-52	3.79313e-48	4.46682e-50	1.81784e-48	3.2042e-50	4.05737e-44	6.07164e-29	1.53558e-40	1.39821e-42	4.36662e-49	8.4285e-44	1.2227e-42	1.38621e-43	3.56338e-29	2.58103e-40	2.00498e-42	7.99995e-49	9.17468e-44	2.29738e-43	3.85691e-44	3.27968e-27	9.81508e-29	5.3983e-35	1.76948e-28	1.94812e-28	8.9608e-29	1.81377e-41	3.73684e-48	1.22877e-39	2.09381e-40	6.65087e-40	1.57973e-48	1.00525e-41	7.60814e-41
60	0	4.06006e-27	4.72678e-25	0.0450918	1.31763e-24	1.20674e-25	6.57837e-28	1.45865e-26	2.26204e-24	0.939829	0.0150794	2.86841e-49	1.29149e-25	1.26676e-49	4.61714e-50	1.28877e-51	3.49053e-49	1.85515e-48	2.25209e-25	1.75908e-26	2.65905e-19	4.43326e-48	3.00772e-40	2.13959e-41	8.74135e-49	4.64671e-42	1.70074e-19	8.32258e-20	7.53803e-25	1.31806e-16	1.33151e-17	4.27911e-25	6.15241e-19	1.13169e-07	3.14222e-08	4.86843e-48	1.05524e-49	3.48218e-48	8.39702e-48	5.51664e-24	8.67054e-26	1.00576e-41	1.83432e-48	4.04214e-39	1.2065e-17	3.49747e-17	2.67313e-49	3.52968e-40	8.34402e-18
61	0	6.46207e-29	1.25197e-26	8.88454e-25	1.67491e-25	8.49804e-26	8.46098e-30	8.40335e-29	6.41818e-25	0.973349	0.0266513	3.66521e-51	2.89844e-50	9.64246e-51	1.73707e-50	1.11213e-53	2.13778e-51	1.42366e-49	1.09323e-25	1.11359e-26	4.68684e-48	3.58233e-49	7.19993e-41	1.82208e-43	7.22607e-51	5.08557e-43	8.49241e-20	4.88904e-20	1.03965e-49	7.24193e-50	2.31945e-50	2.76562e-50	1.01331e-47	2.43555e-24	3.01063e-25	1.67174e-48	7.0398e-51	2.21555e-49	7.74317e-49	2.74618e-24	6.39974e-26	3.21338e-42	7.67033e-49	6.00819e-40	3.94308e-18	2.5429e-17	1.7829e-51	1.94725e-41	2.695e-18
62	0	1.35406e-28	4.72563e-27	7.36564e-24	7.12078e-26	1.54263e-25	8.28243e-29	6.82444e-29	2.44785e-25	0.557827	0.442173	3.66544e-52	1.24106e-49	2.17283e-51	5.26596e-51	8.18046e-54	2.52091e-52	1.33318e-50	2.64963e-26	3.35596e-26	1.37602e-47	1.43217e-49	2.49483e-41	6.10186e-45	3.89598e-52	2.03357e-43	4.64956e-26	6.86468e-20	2.75449e-49	3.72338e-49	1.08672e-49	1.02469e-49	2.88482e-47	3.64705e-24	3.5231e-24	3.30594e-49	1.73428e-51	4.53447e-50	4.71717e-50	8.71397e-25	1.28728e-25	1.45289e-43	2.48068e-49	2.19241e-41	1.89966e-24	3.51631e-17	4.18193e-52	8.1749e-43	2.36762e-26
63	0	2.07581e-26	3.37018e-07	0.00904157	0.00648338	0.00662796	3.54172e-06	6.97945e-25	0.00081036	0.937877	0.0389354	8.52793e-30	4.35604e-26	3.65817e-27	2.49499e-26	6.43374e-29	7.63232e-48	2.77949e-27	2.63921e-25	1.94726e-25	1.25522e-08	2.96336e-06	4.2438e-08	3.35428e-11	2.65932e-28	1.74625e-08	1.32058e-10	3.38178e-09	2.74557e-05	1.09994e-05	2.73888e-08	1.37859e-25	5.1283e-08	3.03247e-08	7.953e-08	1.63716e-06	4.39791e-09	1.92432e-25	4.89898e-07	1.6784e-08	6.28389e-06	1.17884e-06	1.82232e-24	1.33429e-06	0.000109509	5.63323e-05	1.01021e-26	3.51148e-09	2.03504e-06
64	0	3.03155e-28	2.35501e-28	1.06544e-25	4.90812e-24	0.0202108	4.47865e-05	2.46948e-26	2.16609e-25	0.979696	1.5561e-25	2.70807e-52	9.60182e-50	7.11032e-49	1.00098e-26	6.37036e-29	3.7851e-49	1.86151e-49	2.12079e-25	1.17161e-49	1.52695e-43	2.65824e-41	9.81967e-18	1.77098e-20	3.60882e-50	1.96299e-43	1.06875e-19	2.51314e-43	1.17758e-40	2.7413e-17	1.81217e-18	3.40801e-48	9.70488e-43	7.50026e-20	3.75166e-43	3.7774e-17	2.77992e-18	6.94421e-47	4.41968e-40	8.12741e-19	1.99309e-40	2.56157e-06	7.42905e-25	7.05392e-17	4.21353e-05	3.763e-17	1.25263e-26	5.44502e-18	3.52035e-06
65	0	2.86797e-29	1.26235e-29	6.77774e-26	2.27453e-24	2.04957e-25	1.17114e-28	3.26714e-28	1.70936e-25	1	1.08605e-25	2.12048e-53	2.62902e-50	1.64618e-49	1.14289e-50	7.48706e-53	6.32546e-51	4.84727e-50	3.45607e-38	3.20115e-50	3.94432e-44	3.56088e-42	4.24395e-42	1.59557e-44	4.43494e-52	3.82871e-44	1.09207e-32	6.44755e-44	2.96149e-41	1.97798e-41	3.70033e-41	4.35925e-49	3.57382e-43	3.83218e-31	1.35902e-43	2.77336e-41	3.3029e-41	7.53819e-48	1.15056e-40	2.4243e-30	5.1272e-41	5.9124e-49	1.79181e-48	5.9777e-41	1.24684e-29	2.93194e-41	1.17907e-50	1.25096e-40	2.35896e-30
66	0	1.10414e-28	6.3745e-29	2.98069e-27	2.54428e-24	0.997438	0.00255909	1.63753e-25	5.75293e-27	5.70958e-24	4.08217e-27	2.78908e-53	1.27805e-51	1.47253e-49	6.61901e-27	1.00291e-28	3.20856e-49	2.32242e-51	7.65786e-50	1.54318e-51	1.89407e-45	3.76913e-42	2.62372e-18	9.47377e-21	1.93903e-50	1.83965e-45	6.82018e-50	3.09703e-45	1.08465e-41	6.23648e-18	7.73997e-19	7.34716e-49	8.75238e-45	6.48362e-48	3.32705e-45	1.16591e-17	2.24646e-18	3.36444e-47	4.22189e-41	8.015e-48	1.87944e-41	3.27858e-06	6.79168e-25	1.88474e-17	4.08076e-25	9.24427e-18	2.30578e-26	2.91279e-18	4.60806e-27
67	0	1.00361e-29	5.41838e-30	7.90193e-30	3.52189e-25	0.824395	0.175605	3.03402e-24	2.16287e-29	8.65374e-25	1.2352e-29	1.8923e-55	1.01201e-54	6.96969e-51	2.58304e-27	2.78035e-27	8.54163e-49	2.44277e-54	1.27466e-50	1.41107e-54	1.17621e-48	8.63139e-44	2.28701e-27	9.24136e-21	2.61016e-50	1.19654e-48	1.06578e-50	2.27827e-48	1.89826e-43	2.01781e-27	6.05439e-19	1.01574e-49	5.43515e-48	6.40034e-49	1.7605e-48	1.34286e-25	3.1781e-18	1.17377e-47	9.6682e-43	1.54325e-48	3.73185e-43	7.73784e-13	3.75949e-25	2.36425e-27	2.56807e-25	2.1741e-27	8.30569e-25	2.84134e-18	2.21874e-26
68	0	6.00849e-29	3.69702e-29	2.49055e-29	7.76866e-26	0.418602	0.581398	5.98029e-24	3.88072e-29	1.18786e-25	3.02502e-29	1.84585e-54	1.71837e-54	1.93077e-51	9.33627e-27	1.44864e-26	1.63972e-48	2.45339e-54	3.12662e-51	1.97399e-54	2.74011e-49	1.05023e-44	8.26812e-27	1.08132e-20	4.89657e-50	2.65903e-49	2.60682e-51	5.84362e-49	1.88695e-44	7.18218e-27	6.30268e-19	6.95649e-50	1.2659e-48	1.39356e-49	3.80697e-49	4.1968e-25	4.26942e-18	9.6902e-48	1.17639e-43	2.52573e-49	4.08103e-44	1.28688e-12	1.65196e-24	8.27267e-27	8.53587e-25	7.68843e-27	3.11609e-24	3.32462e-18	5.97602e-26
69	0	2.29461e-29	1.40953e-29	9.50397e-30	3.61679e-25	1	3.15809e-24	2.36649e-24	1.48746e-29	1.07816e-24	1.15599e-29	1.25145e-54	1.10778e-54	6.09277e-51	3.77935e-39	3.85996e-50	9.95011e-49	1.47463e-54	2.07661e-50	1.24559e-54	9.214e-50	2.1412e-44	3.29078e-39	7.50124e-45	3.07313e-50	8.93876e-50	1.78407e-50	1.96472e-49	3.84709e-44	2.81705e-39	4.37221e-43	3.5717e-50	4.25579e-49	9.26499e-49	1.28002e-49	3.36361e-36	4.35548e-42	5.04108e-48	2.39841e-43	2.21014e-48	8.32035e-44	1.66366e-35	1.75397e-35	3.30248e-39	1.23049e-35	3.03934e-39	1.42971e-47	2.30631e-42	1.90077e-49
70	0	2.79753e-28	1.02212e-05	0.0696877	0.0157667	2.34238e-24	9.76397e-28	7.9388e-27	0.00402384	0.667155	0.243283	1.09079e-29	2.56833e-26	2.6723e-27	1.40518e-49	3.24358e-52	8.6993e-50	1.55088e-27	1.79137e-26	1.69784e-25	2.53881e-08	6.12754e-06	1.5006e-19	3.86433e-21	4.25142e-28	3.53196e-08	6.39789e-11	7.14712e-09	5.28206e-05	1.48927e-17	3.61181e-18	1.6239e-25	1.03725e-07	5.82553e-10	1.55235e-07	7.67898e-19	5.6446e-19	9.73582e-26	1.013e-06	8.33741e-09	1.24882e-05	1.30235e-41	2.07904e-47	7.87024e-19	4.04028e-20	5.77537e-17	1.77439e-49	4.18664e-19	7.32211e-18
71	0	6.87341e-29	1.02238e-27	5.15542e-24	1.53239e-24	2.82317e-24	8.25245e-29	2.28346e-28	5.59781e-24	1	7.20817e-24	1.43947e-52	5.17133e-49	1.03242e-49	1.28694e-49	4.37308e-53	4.26335e-51	6.56732e-49	9.52559e-39	4.90968e-49	8.29227e-43	7.11765e-42	1.58667e-42	2.20708e-44	8.90561e-52	8.46016e-43	2.27912e-34	9.96531e-43	7.44341e-41	1.47784e-40	5.56563e-41	8.35767e-49	1.01457e-41	1.0952e-32	2.15357e-42	1.00298e-40	1.57516e-41	3.40507e-48	2.24382e-40	1.14987e-30	9.66798e-41	6.01238e-42	1.22624e-47	3.91078e-40	5.23982e-31	1.87888e-40	8.64575e-51	1.4456e-40	1.25362e-30
72	0	6.43721e-29	6.6278e-29	6.26859e-24	1.63371e-24	5.29958e-24	4.02801e-29	3.5376e-29	9.56235e-24	1	8.88545e-24	7.1169e-54	2.44337e-49	4.12879e-50	1.04351e-49	3.89728e-54	1.73034e-52	3.48409e-49	4.4164e-39	2.71505e-49	2.87813e-43	1.47509e-42	4.65859e-43	4.09421e-46	1.79325e-53	2.74911e-43	3.97679e-39	3.79831e-43	3.09191e-41	6.49151e-41	1.57828e-41	2.79395e-49	5.89955e-42	2.03765e-35	1.15516e-42	4.79531e-41	3.26442e-42	1.02699e-48	1.09761e-40	4.52675e-36	4.3488e-41	2.18689e-42	6.88168e-48	1.95843e-40	1.86442e-35	8.80438e-41	3.2846e-52	4.69746e-41	3.94734e-39
73	0	3.17685e-28	0.000222087	0.18743	0.0243598	4.12215e-25	3.75762e-28	6.27363e-27	0.00853636	0.197364	0.581983	1.93668e-29	2.86244e-26	3.75763e-27	2.66022e-50	2.00118e-52	8.842e-50	1.91258e-27	2.67137e-27	2.3324e-25	3.74948e-08	9.2516e-06	2.06671e-19	3.52628e-21	5.83186e-28	5.2162e-08	3.27103e-15	1.10292e-08	7.41997e-05	1.79289e-17	3.17509e-18	2.03061e-25	1.53187e-07	1.43896e-13	2.21247e-07	9.27192e-19	5.91864e-19	1.10469e-25	1.52946e-06	3.4544e-13	1.81218e-05	1.84283e-42	4.02586e-48	9.00486e-19	4.66479e-25	6.94879e-17	1.78334e-49	4.09972e-19	2.10616e-27
74	0	5.70649e-28	0.0178071	0.445616	0.0352959	1.7008e-25	2.68697e-28	4.07598e-27	0.0146488	0.486533	1.78382e-23	5.35202e-28	3.60853e-26	4.66433e-27	5.74418e-51	2.05679e-53	7.72346e-51	1.96881e-27	1.24339e-26	1.77237e-49	4.53124e-08	1.14301e-05	2.3589e-19	3.27127e-21	2.64474e-27	6.30369e-08	1.87006e-14	8.75609e-25	8.52912e-05	1.86662e-17	2.60422e-18	2.59979e-25	1.85125e-07	5.83688e-13	1.80912e-24	9.60321e-19	5.15655e-19	1.13843e-25	1.88961e-06	9.30157e-13	4.30142e-25	2.58301e-43	8.92244e-49	8.80961e-19	1.15707e-24	1.05032e-48	1.41357e-50	3.09963e-19	9.99396e-27
75	0	2.95875e-28	1.42307e-26	2.49054e-23	5.9743e-26	3.09342e-26	1.78418e-28	6.10794e-28	0.305441	0.694559	7.17378e-25	6.45087e-52	5.38389e-49	1.33703e-51	1.20571e-51	1.57699e-53	1.14447e-51	1.2298e-26	4.0523e-26	2.15874e-50	2.53323e-44	4.86049e-44	1.74503e-44	2.16452e-46	5.85798e-52	2.38899e-20	8.14629e-26	1.85178e-48	1.54199e-41	3.52767e-41	1.32789e-41	6.3683e-49	3.47732e-19	8.9828e-24	8.90169e-47	6.40324e-45	3.31752e-45	3.60614e-50	2.99827e-19	1.01786e-24	3.1014e-50	1.15344e-44	1.06879e-49	7.91668e-19	2.43186e-24	3.53545e-50	2.14881e-51	2.49738e-19	3.45952e-26
76	0	3.75848e-27	0.0268714	0.608918	0.364096	1.78337e-24	2.19704e-27	4.32987e-26	2.54046e-24	1.08889e-22	1.66449e-23	2.01378e-27	6.84374e-26	3.83253e-26	7.1555e-50	2.79526e-52	9.1375e-50	8.69518e-50	2.65483e-48	6.02756e-49	5.59427e-08	1.44261e-05	2.45283e-19	1.70483e-21	1.76554e-26	1.86615e-20	8.21902e-25	3.92702e-24	0.000100155	1.92493e-17	1.58587e-18	6.78916e-25	1.29822e-19	4.92442e-23	7.08556e-24	7.00744e-19	3.91348e-19	8.25919e-25	1.13192e-17	5.7314e-23	4.18478e-24	9.53749e-44	6.67344e-48	1.37987e-41	3.00897e-46	8.29165e-48	1.69254e-49	8.76403e-43	2.32125e-48
77	0	1.81254e-27	0.26535	0.73465	1.10755e-25	3.93637e-26	1.09668e-27	2.18805e-26	1.48856e-25	3.17694e-24	8.15906e-24	9.29964e-27	7.5946e-26	1.93627e-51	1.7565e-51	4.61447e-53	1.46896e-50	4.8778e-51	1.05253e-49	1.83652e-49	6.54467e-08	2.86997e-25	1.8001e-19	1.36862e-21	8.7041e-26	1.77031e-20	1.16668e-24	5.54222e-24	2.5282e-25	1.45819e-17	1.28035e-18	5.97133e-25	1.16317e-19	5.13878e-23	9.12503e-24	6.17702e-50	1.67451e-51	5.30924e-50	4.35254e-50	1.92355e-48	1.03017e-48	1.2111e-45	1.39206e-49	3.17257e-43	9.46063e-48	1.7921e-48	2.77636e-50	2.38228e-44	8.47544e-50
[truncated: 7 more columns]
