# Supplementary material for: There and back again: historical biogeography of neotropical magnolias based on high-throughput sequencing
Source: BMC Ecol Evol. 2025 Apr 30;25:40. doi: 10.1186/s12862-025-02379-7 (PMC12042371; doi:10.1186/s12862-025-02379-7)
Supplement: Supplementary file 4 — Additional file 4: Table S4. Bait set used for the analysis. [file 12862_2025_2379_MOESM4_ESM.fasta]

>M_kobus-C15398175
TATGGGGAATCTGTCAACGAACAAAGGAAATCCTCAATGGGAACAAGGTTTCTATTGTTA
CCCTTGCCCTGAGATTTCTTCCTTCCTTTTCTAGTCTGAATCCAAACTTCCTTGTGGAAT
CTGCGAACATTTGAAGGATGCAAGGCCAATGTCTGATGAGTAGGATCTTGACCCTTGGGG
>M_kobus-C15608883
TACCTCCCTTCATATTCTGATAGCCAGTTCAAGTAGGCTGCACCAAAGTACATGGATATG
AATGGATGGGAAAGATCCTCTACAGAGGTAACTTCGTAGGCCTTATAGCCCAAATCCCTT
TTCATGATGCCATAAACTTACTTGTAAAGCCACAAAGCAAGGGGATACTCGATTCCCATT
ATTCCACTATGTGGACCCACTCCATTCACAAACCGCATGCTACGAAGCTCAGCAATGGCA
>M_kobus-C15665463
TAGATGGGATCCATTCCATTTACCTCCACCGGAGAGACTGCTTCGTAAACTAGGAATCCA
ACCACACTTGATTCCAAATCTCTTCTTCTCACCTTTATAACATCATTCCTTATTTGAATA
GCCTTATTGCCATCATCTTTAATCACACATACTCCTCGTTGTGCCTTAGCTCCATAACAG
>M_kobus-C15775943
CATTGACTGCAAAATTTACCACCAGAAAGCAGGATGACCTTAGTAGGATTTCCCTGTTGG
TCAAATGCCTTCGCCACTGGAGGTCCCCGAACCTCAACTTCATTTTCCAATTGCTTAGAA
GAATTAGAAACCCCTGGGCTGTATTATTGGATTGACATAAAACCATACCATCCAAAAAGC
AATTTTTAGCATAAACTTCCAATAGGATGTGTGGATTCTGATAAGAAACAAGCTCCAAAA
>M_kobus-C15821713
TGCAGAACATAAAGAGTTATATCGTCAGACGAAAGAGGGGTATCAATGAGTGCCAGTTCT
TCAACAGTAGCCTTAACGGCTTGCATATACTCAGAAACAGAACGATCACCACGTTAAAGC
ATGGTGAGGCTTTCTTTGAGTTGCATCACACGGGTACGAGAGCGGTTGGCATAGAGACGC
>M_kobus-C15864859
CAGCGCCCCCTTCCGCTCCCCGTCCATTTCGCTTCCAAAGGATGTGGACGCAGCATGATA
ACTTTCCGGCAATTGTTTCCAACGCTTGGAACTTGGAGGTCTTCATTAATCCGATGATCC
ACCTGTTGTGCAAGCTGAAGAAGACTAAGCAGGCCTTGAAGGTCTGGAATCGTGATTCTC
TCGGCAACATTTTCAACCAGATCAAGGCCTCTTCTGACCGGGTGGATATGCTTCAACAAG
>M_kobus-C15919455
TACATTTTAAACCTTGTCACCTGTTCAATTTCTTGTGCAGGTGGCTGATGCGATTCGAAA
GATTCTATATGCAGCTGATGCAAAGGAGTCTGCTCTTGCTGAAGCTCAAGAACTCTTAAT
GACAGCGATGAATGCTGTAGTAGGAGGAGACGGCGATTCTGACTAGACAAACAATGACAT
>M_kobus-C16164388
TGACTGATTGCTTTCCATGGCGAGTAGCTATAGCATGTCTACAGAGAAGCACATGGTTCA
GATATGTATATGTGTGCAATGTTGGCATGAGTGGAAAGAGTAGTATTCAGACAACCGATC
AACTATTCTCCACGACGAGTAGCTATAGCATGACTACAGAAGCGCATGGTTCAGATGTCT
>M_kobus-C16284544
TACAGAAACACCCTAAACTCCGATTTAACAAAAAGCAGAAGGGCGAGAATAGAGATGGAA
ATGAAGGTGAGCAATACCTGGCTGAACCTAAGGGCGTGCTGCTCGCCAGAGAGCTGGAGA
TTTCCGGAGACGAAGACGAGCATCCCACCAGCAGGGCCAGATGGCTGGCAATCAACGGTG
GTGATTGAGTGCTGGCACTGCTGGAATGGAAGTGATGTGAGCTTGGCCACGATGTTCTGG
GACCCTTGGATCTTCTGCCCCTCGAAGGTGAGCATCGACGCATCCTGGTACAGGTTAGCA
AGGCCTGCGCGGTTAGCGTCGAAGGTCGTGTAGTAGTGTTCTACAAAGGCCTTTGCTACT
>M_kobus-C16305652
CAATCCAAGAAACCTGTCTTCTGCCAGATGGCGTTCCTAACCCGACGGAGATCCCTCCCT
TTGAGAGTTCGCCCCAATCCCTCAAAGACAGAGAATGTAGCCATATGCGATCTCGCTACG
ATCTCGTGCGGTGGAAGCATCTCATCATCAATTTCCTCATCGTCCTCATCAAAAAGGCTC
AAATTTGCCGACACCGAATTCCCCTTGGGCCAGATGGGCACGTCGACAGGTGCCGACTGG
TGGAACTTTCCAGAACCCGACCCGGAGGACTCATCGGACCGTGGGACCGGGACAGGCGGG
ATGGTACGAGCAGCAGTGGCGGCGGAGAGGGAAGGGTTTAAGGAGGGTTTCCGCTGCAGG
AGAGGGGCGGGGTCGTCGGAAAGAAGGGCGGAGAGACCGAACTTATCAGGACGGAAGGGA
>M_kobus-C16368476
TGGATTCCTCAATCCTATTTCTTACTATTACTCTGCTTTTCGCGGGTGTAGATAAAGCTT
GGGCAGTAGCCATTGTCTGGAAACATCTTTTGCGACCAATGCAAAGACGAGAAGATAACC
>M_kobus-C16618273
TCTACCTTTTGTATAGATGGACAAGGCTAATCTCAAGAGGAAGATTGCAGAATTGGATGA
GATGGTGAAGAAACTTTTTGGATCACAAGACATCCAAAAACGGGTTCACCAACCCACGAA
AGAACAGCTTTCTGAGGATTGGAAAAGATGAACTTTCCAAGAGGCTAGCCCATTCAGAAA
AGCTTCTTTCTCGTGTGAATGATGAGCTTGCACGGTATCGCAAATCTAGTGGCAAGGATC
>M_kobus-C16688615
TGAGCAAAACTGAGCCACAAGTTTTTGTTGACGCTCTGGTTTTCATCCATATTCATCCAT
TTGACAATAATCCTAGATGTGCACTTTGTTTAGCTCTCTCCGGCAGTGCAATATGTTTCC
TTATGATATTCTCTTTAATGCAGCTGAATTTGCAATTATTGGCTAGCTGTTACTTGCACA
ATAATCAAGCTTACTGTGCATACCATATTTTAAAAGGTATTCATTGCACGGTTTCTCCAT
AACACAAATGGCTCAATCCCGCTACTTGTTTGCAATATCATGCTTTCAGATGGATCTTCT
TCGTGAAGCTGAAGCAGCTTTGTGCCCTGCTAATGAACCTAATGCAGAGGTATCAAATGG
>M_kobus-C16708005
TATGGGGGCTGGACTCCAGTTAACTGACTTGACTTAGATTGGGTACTGCCCATGCCTGTA
TCAGCTTGGCAGAGGCATGACATGGTGGAATTGGATGGGACAGCAGGATCCGGTAGGCCT
GGTCGAGTAGGCATCCACCCAACAACTTTATAACGTATTCTCTGTGGCCCATCTCTGACA
GCTGCTTGTGGTCCAATCAGTCCAGCCCATTGTGCCTGTGGGGAGTTCAGTACACGTTTG
>M_kobus-C16724145
ACTGAATTATTTTAACTTCTAAGTAATTTTCCAGTTAAACTCGCAACATATTCGTGCAAA
TTAAAATCTTCCGAAAATTTGAAAATCTTTGCGGCATTTGTCACAATGCTAACACCAACA
TGACCCAAGTCGATTGCAAGCTGCTGAAGATCCTGCTCCGACATACCGAGGAGCACCTGA
GAATCCACGTGAGTGGCGCGTGAAGAGGCGGGGATGGTGATAGAGCAGGAGCGGATGGCA
CGTGCGATTGGAAAGACGCGTGCGATGGGAGCGGAGCACGCCTGCTGCAGCAGCGTCATT
>M_kobus-C16743323
ACCACAAATATTACTTTTCAAAGGTTTATACTGATGCATGAGTTTCTGAGGAAAATGTTT
GGTCTGGAATGGAAAATGAGAAGTTTGGTTTGTAAGAAAACAAAAGGCAGTTGTAATTCT
TCAATATTGTGGAAGGCAAGATGCAGTATTTGTTTGATGAGAATGGAAAGCGTTATCTCG
ATGCTTTTGCAGGTATTGTCACAGTATCTTGTGGGCATTGTCATCCAGATGTTGTTAACG
CTGTCGTGGAGCAAACGAAACTTCTCCAGCACACTACAACTATATACTTACACCATGCGA
TTGCCGAATTCGCAGAAGCCCTAGCGTCAAAAATGCCGGGTAACCTAAAGGTTGTTTTAT
>M_kobus-C16744515
TAATCTGAGCCGTAGAAAAACGAAAACAAAACAGAAGTGTGGAGCAGAGCATACTTGTAA
TGCGTTGGAGAAATCCCCTGGAAGAAGACTTTGGTTCTGGTGGGGTCCACGTTGGAGTCA
ACCCATCGAGCCCATGTAGAAAGACCCTTCTGGAACGCAACCAAACGGTCCATGTCCTTG
>M_kobus-C16810571
TAATCTTTATATTGTCCAGGAGCTTGCCCATCCAACCCATCAACCACAACCTCAGCTTCT
TCTCCGAGCAAACTTGATGAAACCGAAGCCACACTTGAAATCAAGCGATGTTCCGCCGGG
ATCACCACATCCATAACATTGCCAGACCTACCAAACACCCATTGGACCCAACTGCATTCC
AATCTTTCTGGAAGTTTTCCACAAAAATCATTGCATCCTGCATTTGATTTGAATCCTAAA
>M_kobus-C16841611
TGGCGAGAAGAAGTGGAAGTGCGACAAGTGCTCGAAGAAGTACGCCGTTCAGTCGGACTG
GAAAGCGCATTCGAAGACGTGCGGGACCCGCGAGTACCGGTGCGACTGTGGGACCTTGTT
CTCCAGGTCTGATTGCCGAATTCTCCCTCTCTTTCCCCTTCTCCTTGAATTCTATGATTT
AGAGATAGTTTCATCACGCACCGAGCTTTCTGCGATGCATTGGCGGAGGAGAGCGCCAAG
GCGCATACAGCGGTTGCAGCTGCAGGTACAGCTACAGCAAATTCCAATTCGGAAGAAGAT
CCGAAGCTTAAGATTGCTGCTTCTGCTGCTGCTGCTGCTGCTGTGTCTTCTGCTGCTGCT
>M_kobus-C16893325
CAACTGTGCACGTCCAAGAGAAACAGTACCTGAAGCAGGATCTTTCCGAGTGACATCCTC
ATCTGCCATCCACTACTGAATGACGCCACCAACTGCTCAGAATCTTCTGGAGAAAACCCA
AGCTCTGGCATCATCTTACTAATCTTCACATCCACCTCGTCGAGATCCACTGCCTGTGCC
CGGCTCTGAAGTAAATCCAATTCGTCCAGAAGCCGCCCCATCAACACCAAGTCCTCCACT
GACTTCTCGAGCGCTTTCTGCACCTTCTCCAGTCTCCCAGCAATCTCCATCTCCTCTCTA
AATGCGCTCAAGAACTCCTCCTTTACTGTTTTGCTAGGACTAACTTCGAATTCTTGACTC
AAAAATGCAATTTTCATATTGGATTTCGCCTTAATTACATTTCCAGAATCTGGTTCATCC
TGCCCAGCAATAATCCGCATTTGGGTTGTTTTCCCCGCACCATTAACACCCACTAAACCG
ACCTTTTCCCCTTTCTTCACTTCCCAGCTCACATCCTTCAAAACAGTAACACCTTTGAAG
CTCTTACTGATGTTTTCTAACCTGACGCCGGAAGAAACACTCGAGGCACCGCTACCCGAC
GATTTGCTGCTCCTCTTCTGACGGGTCTCATTGACAGACGTCTCTGAGAACAAGGATTCT
ATGTCTTCTATGTCAGTGGTCTCTGCGACGGATGGCTCGACAGCAACCGCCGAAACTGTT
>M_kobus-C16964763
TAAATGAGGAATTGGCAACGGGTCATGCAACTGCAGGTTTGAGGTATTGTCTTGATGAAG
AGCGAATACCGGGTCTCTTGACAAAATGTCTGGAAGAACATTCTGTTTTCCAGCTGGGAT
ACAAAGGTCGAAACAGTTTCCAAAATGAATGGATATGGTCTAAGGTCTAATTCATTCTTC
TTGAATGCATATAGGACTGCGAGAAGTTCTTTCTCGTCCATGGGGTAGTTTAGTTCAGCT
TTCTTGAACGTACCGGACTTGTAGCAATTTAGGCATTGCTTCTCTTTGTCAAACTGATTG
ACAATGAAGTGGACTGCACCCCATTGCTCTTTTGAGGCATCTGTCTTGACGATGAATCTA
TCATTTTTCATTGCAAGAGCCAAAGCTGGTAAGTCTTTGACTAGATTTTTAGCTTGCTGG
ACTAATTTCTTGTCATGGGGACTCCATGTCCAAGGGTTGGTCCGTTGAATCTTGAGAAGC
TTGCGGGACAAACTTCCACAAATCTGAGCTATATTTTTTATATAGTCAGATGCACAATTC
AGTATTCCTAAGAATGACTGAAGTTGTTGTCTGGTCTCAATATCTTCTGGAAAATCTAAG
ATTTTCTTAGAGATATGGTCTAGGAGGGTGATTGATCCGTTCTTAAGATGAACTCCTAAG
>M_kobus-C16978383
TGGCCTTAGGTTCACTCATACCATGGCAGACTTTCCCATCTGAGGCTACTTTTGAATTTT
CACAGACAGAAACCGCTGAACTACGAGTCTTCTGTGATGGAAATCAAGAGATAGCTACTT
GCAATTTGGCAGACATGCATAGTTTCAAACGCATCCTCACACAGGTGCTTGGCTTCATTG
GCATAGCTTCAAACAATCAGTGGACAATGTTTATTGAGGAAGCTTAGATGACTAACATTA
>M_kobus-C17123825
TGGGAAATTTCAATTCAGAAACTCGGGCTTCCAGCTCCGTTGGTGCTGTAGAAGATGTCA
GTGTTGATGATAGTGTTCGGAAGAAATGCAGTTCTCTGGAGTATGAGAATTTGAAGGAGA
AAAGTGTCTTATTTTGCTGGAGCTCTGTGTTTTCAAGAAAAATATTGAAATGGAGTAGAA
GCGCTTGCAGGAGAACTCTAACTCAGGAAACTAACAACTGGAATGTTGGATTCAGGGAGA
AACAGCTGGAGACCCAGGTTGATTTCCGTAATTCCTGTGATCAGAAGGCATCTTACAATA
CAAATAATGCCTTTTGGGAGGATCCGAGACATTCGTGGGATGGTGTCATGATGGGCAAGG
CATTTACTCCATCTTTTACTGGCATTGAAGCAGTAGATGGGAAACTGATGGGGACGTCGG
GGATCGATTGGCGAAATTCATTAATGTCTCACAGGAGGAGAATGAGTCTGCCCGAGGAAG
ATATATCATCATTGGATCCTAGGCCATCAACAGATAATAAAGATAAAGATACGGGCAAGA
TGAGCACTGTGAGTTTGGATGAGGCGAAGTGCATGTCGGCAGGCAGCTATCTGGGTGAAC
CAAATGGAGATGTGATATATGACGAACCTCGCCAAGATATCTCAGTTCTGAATACTAGAA
GGAAATCTCATGGGTGGAGTAAGGTGTGGAACAGGAGTCTAACCAGCCCTTTTAGGGACT
TGAGTAAAAAACGTGAAAACGTTTTGGAGCGGTCTCTATCAGAGTCATGGCGTGGAATTC
AAAGAGAAAATAACATGGAAACCATCAAAGCAGACAGTATAACGCATTTGCGTGGCGGCA
GCGCAAGTTCTGCTAAGAAACAACAGATTCCGAGTGGGAACAGAAATGTTGGGAATGGTG
AATTCCAGAGGGTTAGACCTGATTGCCAGAAGAAGAAGAAGGAAATTATGCTTGGTCGGA
GCCGGAGTGTTCACTATTCCTCACCTGGAAACCTGGATCATGGACTTCTTCGCTTTTATT
TGACTCCTCTGAGGAGCAGCAGAAGAACTACAAGAAAGGGTCGGATGAAGACATCAAGGT
>M_kobus-C17125415
TGTGTGTACTAATTGGATCCTCATATTACATGCAAGTTGAACTGTGTTTTTATCATCTAA
TTTCTTCTGGTGCAGAGTCATGTGAAGCTGGAACTGTTACATTAACACAACCCAAAGGAT
ATCTGAGTGCAGGAATCTCAGTAAACCACACCAACGGTTTGCAGCCATATCCTCCAAATC
AGAAATGCCAGTGGAAAATTCAATACCCATCTGCAAAATTCATAGCATTCAGCCTCAGTT
ACCTCTCAATTGGTGCAGATGATGGTCTTCTTACACTCTGTAAATCGGGTTCAATACCTG
TAGACTGCTCTAATATCCACAACGACAACTCAGGCAAACACTTCAAGCTGAGAGGCTCGA
CGGCATATGTCGAATTCACCACCGGAGATGGAGTATCGGCCAAGTCCAGAGGCTGGGAGC
ATTCTGTGATGGCAAGGAACATATTTACAATCGCGATGGGATCATCGGCTACACTCAGTC
GACGGGTTTTTCCTATGTAGAAGGGCTAAGCTGCCAATGGGTCCTCCATGGCAAACCAGG
AACACTCGTTTCCTTGAACTTCACTCACATAAACACCTCGAAGGAATTGGACTTCCTCGC
TGATCGTCTTCACTACCCAAACAGACCAAGGCACTGGTTGGTCTGCAAGCTTTTATATAT
CTTCCCCCGTCAGTCGGCATATGTCGCCAGTGTTGATTGCAATTATCGTTTCGACAGCCC
>M_kobus-C17135799
AGAGCCGACGACAACGCAATGCCGGCCATATTCAGCCCACTGGTCCCATCATCCGGCAGT
GGGACCCACGTCCAGTCCTGCCTCTCCAGATCATAACAGAGCCAGATCAAATCCCATATT
TCCCATCATCACTCCATAGCGCTTCTTAATCCTCTCCACCAATCTCTTTGGAACCTTTGA
CATGAATTCCCAACCCCTCCCATCAATGCTCAAACCCCACAGCTCTATACTCCCAAACAC
CCTCACCCCATCACAGCCGTCCGATCTCACGATCACCATCTTCCCATCGCCGTACACGTG
TAACCGATCGGACATGTTGCCCGCGATCAGCCCGACCGCCAGACCCTCTTCCACCACCCC
ACCGTCGAATCTCGGCCGGCAAACGATCGGTGCGTCATTTCCCGGCCCGGCGCAGACTAG
AACGCTCTCTCTCCGCCTGTGAATGACGCTGAGAAAGAGAGCTTCCCTTTCGTTGAAACG
TGTCAGCGTGTTGTTGTCGATTTCTTTACCTTCCAAAGACTGCCACGTGTCAGTTTCGGA
AGAGTACGCGAACAGAACCGGCCGGTTCTCGTACAACTCGGCGAAGAGGAACCGGAAGCT
GTCCGAGCCGGCCGGGCCGGCGATCAGCTTCAACCCCGATCTACGCCACGACGACGTGCC
ACGTGGACCTAACGGGCTAGCCGGGATCTTTTTCACGGCATTTGACGCCAGGTTGACGGC
GACCAGCTCCCTGCGGTTGTTCGACGAGAAGAGGAAGAAATCGCCGGAGGCCGTCAGGAA
GTAGAGATCTTCACCGGGAGGGACAACGGGGAGTAAGATTCCGGCCACCGGGATCTGGAA
CCACCGGCAGGACCGATCATTGAACCCGTGGAGGGCGGAAGCGCGAGGCGATCGTTTCTT
GTACAGGAAAAGCCATGTCTCGGAGGCGGACCGGCGGCCATACAGGTGGCGGAAATCGTC
GCAGGAGATGACGGAGGCGAGAGTTTTGGAGACGGATTTCAGGCGGAGGATTTCCGGGAG
GGCTAGGCGGATAAAGATGTCTTGGAGGAGATCGGACGGGAGTAGGCAGAGGCCGACGGC
>M_kobus-C17173071
CAGGGCGCTCGAACCCCGCCCGCAATTCCGAATTTGATGAGAAATTGAGTAAGGACGGAC
ACACCCACTGAGGGAGATGTTTTGTTCCTCCATAGGCCTGCTGAAGCGAGGACGAACACT
GCTTCAAATACAGTGCACAATGAAGAAGTCCAGACTTCCTGACCAATCGTACAACCTTTT
TGGCAAATAGGTCTACGCTGATCGCGTGATGATGATATCGACGGTTGAAGAATGCTTTTC
TTGGTGATATCACCAAACCATCTTGAATCTCCCTTTGCAGCTTCCAGCTCTGGAACCTGC
TAGGGAAGCCCAAGCGCGCATATGAGTAAGTTGTATACCGTAAGTTCAACTGTGGACAGC
TAAACCTCAAAATGGGAGGCATGGATCAGGATTCAGAATTCTATTTTGATGTAAGGCTAT
>M_kobus-C17234100
CAAAAAGAAGATGAAATGAGTGTTACCTTTGAACAGTCACTGACTGCCTTCTTATATTCC
CCAACTTCCTTATAACATGAAGCCCTGCAGGACAAAACCTCTACAGCTGCAGACTCATCG
CCAGCTTTCTCAAGAAGCACTATTGCCCAAGACAACCATTTTATAGCATCAGCATACTGC
CCCTGCTTGTGATTATCCAATCCCTTATTTTTAGCGATTGAAGCCGTCACCCCAGCAGGT
GGGGGTGGAAGCCCTTCAAGCTCAATTGTACTGCCCGCATCATTACCACCAAACTCCGAA
TCCAGACCCCAATCATCGACCTCGGAAAACGGCTGATTTCCAGACCCTTCAGCTGCAGCT
GTGGAAGCAGAAGCAGATGCCGATGATGAAAATAACATGTCAAGGGGATCGATGCCCTTC
GATTGGGGAGCAACAGGCTGCTTATCCTGGGTCTTCGGCATACCAAAATCATCCATTTTT
GGAAAAGAACCGGAGTTTGATACGTTGGTATTGTTCATGGGAGGAGTTGGATTTGAATTT
GTTGTTTTCGGGGCATTTTGAAATGCACTGAAATAGTCATCGCCACTGCTATTCCTACCG
AGTGAAGAATTTCCCATCATGGGCTGTGACTTTTTCGATCCGAGATCTGCCAAAGACTCA
AACGGGTCCTTGCTCGAATTTGTTGATCCACCGGATTTCATAGCAGGACCGACAAAATTC
CCGCTCCTCTTATCATTACTCACAGAACTATAATTGCCCAGATTCTCCGAGGATACCCAA
CTGCTATTTTTAATCGGATCATTCGTTTTCGGCAGCGTTTCTGCCAGATTCCCCATTGAA
TATGAATTCCTGGGAGGTCCGGCATCTTTCAGTGGGGCATTCATGGCTGTCTTACCTTGC
CCAAGGGCTGTACCAACGAGATCGCCAAACAGATTTGGGTTCTTCGCGGGAATTCCGAGA
TGGGTCACAGAGCCAGACGGGCCGGTGGAAGCCCAGCTCTTGCCGAAGATGTCACCGACC
>M_kobus-C17236044
GGCAGCGTCATTCTGGAACTCGGTGTACTCCGATTTGGTTTTGAATATCAATAGGAGACT
TTGCGGAGACAACTTGGAAATCTCTATTGCGGCAACCGCAAAACTCGTAGCCCTAATTGC
GTCTTTGGATCCACCACTGAATAGGAATGGTTGAGAAGTCCGCCCTTGCTATCCCTCCTG
GGGTTATCAGCGGCTACTACTGCCGCACACGAGAGACTCTGCATTCCTGTATCGAAGGAG
>M_kobus-C17245068
TACCCTCCTAAGAAAGACAAATTACAACCCTTTAGAGAGGCAACATTAGAGGCCCATTCC
ACCAAGAGGAATTTCACCCTATTGACTAGAAAATCTGCCGATTTTGAAGTATCCCTGAAA
ATCTCCTTTCTTTGGTTTCCTAAATCAGGGCCTTGCCATGCTGAGAGCAAACTCTCAGTG
GAATGAGGGAAAGACCAAAGAATACCAAATAGAGGGAGGATAGCTGCCCATATTTGACTG
ACGAGCGGGCAGTGAATGAAGAAACGATGGACTGATTCCATGTTAGCCATGCAGCACAAA
CAGGCATTAGTGAGGACCATACCCCTTTTCCTCAAGTTATCGATTGTCAGGACCTTCTTC
ATTGCAACTAGCCACCCGAACACTGCTAACTTGGGAGGGGCTTTGAACTTCCAAACATGG
CGCTTTTGCAACATTAATCTAACGAGGAGAATTGGAACCCACCAACATTGGGATTCGGAG
TCTAAAACAAGATGCATTGTACATGGGCACAGAAATCTCAATCACAAACACAAAAACAAG
TGATAGGCAGGCCCAAAAGCAATCCCAGTCAGCTTAACCTGATCCTCTCTGGGCCTATTG
CTAATCAACTCGTCCTGCTTCACCTCGACTATATTTGAAGGAATCTCATTCCTCCCTCTC
TTCCCCATCATTCTCCCAATACTCTCAACTGTTCCCGATAGTTCTGAGCCCATTGCCACT
GTCGACCCATCAGCCCAATTGCTCTCATAACTCTCATAATTCTCATTGCTCGTCCCCAAA
GATGGATCAACCAAATTACCCTCATGACTTCCATAATTCACATAATTCCCATAATCCTCA
>M_kobus-C17262356
TGATAAAGGCTCGTATCATGCGCTTTCATAACTTTTCTAAAGTCTTCAAAGTTGCTTGTA
ACGCCTCTAAGGTAGGTGTAGGTGGCAACGTGTTCCATAACGGTAACGGTGGCTATAATG
GCCACCACCGTTACCTTTACAATACACAAGAGAATCCAGGTCGGCATACTACCCTCTGGT
CAAATCCACCCGAGATCTTCTCCTAAGATCTCGGGAGACATCCACGACACGCTCGGAATG
CGGATCTCCAGGAATCTTCCTCGAGAATCTCGGGAGATCGTCCCTATACGTCAGGGATCC
GAATCCCTCTACAATACGGAAATCTTCTCTACGCTACCGCCTCTACTCAACTATAAATAG
>M_kobus-C17268966
TAGATTAAGGAATACAGAGTGGAAGGAAGCAAACGTACCTGAGTGAAACCTCTAACACGG
AATAGGCCATGTAAGCTTCCAGATAACTCATATCTATACACCGTTCCTAACTCCGCAACT
CTAATTGGAAAATCTCTATAAGAATGCAGCTTCCGTTTATAAAGTAAAATGTGGTAAGGG
CAGTTCATGGGTCGAAGTTGATAGAGCTCATCCTCAATTTTCATTTGATCATACATATTT
TCCTTGTAGAAGTCCAGGTGACCACTGATCTTCCATAGATCTGCCTTTGCGACATGTGGA
CAGCAGAGCAGTATCGAATAAAAAATATAGCCATACTGAGGACCTGTTTGGATGCCACCC
ATTTTCATTTCTTTTCATATTCATAGAATTGACGGCAATAGCAGTAAATAGACCTGTTAG
>M_kobus-C17271162
CAACGATTCTTCCCCGCGCAATCGATATCGTTTACGCGGTACCGCGCAAACCCTTTGTTT
TGCGTAAGTTTTCCGAATAGTCCTCTCATTTCGCGCAATCTATCTGCTTTGCGCGGACCC
>M_kobus-C17286534
TGTGGCAAGAGTTTTGGATAACAGGAGATTGTGATGGACGAGGTAAACCGGTATCAAATC
CAAATGGACCTTTGGATCATGACCTTTTCCTGCTGTGTGCCAGGGACACAGTCAAGCTCC
TAAGAAATCATCCCAGTCTTGCTCTTTGGGTGGGAGGGAATGAACAAACTCCTCCAGATG
ACATTAACAAAGCTCTGAAAAATGACCTGAAGCTCCATCCGTCTTTCCAATCCCATGTTG
GGAAGCCCAATTCCACAGATGATTTACACGAGGGGTCAGTGGATCCTAGCACATATCTTG
ACGGGACTCGTGTTTACATCCAAGGATCCATGTGGGATGGCTTTGCAAATGGGAAGGGAG
ACTTCACAGATGGCCCATATGAAATCCAGAATCCTGAAGACTTCTTCAAGGATGATTTCT
ACCAATATGGATTCAACCCAGAAGTTGGCTCCGTGGGAATGCCTGTTGCAGCTACCATCA
GAGCGACAATGCCTCCAGAAGGATGGCAGTTGCCGGTGTTTAAGAAATTATCAAATGGGT
ACATAGAAGAGGCCCCAAACCCCATGTGGGAGTACCACAAATACATTCCGTATTCAAAGC
CAGGAAAGGTTCATGATCAGATTGAACTCTATGGATCCGCAAAGGACCTCGATGACTTCT
CACAGCTTGTTAACTACGTCCAGTATAGAGCTCTTCTAGAGGGGTGGACTTCTCGCATGT
GGACCAAATACACAGGTGTTCTGATTTGGAAGACTCAGAACCCTTGGACAGGTCTTCGGG
GTCAGTTCTATGATCATCTCCATGATCAGACTGCAGGTTTTTATGGCTGCCGCTGTGCTG
TCCATGTCACCTGCATAGTTAGCAGTGTGTGAACTGGGACACACATGGGACATCTGGGCT
GTGCATGACATGATTTTAACACAGATGAGTCTGATCGACTAATCTGAGTCAGCTCAGACT
>M_kobus-C17287042
TAACCTTGGAGCCCTCTCCTTCGCTTCTTCCCACTCTTCGACTCGCTTTCTTGTGCTTTT
GCCAACGAACCAGATTTCCCTTTGGTGGTGTCCTCACTTTCCTTTGCCTTTGACTGAACC
GATTTCCCCTTTGTAGATGCACCATTTGCGTTAGATTTGCTGCTTGTTTTAGTAGTCGAA
CCTTTTGGTTTCCCGCCAGCTTTAGGAGTGTCATCATTGGATTTAGGGCCTGCTTTAGAA
GTTTCGTCCTTGGATTTAGGGCCTGCTTTAGGAGTTTCGTCCTTGGATTTAGGGCCAGCT
TTAGGAGTTTCGTCCTTGGATTTGCCGCCAGCTTTAGGAGTTTCGTCCTTGGATTTGCTG
CCTGATTTAGGAGCTTCGTCCTTGGATTTGCTGCCCCCTTTAGAAGCTTCGTCTTTGGAT
TTGCTGCCTGCTTTAGGAGCTTCGTCTTTGGATTTGCTGCCTGCTTTAGGAGCTTCGTCC
TTGGATTTGCTGCCCGCTTTAGGAGCTTCGTCCTTGGATTTGCTGCCTGCTTTAGAAGCT
TCGTCTTTGGATTTGCTGCCTGCTTTAGGAGCTTCATCCTTGGGCTTGCTCCCCACTTTG
GGAGTGTCATCCTTCGATTTGCGGCTAGTCTTGGGCGAATCGTCCTTGGTTTTTCTGTCT
GCTTTAGGCGTGTCATCCTTAGATTTACTGCTAGTTTCGTCCTTGGATCGAACACCAGCT
TTAGGAGTGTCGCCCTTGGATTTACTGCCAGTTTTGGGGGCACCATCTTCAGATTTGCTG
GCAAGCTTACCTTCATCACCCTTCTGTTTACCACCAGATTTAGTAACATCGCCCTTGGAT
GGACTACAATACATCTACTCACCTTTTTAATGGTGGATCTGTCTTTCCTAGCTTGGATGA
AGAATCTGAACTTGTTTTTGCTTTCTTCTGCCGCCGCCTGGTAAAATGACAGTCAGAAGA
AAAAGAATGATTACGCTATGAATAATGACACTCAGGTAGTGATGATTGATTACGGATTAA
TCAACATTCAATTGATTGGTCTCAAGTTATTGGCAAACAAGTTTCTCGAAGTCTTCTTCT
>M_kobus-C17293092
TATGTGGTCTCACCCTTATCGTCAACTAATTGTTCTTCCACAACTACTTTGGAGCCACCA
GCCATATTGACTTGTTGTTGCCTGCATTCAGAGGGAATATGCCCAATTCCATTGCATTTG
TAGCACCGAATATTTTCCTGACTTGTTCGTCCTACTGCCCCATTGCTTAGAACTCGTGAC
CCAGACATTGGAGCAACATTCTTGGCCCAACTCAAATCCCTTACAGGCTTATTACTGCTA
CCCCGAACGCCAATGGATCGATTGGAAGCTTCCATGCAACCATACCTAGCTTTGCTCCTC
TTTTCAACCAAGGCAACTTGCCTACATGCTTTTGTAACAGTAAACACTGGTTTGAATCCC
>M_kobus-C17297762
ATTGCTAAGTTCACCGAAGGATGCAGGGCTTTCCGAATGGCGTTCTCGAAAATCATGAAG
AAGAATGTTTCGAAGGATCCACTTGTAAGTACAGAAACTATGTTTGGTTGATTCTTCTGA
TGTCATGCGTGAAGGATATCATGCAAAAAATCAGTTCGGCACACTCATCAGGCGGGCTGC
ATGTGTATGAAAACAATGGATGGTTTTCAATTAAGACCTACGGATGGTCTTATGCAACAT
GCTTGTGTGGGCCACATGAGGAGTGGACTGGTCTGATTTTTGTACCAGCTGATTCTTCAT
GGTGGAGGCCCACTATATGCATGGCTCGGATGCCCTTTATGCATGGCGTGTTGGCGAATG
AGCTGTGTCAGTATATGAATGTTCCTCATGGATTCAGACATGACACCTCTGAACTTTCAG
TTGTATGCATGGAACTGGAGTCCATGGAAAGATAGTTCTAGCAGGGAAAGATTTTCCATG
GAACTGGCATCTAGGTTTTAGCAGGAAGAGCCGAAAGGGGCAAAAATGTGGAAAAGGAAC
GTCCTGTTTTGTCCGGTCAAAAGAAGCTCATCGCAGAAAAGCTTGCGGAAGAAGAAGCTG
AACGTAAAGTTAAGGCAGAAGCCAAGAAGGAGAAACACTTGGTATTTGTTTCTACTTTCT
TGCACATCTCCCTAAGTTCTTCCAAGTGGGTTCTTGTAGCATCTTCTTTATCTGAATTTT
CCTTTTTCCTTATTGATTCCAAAGAGGTATTGTGCATTGCTCAAGACAAAGTTACAGTAA
TTTTGAGGTTTCCTTTCTGGACAAGTGTGGCCCATGGCTTAATGATCCAAACTGTTGATG
TTCTTTCTTTGAGGCCTATTAGTTGGCCCCTGATTGAAGAGTTAGGATATTGCTGCATGA
TCCATCTACAGTGGCACCAATCATATCAATGGTTTGGATCATTGACCATGGGTCTCCACT
>M_kobus-C17327700
TATACGAGGAAAAGAAAGAAGGAAGCACCAGAAATATCACGCACAGGCATCCATTGCTCA
CAGTCCCGTGATGACTCTTCTTCTGACCATCTATTCCAGGTAGATGAGTCATTGATCTCA
CTGTCAGCTTCAGTGTCAACACTAATACCTAGCTTCTTCAGCAAAGATTCAACGTCCTCT
TCCTGCTTCATATTTTCAGTCTCAGAATCCTCCCTGATATCTTCATCAGTGACAACACCT
TCTGCTAATTTCTCTGGCTCTGTGCTAGTTTCACTGTTCTTGGATAGAGGCTCCAACCAA
CCAGTCCACCCACCTACTTCATTTTCTTCAGAGGTATCCTCTATAATGACCTTCTGCCTA
TTTTCCTCCTCTTTTTCCAGCCATGCAGACCACCCAAGTGCTCCATCTTCCCCAATTCTT
GCACCATTACCATTCCAGAAGTGCTCAAATAGTCTTTGCTTACTTTGCTCAGTGAGAAGC
AAAGATGGGCAAAATAAACTGTACTCAATCTCGGCTTGAAGTAATCCAGTTGCTAACTCT
TGGTAGCCAGCTTGCCACTCGAACCTGCAAAGGCTAATAAATACGTCAACCAGACCAAGC
ATCTTTTTAGCCCTAGATCCCACAGCCTTAACGGTAGAAGAAATATCATCGAAGCATCTT
TCATTCCTTTCTTCCCAGACAGCCCACCAGATAGCAAGAATGGCCATGCGCCAGATGATG
GATTTGATCCTCCCAAGATTGAGACCATTCCAAGAAGAGAGCAGATTAACGGCTGATTCG
GGAGCGCACCAACTAACCGAAAATCTCTGACAAAATGCTGAGCAATGAACCAGCAAATGG
>M_kobus-C17333272
ACTATCATGCTTCGATTTACCCTTCTTACCAACCTTCAGATCATTTGTTTTCCCTCCTTG
AAGCAGTAGCTTCTTCTTCACTTTCTGGTCATATCTCTTCAGCTTGGATACCTTCCATTC
GGTTCAAATCCTTGTCATCTGCCATTAGTAACTCCGCAGCATTCAATCCGTATCTGTTGG
AAGGCACCGACGTGTACTTAAACCGTGTCTTCAAGTCCCCAATGGTGTCTTCATAGTCCA
ACTTATAATATTCCTCCAAATCCTTATCAAGAGCAACCTTCTCCTGAAAGGATATCTCAT
GCTTCCTTTTCCTCTTACCATCCCGATGCTCTTCTTCTTCTTCTTCTTCTTCTTGCTCTG
GGTCCACCGAAATTTCATCACCATTCCCATCTTCCCTATGCTTTAGGATTTTCTCCCTTA
CAGCTACGAAACCATCCCGCTTCCTTTTCTTCTTACCATCTTGATGCCCTTCTTCCTCAT
CTTGCTCAAGGCCATCTGACATCTCATCATCATTCTCATCTCCCTTATGCTTTAAGATTT
TCTCCCTCACAGCTAAGAACCCATCCCCGGGTCTGCACACATCCCAACCCTTTGGAAGCC
CAAGCAACTCATCTTCCTTATCAAAATCAGGCTTTTTGAGATCATCCATATCACAGTCGC
TTCCGAAGCCTGGATCAGGGTCCTCTGCATCATAATACCCCTCGCTGAACATCTCTTTCA
TCTTCTTATCATATTCTTCTGGATTGAAATCCTCCTCCAGATCACCCACATCTAATACAC
ATCCCCCATCCTCTCCAATCCCCGCAATGGCCCGTATCTTGTCAAGCTTCTCCATAATCT
CCTTCTTCTTCACATTCTTCAGATGCTTCAGCTCCTCCTTCCTCTCCAACTCTGCCAACA
TCTGCCTCTCCTCCTTCCTCTTCCTCTGCTCTTTCCTAGTGTTCGATTTCTTCCTAACAG
ACCCTTCCACAAACCTCGCATGGCCCAGCACCCGGTCACCAGTTCCCTCCTCATGCCTAA
ACTGACACTCCAATTCGAACTTCTCCTGTTTCTCTAACTCCTCCGCATCCTCCAAAACCT
CCATAATCTCCTCATCTGTCGGCTTCTGGCCCGCTTCCCTATCGACCCACATCTTGTTCT
TCAAGAAACTCTTCAAGAACATCTCATTCTCACTCAAGTTCCCGTCATCACCGAAATACT
CATCCAAACGCTTATCGATCTCCCCATCGCTCCCGGACTCTTCTACCGCCTTCTTCTTCT
CAACGAGCAAATCCCCGCCATCATCATCATCATCATCATCGTCACCACCATTAAAAGCCT
CGTCAGCTGCCTTCAAGAACGACCGTCGGATCTCCTCTTGCTCCTCACTGTAGCTCTTCA
ACTTCGATCCCGAATCCTTCTCTTCGAATTCCGCTCCCTCTTCTATCAAATGCTTCGCGA
CGACATCCTTCAAATACATTGGCTTTTTATCCTTCTTCTTCTTCCCTTCCTCGATTCCGC
GCTCATCTTCATTCTCCGAATCAAAGAGCTTTGAATCCTTACTATCAAGAATCGGCTCCA
>M_kobus-C17414354
CTCTGACCATACTTTCCTTTATCAGCTGCTTCTGCTTGTAGTTCCAGAGTGTTAGAGTTG
CTCCCTCCACTAGTTCCAACAGATGAGCCCTGAACTGCTACAACTGTGCTAGGATGGTTT
CGAGATGGATTGGGTAGCTGTTGAGGCTGTTGAGTGGAGGCAGGTTTCATGCTAGAAGCA
GAAGCCTGATGTGATGGTCCGATGAACTGAGAATTGAATTTCATGGATCCAATCGGGGCC
AGAGGTCTTGCATACTGAAGCTTAGAAGGCCTTTGCTTGATAGCCCCATCAAGGTTATTA
ATTCCAGAAGCATTCTTAAGAAAACCACTTCGAAGTCCTGAATTAAATTGCAGACCAGTG
GCATCAAAGAAACCAATCTTTGGAGATGGCATTCGTAGACCTGATGGTCTGAAGCTTTGC
ATGCTGGAGTTAGAGTTGATGCAGCTTCTAGGAGCATTCACAGCTGCCGGATGAGAAAGA
ACACCAGTTTCCATAGCAGCTTTCTCAACACATTGACTTGGGAATCCTGCTACTGAATCT
TCATGTCCGATGAAGGGCTGATCTGGTTGCTCAGGGGCATCCCTCACCAAAAAATCCCCT
CCGCAAGAGGAGGAAGTGGAACTGATATCAAGGCTTGTTTTCGAACTGTTCGACATTTGG
CTGGCCGTACATGTTGAGGAAGATGACTCTGAAGACAAGCCATCAATGGAACTAGCAGGT
GATATGCTTGACTCGAACTTGGAAGTAGACATTAAATATGCCGACAAATTAGAATTTCTA
GACTCAGTTTTATTTCTAGAGATCCGAAGAGGGGTTTTCATAATCGAAACAGTGGAAGAC
GGATTGGCATTTCTAGAATCAGCTCTATTTCTCAAGTTCTTAGTGCTGCCAGATCTGTTG
TGCAAGGAGGGAGTTGATGGCAGTGTTTTGGTAGAAGAGGACGAACCTGAAGAAGAAGAT
TTTGGAGAAGGTATAGAACTGGGAGTCGCGGCGGGTATAACACCAGAAACTGGTTTCTTG
>M_kobus-C17415678
TGCAACAAAGCGAGAACTTGCAGCGGGGGAAAGAGATCATAGAAGAAGAAGGGATTTGGT
ACACGTTAACCATTCCGCCCAGAAACAAATCCTTTGATGAAACTGAGCTTTTTGACGGGG
AAGAAGGCAACAGGGAGGGAGAGGATGAAATGAGTGATGTTGTAATTCTATGGAATCTTG
AGGCTAAGATCATTGCAAGGATTTTATATGGGATCCCCAAAAGACTAATGGGCCTGAAGT
CTTTCAAGTTTTTGGCAGCTTCAATGCTAGGGATAAGCATGATAAAAGAGGCTCCCAAAT
CCTTGGACAATCTTCCCCTCTCGAAGAATTCCTTGACAAAAGCAATCACATCGTCCTTGA
TCTCACTCCCAAAAAACTGGGAAGAAGTTCATAAGGAAACCATTCGGCCCCGAAGCCTTG
TCCCTACCATGGGAATCAACTGCCGCTCTCACTTCCTCCGACGACATTGGGCTTGCATGT
>M_kobus-C17439584
AGATGTCAAGTGTCTTCAATGGTTTTATCAGTTTCAAAGGCTCCAATGCGGTGAAACTGC
GGAATCGATTGTTGCTTAGGTTCAAGGAGGTGAGGAGTTGCATCACTTCCAAACCTGCCA
TCAACCTCATTTTGCTGGAAGCACGTGCCAATAGCCAGCAACCAGCAAGAAACAGCTGTG
ATTCTCTTAGGATGTCCCATTTCCTTACCAGCAAGAAGCAGTTGTACTTCTCAACCTGAC
CCAGTACTGTAAATGTGCGGAAAACTGTTGGGTGATCCAGACCGTTGAACTTATGAGCCC
CCATCTTCAATGGAGGATGCCCAAAAACTCTCCCAGTTTTGGAGATCCCAACACTTCAAT
CACCCAACCATGAGCCCATGTTCATGAAATGGTCTGGAGCACTGGAACCAAGGAACACAC
ATCCAAACTGAAGAACAAGTATACCATGGTTTACGAACTCGAATCGAACATCTGTTGATA
TTCGATTGATTGAAGCTCGTTGTGACTGAGATCTAGCATCTGGACCCACAGCAAACGCTC
AAAGAAACCAATCCGTGACAGTGATAATTTGTTAAGCCGTAGGCAGACAGTAGGTTGGGC
TCTCGAGGGCTTTAGTTCTTTATAGTATGAACAGTGCTTCACCAAAGACTCCCTATTGGA
TTTATAAGATAATATAATGGATCCATACATTATCAGTGCTCATCAAGTATGCGAACATCA
CAACAACAGTAAACTTTACGGAAAAATGCATAGTTTGGTGAGTTGCCAGATCCACTTGCA
>M_kobus-C17450829
AGACGGATTCGCAGTTCCAGAGCCGAGATGGCGGACGATTCTCAGCTGGAGCAGATCGAA
GGCGAAATCCGCGATCATTTCCGAGCTCTCGCGTAAGACGATATGATTCTTCTTCTCTCT
ATGAAAACATACGTGAAGTCCAGATTGTCCATCAGGTGGGCCGCACCTCCCCATTTATAT
CCCCTGATCCAAATTGGGGCACTGGATTCATCAGGTGGGCAAAATGTGCATGAAAGCAAT
GGGCGCTTGGGAAGAGTTTGCGTTGAATGTACAAGCATGGCCTACTTGCCTGAGTTTTGG
>M_kobus-C17466291
TGGCCGAAGTTTCTAGAATCTTCCACTCCTCCCTTCTCCTCCCCAATTTCTCTCAATCCC
TTTCTTCCTACCGCCGAACTCCCGCCTCTCCAACAATATCCCGAAAAACCCACATCCGTT
GCTCGGTTTCTGCCGCATCAAACAACGGTGGCACAAGAGTTGCAGAAGCGATCCGTAAGA
CGATCCCTTGGGGCTGCGACATCGACTCATTGGAGAATGCGTCGGCCCTGCAGCAATGGC
TGTCCGAGTCGGGCCTACCGCCGCAGAAAATGGCGATTGACAGGGTTGAGATCGGTGAGA
GAGGCCTGGTGGCTCTGAAGAATATAAGGAAGGGCGAGAAACTGCTGTTCGTCCCACCAT
TCCTTCCAGAGCCCTGCTATGTCTACTGGTAAAGATGAGAGGATTTCATATTGTACTCTC
CCCACATGTGTCAAAATTGCACAAATGTCTAAGATCCAGGCTGTTCATCAGGTCTCTGCA
ACTGGCTTAGTTTTCAGGGCACAAAACGCCCTGGGCCCACCAGATGTACAACCTGGATCT
CAAACACTGCTTCGTATACACAGGGAGTAGATCTGAATTTCCTACTCTAGTGAGTAGCTA
AATGGAGCTGTCCGGAAGCAGGTGAGATTTTGAAGAGAAACTTTGTCCCAGACTGGCCAC
TTATTGCGACTTACCTGATCAGTGAAGCAAGTCTCATGCAGTCTTCGAGATGGAGCAATT
ACACGTTCAGAACTAGACATGTATTTGGTTGCTTCACAGATAAGGGAAAGGGCCATTGAG
AGGATCACTGATGTAACTGGAACGTACGCATCTCTCTTTATATATTCGATGACTACTTTC
>M_kobus-C17477805
TATACCCAAAGATTGCCATTATCAACCACACTAACTCCCCCAAGCTCTTCATTGAAGGCA
CTCACCAATTTGAGGAGTTCTTTTGGTTTGGATTGCTCTAGTGTTAGGAGGGTCTTGCGA
AGCACCAAAATTTTGCGGTCATCACTATACACTATCTCATCGTCCACATAGTCATCATAA
GTGGCTAGCAGAGATTGTATGCCCCGACTCACCACATTCAAAGCACTTGATAGAATGAAT
TCCGTTGTTACTTTGTGATGTTAGAGGCTGCATAGTTATCACCTTGATCAATGATGACTT
TTAAGCATTGCACATGGATGAAATGAAAGTGTAGCTCTATCATCAAATGGCGCATCTTTG
ACCATGTGGTGATCTTGGTCTGTCATTGGCTCTTCTTCATACGACATATGTGGGCACATC
TAGTTTAGAAACCACTTGATGTAGGAGGGGTGTGTCAAATCCATAGTAGCTCCCAGCGGC
GAGGAATCTGAATCCAACATGCGGCTCTACCATGGACTGTCGGAAATCCTCCAAGATTGG
>M_kobus-C17478739
TGAGTGCTTCGCTTCCGTTTGCTTTTCTGTCCAATAACAGGCAATACACCCCAATTGCCA
TTACCCATTTCTCCCTTGGTTTCAAGCTTACTGATAAGCGATCCAGATTCCTCTGCAGGC
AAAGCAAAAGCAAGATCAGGATCAGTGCCTCTTCAAACTCAGGCTCTTCCGGACAATCAT
CTATGAAGGTCTCTAACGATACTACAAATCCGTTGGAAAGGGTTGAAGTTTTTGACTTGA
GTGGAAAAGCTATTCCAATATCCGATCTGTGGAAAGATAGGAAAGCTGTAGTTGCATTTG
CACGCCATTTCGGATGTGTTCTTTGCCGTAAACGAGCTGATTTTCTTGCCTCTAAAAAGG
AGAAAATGGATGCAGCTGGTGTAGCACTTGTTCTAATTGGACCTGGCAGTGTTGATCAAG
CAAAGGAATTTTCTAAGCAAATGAAATTCCAAGGAGAAGTTTATGCAGATCCCAGCCATT
CATCATTTACTGCACTGGATTTTGTTTCTGGTATTTCAACCACATTTACTCCATCTGCAG
GTTTGAAGATAATTCAGTCATATATGGAAGGATACAGACAAGACTGGGGTCTTTCCTTTG
AAAGAGATACCATGAGTAGAGGTGGTTGGCAACAAGGAGGAATTCTTGTTGCTGGTCCTG
GTAAAAGTAACATCTCATACATGCACAAGGACAAAGAAGCTGGAGATGATCCAGATATTG
>M_kobus-C17484373
TGCCACTTCCACCGAGTGCCCTAGCACAACCTTTTTCACCTTCCACCGCAACCAGCTTCA
CAAATTGTGGTGCATTGCTTCTAGAAATGTCCTATCGATCAGGATTTGAAACAAGATTTA
TTCTCATGGCAGTGGCAAAAGTGGTGCGATCAGCTGTTTGCCTGACATCACCCCTTCTTT
ACCTAACATCACCCCTACTTTACTCAGGTTGGGGATTGGGAGTTGAAATGCTACCACCAG
AATTACTCCAGATGTTTGGCTTACCATATATCATTGCACCTATGGAGGCAGAAGCTCAGT
GTGCATTCATGGAACTGACGAACCTAGTCGATGGTGTTGTAACCGATGACTCAGATGTTT
TCTTGTTTGGGGCTCGAAGTGTTTATAAGAATATATTCGACGATCGCAAATATGTTGAGA
ACTTTTTGGGCTTTCAGGACATAGAAAGTGAGCTTGGATTGACCAGAGAAAAATTGATCC
GCATGGCACTCCTTCTTGGCAGTGACTATACTGAAGGTGTCAGGTAAATTCCATTTTATG
GGGATCGGCATAGTTAATGCTATCGAAGTTGTCCATGCATTTCCAGAAGAAGATGGTCTC
CAGAAATTCAGGGAATGGCTTGAATCTCCAGATCCAGCCATTTTTGGAAAGCTTGATGCT
CATATTGGAAGTAATTTACGGAAAAGGTCGTCGAAAGTAAGGAACAATGATGAGAATGGC
TCAGCAAACAATTTAGATGATTCTGCACCCGACAAGGGTGTCATCAAAGGTCGTGATGAT
CAACAGTCAGTGGATAACCTGTCAAACATAAAACAGATCTTCATGGATAAGCATGTAACC
GAAACGTGAGCAAAAACTGGCATATTCCTTCATCTTTTCCGAGTGAGTCAGTCATTTCTG
CATACACTTATCCACAAGTGGATAAGTCGACTGAGCCTTTCTCATGGGGAAAACCAGATC
>M_kobus-C17492943
CAGACTGCTTGCTTACACAATAAAGGCAACGTCCCAAGAAACAATGGACACATAGATCCA
GATTTCAACCAGTCATTACAGAACACTGACATAAAGCATTGATCAGAAGGGAAGTATGCT
TAACAGAAATATGGTCATAAATGTCATGGAAAACACCTTGGAGATCTGGAATCTGAACAA
ATCTAACACAAGAACTCCCATTTAGAAGAATCTGTGCAACGTAGGAAGCAGTCATAGAAA
CAAATTTTGAAGGTGCACAACAAGGCTGCAAATAGAATCACAGGAGACGTCAGTGAGAAA
GTTCAGATGTGAAACCACAGGAGAAAACACAACAAGGTCACACTGGAAGTTTGACAGAGA
TTTTCAAAAGGGATAAAACATTGACCATTTGGTTTAGCAGTTCTAGTGGCCAGGCGAGCC
ATGAGTGGATTTCCAGATATTCCAGCACTTGCAGTACATCCTGTGGCATCGAATATCTCC
TGCCTTATTTTTGAAGCTACAAACTCAGGATCATCACCTCCCAAGTCTGTGACATCTAAA
GTTGTCTAAAAAGTACATCACGGCATGTACAAACCTGCACTTTTTTGCAGTGCTTGTGCA
ATATGTTATAAAATTGATCAGCAACCTGCAAGTTATCAAACACAGACAAAATGTGATTCA
CTCTTCATAGGCTTCAAAGTTATAAGGGAATATGATAAGGTGAGGACAACGAGCCTTGGC
ATCTCTAACAAACATTCCAGCCCTTACTCCTAAAGCATAGAAAGGAGTTATCTTTGCCAC
ATAGTCTCGTGCAGGGTAGTTTGCAGAAGATATTTCAGCTGTTCCTTTGGGATTGTCTGA
ATGGCACACAGCTACAGGCTTATCTAGTAATTCAGGGTGACTTCTGAGGATCACAGATAC
CCAAAGACAAACAAAGCACCCACATGTGATGCACCTTCATTCCCACCCATGTGTCACATG
CATTGCAGAGGGCATCCAAGAAAGACCTGGCTCATCAAGAAGATCACTAGGCATGAAAAT
AAGAACGAAATGAAACTATAACCCCCAAAAGGGCGAGAACACAAGGATCAAGATCCTTAA
ACTCTTCGGCCCAAAAGGGCATGAACCGATGGCTGATGATCTGCCCAGCATACAAGATTT
TGGCCCACAAGATGAGTGGGTCAACCTGATTTTCATATGGGGCATCTTCTTCATAGGTAC
>M_kobus-C17512393
TTTGCATAATTATATGCTTGCCAGCAGAATGGCTCTTCTAAATCAACTGATGGGAGGTCC
TTGTTCATTTTCTCCATCAAGAATTCCTCTATGTTGACCATATTATTAGAATTTTCTGGT
TCAATATCACTATCTTCTTCAGCTATACTCCCTTGAACTGACCTAGACAGAGATCTCTGA
ATTGTCATTGGGGCGAACCTAATCGTTCCAGGAAAAGTTGCCTCAATACTTTTCCCAGTA
ACACCTCGCCCACTTGTAATAATTTTCCAGTCAACAGAATGTTCGGTTGTTGTAACTGTC
CCAATAGAAGGATTTCCCTCAAAGAAAACCACCCTCCTCCTAGGGAAGGGCATAGTCACA
GTACAGAACTCCATAGTTAAGGGAGCCTTGTAACTTTCCATCAGACGGAGCTTGAAAAGA
AATGCACCTTCATCTTCAGATACCATTGAAAGCTGGTAGAAGCCTTTTATTGGAGAACCA
AGACCACAAAAGGCCTGATACCGCATTAAGGCAAAATTTCCAAGTGGTGGTGAAAACACC
ACAGCTTGCTTGTCACCACCATGTTCTGGAACTTGAGCACAAGGATGGAAGGATAAAACT
TCGATGTGAGCTGTGTTTAATCCTGTCAAAGGGAATGTCACATCAGGCAATCCTTCTAAT
TCTGCTCTGCAGTTCACTTGACCTGAAATTGATATAACATCTGGAATTTCATCCCGATCA
TACATTGCAGCATAAACTGTTTCGTGAATTGCAAACAGTATTCGCTGCTTTCCTCTGTAG
AGATACGGCTTCCATGCAGGCTGCTTGTCTTTGAGGTCTGCAGGAGGCAAGTCTGAAGAA
AAAGGGCATTGAGCTGCTTATAAAGGTCCGGAGTGCATCCTTGTCGATTGGCCTCAAAAT
GCTCTTTGGAGCATCTGGTATAATGGCACCTGTCACAGCAGTGCCTGAAGTTGTAGAAGA
TGCAACAGGTGCAGCCACAGGTTTTGCCCTTGCAGAAATGCTTGATATTCCTATACTACC
AGTTAAAGAATCCAACAATCCTCCAACCGAAGGAGATGGATTTACAGCCACCTCCGGTTC
CCAAGAGAACCAAATTACTACCTTACTGATTCAGGTCCTCTAAAAAGAGAGCCAATCTGA
AAAAGAGCAAATGGCAGGTTCCTAGAAGGAATGCACATCACAAAGAGTAAAATAATTCTC
>M_kobus-C17517513
CAACATTCCAAAGCCAACGGAATACCACCCATGAGTTTTATGGAAAACTGCTCTCCCAAC
GTCTGGGCCCATCTGCTACAATCAGCCTGGGACCATAACCCTTTGACGGCCTTGAAGCTC
TGCCAGAGATTCTTGTCTAGTAGCAGGCGCCAACGTTAGGATGGCAGAAGATAGAGGAGA
GAAGAGAATACAATAATACCAAAGAGGGCACAAACCAAAACAGAAGCTGTTACAGTCGGG
TCTAGAGAAGAACGGGTTGCGGCCAAAGTTGGAGCAAGACAAGATCAATAGAGAGAATGA
AAGGGAGCTGAGGACGGCTGGGATTGTGGAGATGGCAAAGCAGACGGTCAACAGTATGAA
>M_kobus-C17529499
GTCAAACTTTCATTACATCTAACCTGTTCATCAGGGATGCTGCCTCTAGTTCAGGTTAGA
ACTCAGACTCTAAAAACTTACCAGGTGATTTTTTAGATCAAGGACAAACGGGGGGTGCTT
TATGGCCTGCGGGCTCTCTAGAAGAAAAGGTGCAAAACCTTGTGAAGACATGGGAGATGG
AGATGTTCCACAAGACACGCTGGGATGACTATAAAACGTTGGATCCATCCAACTATACTT
ATCTGAGTCAAGATCCAGTCCATCTCATGACCTAAGACATTGGCCCCCCATCTTGTCTGG
CCCATCACCTAGAATTCAGCTAACCCATGTCAGTAAGTTGGTCAAGCTGGACTACTTGAC
AGGTGGGGCCCAATCAATTATCATCACCAAAAGGGTCGTCGCCCTTGTCCATCCCATGGT
GGTGGTTTCAGTCGAGTTGGGAATAATCAAATGTATTTGGGTCAGGTCGAGGGTTGGAAT
TCACATTGGGTCCTTTTGAAGTCGGGTTGGGCTGTGGTTGACCCGTAAACCATCCCAACC
>M_kobus-C17533189
CATGGTTTAGCATCCGGAACCGGATGCGCCACAACATTGGAGAAGTTGGGGAGCTCACCC
AACACCGTCCTCTTCTTCTTCGTGGCCGGAACCAGGTCCTGCTGAGATTGCGCGGCAGCC
ACAGCCCTCTTCTTGGCTGCCCGAGTGAGCCTTGTGCAATTCTCCTGGTCGGCCATTTCA
GAGAAGAGGGGGAGAGGGAGTGTGAGAGAGAGAGATGGAGAGGAGAAGAGGTGTAAGCTT
TTAAGACTGGAATGAGACAAACCGCCAGTTTTTCGCTTTGGTTTTTCGGTTTGGCACCAA
>M_kobus-C17552113
TAGCCAGACCAACAATCCAAATTCCTGAAAGAACAATGAGCTAGTAAAGCAAAAGAGGAA
CCATCACGATACACTTGCTGGGGAAGTGTAACCAAAGAGCCAATAGCAACCCTCTTGTGA
GCACACGTTTGGAGATCCTGGTCCCACCTCAAGTGGTGGCCTTTGGGTGGTTAGGAGGGA
GATGGCATTCTCAACATTAATCCCTTGAAAAGTAGAAATACGACCATGCCTAACATTTGC
TGAAAGTAACGTGCACAGTGACCATTAGATAGAGAGAGAGAGAGAGAGAGAGAGACTGCA
ACGGCCATTACAGCCCGTAGAATAACAGTAACGGTAACAGCCACCGTTACTGTCACGGCA
GTCTTCTGGTTGACCTAACCCCGCTGGAGATTGAGTCAAGTGTTCTAATCACTACCTCAT
AAACAAGAGGCACATCAAGTAATTGTAATTGTAGCTCAAACAGGACTATTATCTCAACAA
ACTTACTATAATAGCCTTTTAAATGTGGATGCTGGCCACGAATGAGTTCGGTAACCACCT
CCAACTGAGGATTTCCTTCTTTGAATGCTGGCAAATGAGATTCCATAAATGCCCTGCCAT
ATCCTATTTTTCTTACCTTCCAAACAGACCACAGAATTTGTAAGAAGCAAAGGTTGCAAA
GCAATCTACCCTTGCACCCTCTAGGCCCATCCAACCACACCAGCCTGACAACATTAATCA
TTGACCCAATACCCCCAATTAGTAAGCACGCCAAACTTTTAGACTTGGTATAGCCACCGA
ATATAGGCCTGAGCCCAACCCATGGCAGGCCAGCCACAGCCGCGTTCCTGCCCAGCACAT
TAGTAATGTGCGCATGGAAAATTTTATGTTCCACGGAACCAATTTTAGGGTCGACTAGTC
TCCACAAGCCACAAATATGCCCGAGTAAGTTCATGTTGCCTGCCCTTGCACACAAATTTG
AAGATATCCAAACATGTATCATCTGGGGCCTTCCAAAGCTGATCTCACAAGCATCCCCTA
>M_kobus-C17572841
TGTCTGTTTCGTTATTACAACCTTCTTTCTTTATGTCAAAGACCAGAAGCTACGCGCAAATTCTCATTGGATCTCGGTTGTTCTTAACAGCGATGGCTATTCATTCAAGTCTTCGGGTAG
CACCACCAGATCTTCAACAAGGTGGAAATTCTCGTATTCCGTATGTACATGTTCCTGCGG
CTCGGATGAGTATACTTGTTTATATCGCAACGGCTATCAACAGTTCTTTGTTCCCATTAA
CAAAACATCCCCTTTTTCTTCGCTCTTCCGGAACCGGTACAGAAATGGGTGCTTTTTCTA
CGTTGTTTACCTTAGTGACTGGGGGGTTTCGGGGAAGACCTATGTGGGGCACCTTTCGGG
TGTGGGATGCTCGTTTAACCTCAGTATTCATCTCGTTCCTTATTTACCTGGGTGCACTGC
GTTTTCAAAAGCTTCCTGTCGAACCGGCTCCTATTTCAATCCGTGCTGGACCGATCGATA
TACCAATAATCAAGTCTCCAGTCAACTGGTGGAATACATCGCATCAACCTGGGAGCATTA
GCCGATCTGGTACATCAATACATGTTCCTATGCCCATTCCAATCTTGTCCAACTTTGCTA
ACTCCCCCTTCTCAACCCGTATCTTGTTCGTTCTGGAAACACGTCTTCCTATTCCATCTT
GTTCACTCACTGATAAAGCATCCATTGCTTTATGGTTAAAGCGCCCAACTCAACATTGGCAAATTCGTAGGTTCAATTCCTGCTGGATGCACTTTCCACGTAAAGTTCAATCGCTGCTCG
CTACACATGACTCGTCTCTCGTTACGTTATGCACTTCACTCGCTCTCGTTTCCTTTCCTT
>M_kobus-C17578133
GATGAATCCCATCCCACCTGATCCCTTCTAAGTTGTATATGCATACAAGTTACAAGTCCAAATACGAGGCGGATTGAAGGCTCAAGTGGACCACACCACAGGAAGCCGCAGTGATGATGA
TTCTCATCGTTGGAGATGTGCGGGGGTAGGACGCAATCCGCGTCCAGAAATGCTAAGATA
>M_kobus-scaffold101296
AGAGAAAGAGCTGCATCGGCGCCAAGACATGCTTGTAACTCTGAGATCTAGAGCCAACCAGATGGCTTCTACGTTAAACATGTCGAACTTTGGTAACAGGTGAAGTTCATGCAGAAATCT
TTGGCATACTTTTTTGAACCTATATTCAGGGTACTACATGTACTGCCCCTCATGGATGCATGTGTGCCAGGAAATACTGTTGTTGGCTGGGTTTTATCTAGCTGTTTTTTGAGCTGATGT
ATTTGGGGAATTAAATGTTGGATAATTGTTGTTGTCAAATCTAGGGAAGATCTGCTTGGACCAAATCAAAAACAGGTTAGTGAGATAAACAGGACCACTGGATTGGATAACTATGGTCTT
CAACTATAGAGCAAGATGAGGGCCTTGGGAAGCTGGAGGAGACGGTATTGAGCACAAAGCATATTGCATTGGCAGTTAATGAGGAATTAGATCTACACACAAGTCTTCTTGTATGTTTGT
ATAACCTGGACCGACACGTGGATTCAACGGACTCACGCTTACAGGTTTGCTCTTGTACTGGATGGGCTAGTGTGAGATCCATGTTGGGCATAGGATTACATGTTAGGGGCATGTGCTTGG
CCAAACATGCACCCGATAGGGCACATGATCCAAGAGGAGTACAGCATTTCGTATACAGAG
>M_kobus-scaffold101359
TAGACAGATTATGAAGTTGAATTTTAATGGTAGTTCTCTAGGCAACCCTGGATTAATGGGGATAGAAGTGTTAGAGATAAGCCTGAAGACTTCAGCAAGTCAAATGGAAGTCAGTGCAGA
ATGTTCATGAGAGGTTTCGGACAGAGTCTCATTCTGAGGCAGCTGCACGCTTTAACGAACGCTTCCTCTTATCGCTGGCATCATGCAAAGCATGCGTGGTCATGGATGATGAGCTAAATA
GAAGGACTCTGAAGGGCTGTCAGAAACAGAATGGGATTTGAAGAACCTGAAGGAGCAATTACATGATGATTTTCCTGTTGGCCCTTTGATTGGGAAGTGTTGTACATTGGACCAGGTACA
GAAAAGCTGTCATTACATTCCTTGATGCAATTCTGGATAAAACACTTCGGAGCACAGTTGCTTTGATCGCTGCTCGTGGTCGTGGAAAATCGGCAGCTCTTGGTTTATCAATTGCAGGAG
>M_kobus-scaffold101680
CATCCTAGGATAGTTTCCATCATCCTGCATGATTGGGATTGATTTCCCAAGAAGGAAGCCCTCATTTGGAGGTCCTGGGGCCTCCAAGTGTTGTAGACTTCACTTGGTTAGTGGCAAAAA
AAATCAGCAGATCACTTATTCATTGTGAATTCGTGTTCTCCATCTGGGGAAGGCTAATGGGTTTGTCTGGATTGCAATGGGTGATGCCAGAATCAGTGTTAGATATCTTCCAGATTCGGT
TGATGCATTGGTCTGTTTGGAAAGAATGCAACAACAGAACTTTCTCCAACAAAAAGGTATCAGCACAGATGGTGTTCCAAAGGGTAAAATGAGAAGTGTTGCGGGGGGCTTTGGGGTCCC
ACAGAATTCGATTTGGAAAAGGAAAGGATCGGATTAGATGAGCAAGGGCTTAAGATAGCTGAAAATCAGGAAAACAGCCAGAAAAATAGGCGGAAGCTTGCAGAGAGTACCCGAGGTAAC
TTTCAAGAAGGCTTCCCCCGATGAAAAGTTACATTTGTTTAATTCTTTACTCAAGGGTTATCAAGAGGAAGTTGACAATATTACAAAGAGAGCAAAATTTGGAGAAAATGCTTTTCTTAA
AGCAAGATGTGAAATTGTCTGAACTGGAAGCTGAGAACCGAAAGATGAAGGTCGAACTCGAGGAGTTCAGGGCTGAAGCTACTCATTTAAAGAATCAACATGCTACAATCAGAAGACTTG
TCTTTGTTGGGGGTTAAATCTTTCGATTAGGTGGGAGTTGATGCTGCTGGATTTGCTGGGGGAATTTTGCTCGGTTGGAATACTGACAATGTAGGAAGTTGGATTCTTTCGTTGGTTCTT
TCTTTTGTTAATCAGCGGGGTCTTCCAAGGATTGCATTGGACCATCGTCCTATAATCCTTGAAGTGCCTAAAGTCAATGTGGGCCCTAGACCATTTAGGTTCGAGGTTGGTATGGCTTCA
GATTGCAAAGTATTGATTTCATGTAGCTTACATCGACCGATGCTTCTTTTCTAGGAGTGCCTTTTTTAGAGGAAGAGGTTTGTGCGGCTTTGGGTTCTATGTGTGGAGATTGGAGATAAA
TTAAAAGGTGATTTATGGATTTTTGTGCGGAATTTTACCATTGAGGCCGCTTATCTAGAGAGCTCGGGGCCTCGTTTATTGCTCTCATCCCTTAAGTTGAAGGGGAGGCTCAAGTAAAAG
GTGATTTCAGACTCTCAAGGCCCTTTTGTTGTGGGTAGGCAGATTTTGGACCGTGAGCTTTTAGCCTATGAATGTATTGATTCGAGATTCAAGGAGAAGAAAAGTGGCATAGAGTGTAAG
>M_kobus-scaffold102160
CACTGACCAGAGATCCTCACCATCCACATTAGTTCTAACTGCTTTTTGGGTTTCTCTCTGATTTTGTATGCAGGGTGAGATCTCCAATAAGCAAGATATTCCAGATGCAGCCCATCTGCA
ATGAGATCTTCTAGATGAATAGTCCAGACCATCAAGAGGTGGGGCAGAGTTGCCAGCAGC
TTGAGCAATACTCTTGGGGAGAACCTCCTCAGCATTTCCCACAATAAATGAATGACAGGT
AGTGGAGAGAATTGTAACCTGATGTTGACACCATTTTTGGAGATGTGAGAGGAGACATTC
TTAGAAACCCATTTCTCAGCTGCTTTGACACTGCTAGCTAGAGTGGCCAGCATGTCATTT
GGAATTCCCACCATCACTTCTATCCCAGACTTTGAAAGGGCATTTAAAGTCCCTTCCTCT
GCATCAAACAGCTTTACCTTTTGAAATCCATTATCTTTCAGCAGTCTCACCACTATGTCT
GGTGGCAATGGGTGGCTTGCCTGGTTCCCCCAGTTAGCGCCAATACTGCTCGCCGGACCC
>M_kobus-scaffold102502
TAAGAAGACTCATGGTCATCAAGATCAACAGCTGAGATCAACCCTATCACATCCACATGACCAATGGATTTGGGTGTGCATTGGTTTTCTAGGGCACCAACTCCAATACCATGAACCCCT
TTTGGAGTTGCAACTTGCGAGTACTAGTCCTAGTAACCTCCACAAGGACACATGTTCCCTTGTTCTCCATCTTACCTCCAATTCTATAGCAAACCCGAGATTAAGACAAGACATCCTACG
CTCAACATGTCTCATTTTCTCACCCGAATCCAACCCACGAATCATTAAGAGTGGCCCAAGCCATCCAAGAGGTGGGTCGGGCCAGCTAGCCTGTGTATCCACCCAATCCGTTGCCAACCC
TGAACTGACTTGGATCAAGGCTGTGAGAGAGAATGTGAAGCCGTTTAACCTTATGGAAGATAGGGCCTTAGGAATCTTTGGTGAAACAAGATTCCTAGAGCTGACTCCAAATTGTTGGGA
TTAAACACTTCAGCATACTTCCAAGGAAATGATAAAATGAAGGCATCTGCCACTACTAGTTTGCTATCACATTCTAGGAAGTTCAAGTCTTCTAGATTAACCTGGATTTGTACTAACTTG
GTTTGCCGATTTCTTTCTTAACTGATGGATGGCAATTGTTCCCAAAACTTTGTAGGGTATGAAACAGGAATCCGCTATGGGTAACAACAGCAATCTCCTTCTCTTTCCGCGTCCACAGCC
GTGAAAAGGCATTACCAGTTAATAAACTTCATTCCCCTAGCTGCAACGTCCTCGTTTGCCTCTCTTGTCTCAGCTGTCCACAAAATATCCTCATCGCTCTCTATCTGAACAAAAATTCAA
CTATCAACGAAGTTAGATCAAATAGAATAATTACTAGTACCCCGCTGTTGGTTATACTTGTTCTAGGGGGTATGCACATGAGACACACGATAGAGAGAGGAGGTAAAGGTGGGGCTACAT
>M_kobus-scaffold102645
TACAAATATTTGCCCGGGACCAACCACCCCATGGAAGAAATTTCCACAAAGGAAAAGAGGGACATTTCCATTAAGGAAAAGAGGGCCATTTCCATAAACTCAGGGAAAACTCTTCCAAGA
TCAGAAACTGCAGGCTTGTGTTCTGCTGCTAATGCAATGTCAGAAATTAAAAGGAAAGTT
CCATCCATTCCGTCAAAGATGCAAAATTTTGGCGCTGAAGCTAGAGTGAGAACACATTCT
TGCTTAGCTGCTTGAGATTCCTCCATTTCCTTCGTCAGAGGACTAGGCACATTGGCAGCATGCCAATCCCACTTATCCAAGTGCAAAGCCATGAACCGCCTGAAAGTATTCCTCACTTCC
TTCTCTGTTGCCAGCATATATGGTGTCCGTCCTCTTGCATCTTTAATGCATGGATCCAAA
CCCTGTTCCAGAAGCTCTAAAGTTCGTTGTGCATCGCCAGAGTTTGCTGCATCATGTAGA
GCTGTTGGTTCATTTGCGGAAACTGATGTGGATATGACTTCGCTCTCTGCAGACATGGAC
AGTCCAGAAAAACTTGGGCAATCAGAACATGATTCAGGGGTTTCCTTACTTTTCTTCTGA
TCCCTCAACTGTTCTTCACTCGACTCTTGATTGTTTTTTCCCACATCACTTGCGCATAAC
AGCAAATCCTCTTTTACATTTGGGTCTTGCTTCTCATCAACCTCATAGACCATGTTTGTC
AGACAATTATATATGCGCTTTGCTTCCTTCAATGTAGGCCTGCGTACTGTCAAAGGGACA
TTCTGTATGGCACAATTCTGATGAAAAAAGTGTGGCTTTTCCCCATCAAAAAGCAGTTTA
CGATTATTTGAAGGAGCATAGATGAAAACACATAAGGAAGCATCGAAATAGGGCTTCCAT
ACCTTCTTTAGAGCAATTTCATTATACCGGCGAAGAGAAGATCCTGCAGAATTAGCAGCTTTTCCAGTGGCATCTTTAGACGATTGTTTTTTGCCTGCTTTTGCCCTAACCACGTACCTA
TGGACCAACTAAGCAAAGGAGAGGAATGGTAAGTTCTGACTCTGAATTTTAAGTGTGAACACCAAGGATGTGGGAAGAGTGGTGGAAGCAGAAGCGGTACCTTGGTTAGAATGCTCCCAC
ATTTAAGGCATATTTATAGCATAAGTAAAGAGCAAGGAGGCTTCTTCCTGACTCTCTCCCTCCGGCTAATGATCGACCCATCATGATCATTCCTCCAATCCAAACTCTTCCAGCAGACAC
GGCATGTTCTTCCATCCCTGAGGCATCCTCTCCAGCTCTGCTAGGGAGTCCCACATCTAT
TCTTTTGCAGTTCATAGAGAAGAGAGGCACCCTTGCTGCTCGGAACGCTAAAAGATCTACCAAATCCACCCACGGCTGAAGGGAATTCATTAGTCTCGAATTATCGGTCAACTATGAGGT
>M_kobus-scaffold102847
TGTCCACAATGAAACTAGTCATCAGACTGATACCAGAGTGGAACAGACCGAAAAGAACAGAAACGAGACTGAAACAGCTGAGACAGGCCTGATACTGGTTTTAGTCCTCAGGCAAGTCTC
GCCAAGCAAAAAATACCTTTTGCCACACATCGCCACAGCTCCAACTGATCAGCTTGGGACATATTCATGATGTTCTTGCAGTTCCCATTGATTATGTATGCTGCCTGCAGACGTCACAAG
TCCTTTAATGAATTAATGAAGCTCCACTTCACACTATCTTCACCATCACAGGGGGTCAAAGCATCCCCGGGATATCCTCTAAAATGAACCTGTGGAATCCTTAATCTGTCAATCATCTTA
AAGGATTTATAGGACCCAACAATTAAGCTTTTTAAGGTCCTTACCTTTAGGATCAAAGGCTCTAGGATCTTCAAACCTGAGAGATTTTTAAAGCACCATCACCCCATGCAGTGGGGCATA
GGGATAAGCCTTACATGATGGTGATGGTGATGGTGATGGTGATGGTGATGGTGATGGTGATGGTGATGGTGATGGTGATGGTGATGAATGCTAACTGCTCTAGAAGCTATGTAGCTAGAG
CATTAATATTAAACATAATCTCATACCGTAAGATTCCAAGGCCTTTCTGGTTCAGCACATAAAAGATCAAAGAGAACTCCCGTTGGTGTATTCCTGCAAATAATGCACAGAAATGCAATT
TTTAAAGAGATGCTTTCCTGCTCCCACACCTGAATGTGTTGCTGCTTCGCTTAATGCGCCATGCAACTATAGGTGAGACTGAGGAGTTCCCTGTAGCAGTGGGTCATCATCAAGGGCAGG
AACCCGCTGACCAGTCCTGGGTCCATCCATTTCAGTGTGGGATTCAGAACGGGCATAACCTTTTCCAGATGGTTCACCATCTTCAATAGCAGGTTGTGCTAAGGAAGCCTATTGAAATCT
AGAATATTTAATAATGTGCGCACTGCCTCACAAGCAGGTGATGAAGAGGGTCACTTGTGAGGGAGTGATGAAGAGGGTCCCTAGAGACCCTCAAAAGAAAAGAACATCAAGAAGGATATA
ATTTAAGTGGCAATCCTTTGTAGTCAAACCACACAGTGTCAACCCCAGGAGGAAGTGTGGAATTGAAATGAGGCTTTATAAGAGGTATTAACAAAGGCAAGTAGCCAATCCGAGGACCTA
>M_kobus-scaffold103997
TACCATCCTAGATCTAGATCTGTGTGATTCCGCAGGCCAAAATCCCCAACAGTGACTTGGGAGATACAGAGACCACCTTCTCTCATTTCAAGTACCTCAGAAGGAGAAGGCAAGTCGCCA
GACGAGCTTTTGGACAGCGGAGATTGTAAGGTTTGTGGAGGGGAATCAACACATGTTGCATGACATCAATCCAACATCTGATTAACAGTGTGATATTCATCGTCATGCGGAATGCAACGC
ATTGACATTCCAAATTCAACATGATGAAACACCTCATATCTAACTTGCTTAGGAACTGCC
TTAATGGCACTGTCATGGTTATCCTAGGTAATTGCAATAGGGTTGTTAATGAATCAAACT
CATAACCTGGAGAGGTCTGACCCAACGCATTCAAAATCCTAGCCTCAAACCAACCTAGCA
AAGATTCAGGCCTAGTGACTAACAAGAGTCAGGCTGTTATTCCATAGATTGAACCGGCAATTTGTGCTGTAGGAAGCAAAGACTTCAAATGCTGCACTTAGCCATTCAAGTGGCAGAGTT
TAATTATTATATAGTTGAGTCGAGCAACATAAAGACCTGAGCCAGGCAGATTTCAAGTTGAGGTTTTGGGTTTTGGAACTATGCCTACATCACAAGGTTGAATTCACATTCCATTCCCAT
ATTCTGAAAATAACAAACCTCTCAAGAAAAAACAACAGATTTCCTTTTCTCGATAGTAAGAAGAACCTGGGACTATTGAAAACCATCATCTGATTGAGGAACTGGCTCAATCGCGAAAAA
CTACTTGTCCATCATCACCTTGGACAACGATCTCTGAGAGGCTACCATCATCGGCCACCATCATCTTTACTTTTATCTGTTCCTTGCGCGAAGCTCTTTTCCAGTAGTATGCTCCGCTGC
CCAATGGGCTTAAGATTGTCAGCCAATACCATCGGTTGCCTCCTTCGGGAATAGTTATTGTAAGGACGAGAGCGACACTGGCCAAACTAATGCATGTACAGAATGTGAGTAATGCAGCTT
>M_kobus-scaffold104744
TGCCAACTTTTCAGCCTCAGCTGGCCCCACTGGTGGGAGATATCCCACGCAGCACATTTCAGTTTGATTTTGATTTTGAGCGAAAGATTCTGGCTGAGGCAGAGAAAGAGAGCCAGAACT
GGAATAGAATTGCTGCTGCCATGGAAAGTCATTCATCTAAAACTGCAGAGACAACTTCTT
TGGTTGAAGGGCTCTGGCACGGATCCGTTGGTGAGTAAGTATGTTGCTTCAGGTCTTGGCCGAGAAGCCGTGTCCCTTGCTGTTGCAAACTATGGTGATAATCCAACTAAGGTAACGTAG
TTCAGGAGTTTGTGCGTGCTTACAATCTTCTTCGGGAGATGGGTTTCTCTTCAAAGAATGTTGCGGAAGTCTTGGCCATGTATGATAATGACACGGACAAAGCATTGGCGCATTTCCTCA
>M_kobus-scaffold106550
TCCTAAGGTATTGTGCAAGGCCCCCAGCACTAAGACATTCATGTCGTCGGTCATGTTCGCTGTATTGTGTAGACGATCCAGCTCAAATTTTAAGGGGAGTGGAGTAGGTATTATCCTTAC
TTGAGAAAATGGATGGACAGCATAGATATATAACTAATCATCAAGGTGAGCCCCGGGTACCACCTAATTGGCCGCCAATTTCGAGATGGTCATCACTTGAGGAACGGTCAGATGCGGATT
AAACTGGATGCCAGCAGCGAATCCGCTATTTCACAGCAAACTGGATGCCAGTAGCGAATCTGCATCCCTAACGGATGCAAACTACGTCCTATCCCGCAGGTCTCTAGCCGCGAACGGGCA
>M_kobus-scaffold107040
TGGTTTTGGCCACTACAAATCCGTGTAGGGCAAGTTTGGAGCGGTCCAACATTTCTTTAGAAATGGTTATACACTTGTCTTCCCCATTTAACTCTCTTATCTTTTCCTGTTTCCCGCTTA
AGATGGCTCCAGAAGCTTCTTCACTCTCTTGGGAACGAGGTTTTGTATTGGGATCTTTAG
TTTGGCTAATAACTCAAAGCGACGTGGAAAAGAAAGCTCCAACAGCTTCCTACCAGAATTGCCTTTCATATCATGGTTCTGCTGTAAATGTATTGCGCTTCTCTCCTTCCGGTGAGAACA
ACATATCTGTGCTCTTCAAAACAGTGCCTTTTTGTAAAGAAACTAATGTGGTATTTTATG
ATTTTATTCCTGAATTGTCTAGTTGAATTTGTCAGGACTTGAACTTCATACATTCAAATTTTAGCTGGGTAGCAGATCATGTTGGTACATTAGAAGGAATCCTTGTGAAGATATTGTTCT
ATTCTTGGACACAACTAAAGCAATTGTCCTCCTTTAATCTATGCAGGAGAGCATCTTGCATCTGGTGCTGATGGTACGGTGACTTTCCTCACACCTCATCTTCTTCTTTTTTCTCTGGTC
GTAATGCATTTCTTAAATGGCAGGAGGGGAGCTAGTCATATGGAAGTTACACTTTGGGGATGATAGCAATACTTGGAAAGTACTAAGGACATTATCGTAAGACTTTTTGTTCTGGATGAT
TGGGTCAGATTTCATCGCAAGGATGTTCTGGATCTGCAGTGGTCAACAGATGGTGCCTTTCTTGTTTCTGGGTCCGTGGATAACTCCTGCATTATATGGGATGTTAATAAAGGTATATTG
GGTTTCGTTATCCAGTGTTCAAGGGATGTGGATGGGGTAGCCAGTTCCCTCATGAAAGAGGAAGTGACAAGACGGTCACTTGTTGTTGGTTCCCTTCCCCCTCGCGTAATTTGTAGTGCC
TTCAGTCCATCAGATTTTGGATGCCCATTTACATTATGTTCAAGGTGTCGCATGGGATCCATTGGGTCAGTATGTAGCTTCAATTAGTTCAGATCGAACTTGTCGGATATATGTTAACAA
GCCTCAGGCTAAGGTGAAAGGACATGAAAAGGTGAACTATGTTTGTCAGCATGTTCTCAC
TTAGTAATTTCTTTGTCTCAGGTTGGATTTGAAATGTTAGTAACTGTGATGTGGGGGCTAGTCCCTCAGCATCAATGGGTATGGGGAAACCCACTTTGGTCAATCTCCTTCATTGAAATC
CGTGGGTCGGGTCCTATAGCATCTGTACCCAGACTAACTGGTTTCGGATCTTGCCAGCTCTGGATTCCTTCGGTTCTGGGTCTATTTCTTGAAGACCCGGACCTGGATTGGATTCTGTTC
GCATTTATGTGGTTGGGCCCATTGGATGGATGTTATAGATATCACGTGTATGTTCCATTCTGTTATCTGCATGGGGTGTAAATGGGCTCTCTTACATGTGTGTGGCTTACAAAACCTCAT
>M_kobus-scaffold107095
CAATACGAAGATGAGCTGGAAACAATCGTCCAGATTTCAAGACAGACATATGGATATGACGATGTGCTCTCATCAACAGGAGTTTTGAAACATGGCCCGTCCAAGGTGGGGACTACTAGA
ATCCAGCGAGGCCACAGGCAAGGCCAGATGAAAGGTGGGCGTATCCGTCGAAAAGATAATACGACTTCGCCTTGGGATTGATCCCAGTGCTTATGATCACAGCAATGATCAGACCGTAGA
TTCCAAGAACCCCAGCCATAACAACGGGCACGATCGATTTCATCACGAGCTCTGGTCGCA
TCACGCCCATCGACGCGACGCCGACGCCGCTCTTCGCCGTACCGTAGGCGGCCCCCATGC
GGAGGATATGGTATTTTTACAGGAGAAGACGAGGGCCGCTGCAGCGCCGAGGAAGCCGAAGAAAGGGGCAGTTTCGTCACCGCTGAAAGTGGAGGACATTTTCGAAAGAGATTTTTTGGA
TATTCCACCCAATTAATGTCTAAATGCTTTAGTTTCGTAAGCCACTTTTGTGTATCCTGTGAAACATAAGGGTTATTTGATGTTTTCTCTTGATCATCGGACACAATAGCATCAATTTTC
TTTTCTTTAGCAGCAGGATTGGCCTGTCTGCTTGGGTACCTGACCTTAAGCGAAAGAAGA
GGACACATACATGATGGAATCTGTCCAATCAGCTGCATGAATTTCATATGCATGTTCTGCGCACGTCGAGATGTGCTTGTAGGCTTAGCAGAACTCATGAAAACGGACACTGAAAATTGG
CAGAATTGGATGGCTAAGATTACCTGCCCGCTCAAAAGATTTTCTACTAGGCATGTACTCTGGATCCATTCCCCAGCTCCTTTGGAATCGATTTATCTGCATGATAAAAGCAAATCATTA
TCTTCCTGCAAATTCTCAAGGTTGTCCCAGTAGCCCTTTGGCTTTCGATGTTTGTAAGCAAGGGAAAGGTTCATCAACAATGCAATCTTTCTAAAACCACCCATGCGTGTGATTGCCTTC
TCGATATCCACCCTTCCATGTAAACGGAGCTGCTTTCTCATGGGCATAAATCCTTCCTGC
CCATATTTTGAAATAAACCTGAGGAGTTCAGCTTTAAGCACTTCGATATCCCTCTGCAAG
CCTGGGACCTTTGGTCTCTGTCGAGGTGAATTTGGGACATTGACGGACTGCGCAGGCTGC
TTGCTCTGCTCAAGATGCATGCCATTCTTGGATGGAGCAGGTGGTTTGCTCTGCTCAAGA
TTCCTGTCATTATCAGATGGAGCAGTTTGTTCGACTGGATATTTTAGATGGCTGAATGTT
GTCAAAGAATTTGACTCAATGGGGTCCCGTTTTTCAAGATAATCACGGATGGCACAAAGG
TACATAGTGTAATACCAATACTTCGAACACTGCCAAAAACTTGGCCACTTCAACAAACAGTCTATAATTTGGAAAATCCAATAGAAAGAGGTCATCTCTAAGTTCCTGTAGATAAAATTC
TCTTCAACAATCGCTTCTGACAGTAAGGAATCTTTGTGCATTTTTGACTCTACAATGTACTTCAGTAGTGTATGATGATTTCCAAGTTGCTCTAGAAGCCACTTCCCCTTAAATGAGTCA
AAGTCCCCCTCAACCTGCTCAAATGAGATTTGATGCTCAAGCTGCTCGCACAAATCCAAA
ATGACACGTGCATGAAGTACCATGTACAATAGTCCCTTGCAGCCTTCCTGCAACACAGGT
TTCGTTGATAGTGAGAGGAATGACTAACCTCCACAGCTAGATCTAGGCCCCATTTGGATTGGTTGCAAACTCCCATTACAGATGTAGCAAAATGACTGGGAGCCACCCAAACGGGGTTTG
>M_kobus-scaffold107190
TTCATTCGTTTGAGTTGCTTCCGAGGTTAAACACGCCCTTCCCATCATCGAATGCAGAGGATGATGCCCCATTGGCTGAACATCGGCAGTTAAATATACCCGATTGCCAAGAGCAATCCC
TTTCATCTGAAGCAGGGATGCCCCAAAAATCTCCCAGAATGGAAGATCCAAGCCGCTTTATCTTTAAACCATATTCCATCAATGGCGACCAGTTGCTGCCTTTCGTCTTTAACCATCCAT
CTGTAGGCCACCAACAAAGTGCCGTGATCTTCCAATTTCGAAGATGTCCAAAGCGCCCGT
GATCCATAGCGGGGCCCATTTGATCGACGGTTTGGAATACCAAATGCAGACCCCAAATGT
>M_kobus-scaffold107217
TGGCTTTCGCCAATAGAGTTGGAAATTTACTGAAACAAGTTGTGAGCAAGAACATTAGACCGGAGCTGTCTGCATCAAACCCATCGATATTCCAAGCAATACGCTCCATGTCATCTTCCA
TTGATACCTTTACGATATGTCTCAGGGCTCTCGTATAGCACTGACGACACAAGTCTTAGAGATGCATTTACTAACTATGGAGAAATCATTGATGGTATGTCGCCATTTACATATCTGGGT
TTGCAGCGAGAGTTATCATGGATCGTGAGACAGGCAGATCTAGAGGCTTTGGGTTTATTACTTTCACATCTAGTGAGGAGGCCTCTGCAGCCATCTCTGCCATGGATGGGAAGGTATGAC
ATCTTCACGGCAGGATGCTTAGAGTGAACTATGCAATGGAGAGGACAGGAGGGTTCCGTGGTGGCGGCGGTGGCGGCTATGGTGGAGGTGGATACAGTGGCGGCGGCGGCTATGGTGGAG
CACTGGCAGCTCTGATCATTACAGCAGTGAGCAAGGCCTCACGAATGACGGTCATAATCAGGACAGTCCGTTGGAAGGGAATTATAGAGATGATGATGATGATGAGCCCGATGACTATGC
>M_kobus-scaffold107327
TGCTTGAAGCTGAAAAAGGGAAAGGAAAGACAGAACGAAGGAAATATTGCTTTGCAAAAGCCAAGCATCGGGCTTCAGAAGGTTGCTCGGAAGTCACCTTAGGAGCCTCCTCAGGAGTCG
CTTCGTCGCCCGACCCATCAGAAGTCATCTCCGCCTTGTCAAAAGCAGAGAGATCGAGCT
AATGCCTGAGATGTCTCGAACTCCTGGACAACTTCCTTCCGAGCCTTGGCGATCGCAACCTTGGTCTCCTTCCTCAGCTTCTCCAGCTTCGCCTTGCTCTTGACGAGCCGAGCATGACAC
TCGTTATGCAAGCCCTTGGCTTCCTCCAGGCACGCAACTACCTCGACCTTCTCAGCAAGA
>M_kobus-scaffold110230
CAAGTTCCTTGCAACACTTGACTGATGAAGGCAATGGGCCTTCTTTCTTGCATTAGTACTCCACCAACACCTATTCCGGAAGCATCACATTCTACAATAGATTGCTTGTTGAAGTCTAAC
CAGTGAGTCCAAGGAACCCACGCAAGGCTTTAGGTGTGATTGGTCTTGGCCATTCCAAGATGCTTGAGATGTTAGTGGGGTCCATGGCCACTCTCTCGTGAGAAATAATGTGGCCGAGAT
AGTCAATCTCTTCTTGCCCGAACTTACACCTTGAAATCTTTGCATACAGCTCGTGAACCA
GTAACATATCCAAGGCAATTTGTAAATGAATTAAATGATCTTCCCATGTTCTACTATAAA
TTACAGTAATATCGTGACTTATGGAATTCTTCAAGCAGTTCATCAATAACGGGAATTGAAAACTTATCTTTGGTTCTCTTTATTGAGTGCTCTGTAATCAACGCAGAGATGCCAACTGCC
TCTGACTCGCATAGTTTGTGGTGCTGGAGCTCCGACGATGGCATGTAGGGAGATCTCAGGGGGTTCTTCATCCTGCTCCACCAGTTCCTTCGCTTGCCTGGTAGCTTCGATCTGCTCCTC
ATTGTCTTTTGGCCAACCTCCTTCAATTAGAAACAACTCATGGGTCTTACAACGGTGGCC
CAGGTGGAACTTTTCATCACAATTGTAGTAGAACCCTTGTTCCCTTCCTTCTTTAGCTTC
CATCGAGGTCAACCGTTTGATTGGTGGTACGGGTAACCTAACATTATTAGCGATTATAGG
TTGTTGGATCTTGGGCGCCTCGGGTTGAGGTTGTTTTCTTCTTGCAAGTGAGAAGCCTAA
>M_kobus-scaffold110335
TGGACCGCATGGATATAAAACACATACATCAAGGTGAGCCCCACAGTCACAGATCCACCGAGCTGGGTGGTTCCCCAATCCACCGAATCAGCGTCCGTAGAGACGTTACCCCAGCATGGG
CCGGAATCGGATTGGCTACTGCCCCTGCCACCGGCCCCGTGGCTGATGGTCGGTGCTCTG
TGTGCAGCTTTAAGAAACCCACTAATCGGATGGCTGAAATTGAGAGCGCGACTTGGCTGCGACTCCGGAACCAGCGATGTGGGTGGGATCCTGACCGTAGGACCCACCTTGATGTATGAA
TAATATGTTTATGCTTGATGATTCTGCAGATGGAAGGAAATGCTAGGAGATGCATTGAACGCTGTTGAAGTAGTTACCTTCGACTACCCATGTGAGTTGATATTCCTACAAACGGTTTGT
AAGCTGAAAATCGCATGGCCCGTGTTGCCAAGTGGGGAGGTTTTGCAGCACTGCTTAGTGTTTGGTTGCGGCAGGGGCCACCACTTGAATGGTCTGGTCATGATCACTGGAAGATGGTCC
AACTCTTGTTTCTATTTTAACAGGGTCAGTTGCATGGTCGCAGTCAAGGAAGATATACGTCCTTCTGCTATAGTTTGCTTGGGCTACCCACTGAAGGTTTATTATTTATCCACCTCTCTT
TCATTATTATTGTATTTTTCACCCCAGGGCATAAATGGAGCAGTTCGAGATGAGATTTTGTTGCAACTTTCAGTTCCTGTTATGTTTGTACAGGTGAAAGATACACGTTCCATTCTGATG
GTGGTAAAGATGGACTCTGTCCATTAGATAGGCTGGCCGCTGTCCAAAAGAGGATGAAATCTGTCAATGCGCTGCATGTGATTGACGGTGGAGACCATTCTTTCAAGATTGGGAAAAAGT
TTCTGCAGTTGAGCGGATCAAGCCAGGACGAAGCTGAAGAACAAGCTGTTAAAGCAATTG
>M_kobus-scaffold110887
TTTGCTAAATGATCTCATCTCAATATTTAGCCCCATGCATTGGTCCTGCATCATTAGCGTTACCGTTACCGAATTCCACGCCCTCAAGAGAAGATGTTTGCCTAACAAAGTCTCTTGATT
AACCTTCTTGGGTCCCACGAATTTTCGGCGCATGTCCACCTTGGGGGGAGAAGAACATCCACAGGCAATCTGCGCCACTTGTAGCAATTATCACATTGAGCCCATTGATCCTGACCCCTG
TTCTTGAGGCCATTGCTTGCATGTTTACAACTTACAATTGAATACGCACACATGTGCACATGCACACAACTGATGAAGATCTAACTGTTTTCCAAGAGCAGTAGGGTTGTCAACAGGTCA
GGTTCACGTCAGGTCTTGGTGTATCCATACCCGGACTGGCCCAACAGGCTTGGGTGAAGGGCCTGCCAGGTTTGGATCCAGGTGCCATATTGAAGGTCTCAGACCCAAATCCAATCAGG
>M_kobus-scaffold112130
TGGTGAATACGGGTGGTCGTCTGACACTTATTGTTACATGGATTGCACGCAACAAATGCCCGGTGGTAGTGAGGATCGGGGTCAGTCATCCTCGGGATTCCTTGATATGGTCTTCCTCAC
GGCAGTATGAGGAATTCAAAGTCATAGTCAATGCTCTTGTATCTAAATTCCAAAATGTTCCTTCTCATGATTACTCCATGAAAGATGGCACCCCATGGCCTGGAAATAATACTCGAGACC
TCTTTACTTGGTGGCCCATCCACAGTGGTGCCCTGGAATGGACGCGGATTTCCTGCGAAAGGCTTTCGTAGGAAGTTCCTGTGCTGGAAACCTAGGTGGGGCTCACTGTTATGTTTGTAA
TCCGAGTTTCCGCTGTTATTACAAATGGGCCTTACATTCTTAATCTTGATTGCAATCACTACATAAACAACAGCAAAGCCCTCCTGGAAGCTATGTGCTTTATGATGGACCCAGGTATCA
ATGATAAGGTGTGCTATGTTCAGTTCCCCCTGAGATTCGACGGTATCGATGCAGGTGACC
GTTATGCAAACCACAATACAGTCTTGTATGATGTGAGTCATCTCTTCTGTTTCAATCCCC
ATGAGCTACATGCAACATTTCTAGTCCTTTATGAATTAGGAATTTTTAATGGGAATGTAG
>M_kobus-scaffold112279
ATAAAGGAGATTTCAGGTAACATACACTACTTGCGCTACACACTACGCTACGCTGCATGCCCCGTAGCTCACGCTACCTGCATATGCTATATAACATTTTAGCTATGCTACGAGCGTTAC
GCAGTCACCTGTACGCTGAAATCACAGCATCCTCTCCAACAGTAACCGCACAATAATAACGTTGTCTTGACTGCCCAACAATAAAAGCAGCTGAATTCAAATACCAGAATAGCTTCAGAA
TGAATCTCCATTAGTGGAGGAGGCATTATCCCAGTAATTGCTGCATCAGCACATGGTCCAAACTTGCTAACATTCCACAGCTGATAAGGTATTCTCCCATAAGAATTCCGTAAGTCTTCT
GTTTCTCTCTTTTGAAATTTTTGCCCCCACAGATTTGAACGTGATTCTTGAGACCATCGT
ACCAATACAGCCCCACATCGCCCTGAATCCCCCTGTATCGGGTTGTTTCCGGCTGATATAGCCACACTGTTCACGGACAAAACAGCTCCGTATCGGGAGGAACATACTGGTTTTTGACGA
TGAACATCAGAGCCATCAAAACGTGCAACTACACCAGGCATAACAACACAGAGATCCTCGGTAGGTGCATCTTCTGTAAAAGTACTCTTGACTGCACGCACTCTGAACCTCAGTACACAT
TGCTTGTGGATCAGCTCGGCTCCTAAGGAGTAGAGGAGGAGATAGCCGTTGGATGTACCGAGGGCCAGGACGCGGAGATCTTCGAAGATGAGCCATTCGACGGCGGTGATGTCGCCTTCA
GTGGGGGAGAGAGATGGGCGGAACTTGATCGGGCGAGATGAACCGTAGCTGTGAACGTCG
TCATCGTTCCAGGAGACGATGAGAACGAGAGAGCCACGGGCCAGGGCAAGGGAATGTGAA
TCGAGAGCGGAGAGGAGGGAGGGGTTGTCGACGAGCCAACCTTCCTTGCCAGCTCCGAAT
TCCGATAGTTCGTCGCATGCAATGCACCCTAGCTCTCTCAGATGATGCTGCGTCCGTCGC
>M_kobus-scaffold113853
TGAAAGTCGTGAAACTCCTATCGGAATTACCAAAAGAATACCAATCGATAAAAGATCAGATTTTGGGAGTTGTATCCATTCCTTCAGTGATCGAAGTTTATGAGAGGCTACAAAGAATCT
CTCTTACAAATAAACCTAACAATACTCTTGTCAATGCCTTTGATAAAACTACATTGGCCA
CTACTTCTACCTATTATGGTTTACGTGGAGGCCGTGGTAGTCATATCGGGCATGGTGGCA
ACCTCGAGGTGGGCAGGATAATTGGTGGAGGTCATGAGAGGAATGGTTTGTACTACTTGAAGAGAGAATCAATAGGTGAGGCAATACTTCCTAAAGGCAATTCAGTAGCATCATCGTTTG
GGTCATCCATCTCCCCAGAAACTACAATCTCCAGTGTTCTGTCTTTTCCAAAGGTTTCAA
>M_kobus-scaffold114031
CAAGGAGCATTCTTGCCTTTGTATTTTTGGGGCTGCTTAATTTGGAGAAGATGCGACAGGCCTGCAACCACATGGAGCCGACTTGTCGGGATGCCCGTCTTTGCAAGAGCATTTCCATGT
TGTGTGACATCTAAGATTCTAAGCTGTCCATCAGGTGTCTCTCGACATGTACTTGCCCAAGCCAAAGAAACAGGTCCAGTCATCAGGTAGGCCACAGTTTTGGAAGAAACGGACTGGATA
TAGATATTGATGCTTAAAGCTTTTTGAGGGAGCGTTCAGATCCACTACCTGTTTGAATCCCAATTGGCAATCTGATAAGGTGGAGATCACCAAATCAAAATCTCCTTAGCATTCAGACTA
TCGGGGAGCCATTTCTGGTTCTCAGCATCGGCCATGACGATGTTGAGCCATTCGGAATTCCTTGCCTCCAATTCCAACACGAAATCAAGCAACGAGTTGCAGAGCCTGCACTTGGGCGAG
TAGAATTCGATCACTGTCGCCTCCTTCCTGCTCGCCAGCGCCGATGCAAGGGCCCGCTGT
TCAGCCTCTCCCTGTTCTTCAGGCGACAAGGACTTCGCCTTCTTTTGGATCTTCTGGATT
GGGATCTGACCGTTGATCTGGCGGGGTTTGAGTTCTAGGGATTTGGAAGCGGAGTGGAGG
AGATTGAGAGCGAGAGATGAGAGGCTTTGGACGGATTTGAAGAGAAAAGGGGCATCGAAA
TCGCAGGGATTTGGTGTTTTCGGGTTGGGGTTAGGGTTTTGGTGGGGAAAATGAAATGGC
CATTTCAAATTCAAGCAGAAAATAGACGGTTTTGGAGGGGAAGCGGATCCCATGCCTATG
GCTTTTCTTATACCACAATCCAAGGGGAGTGTGATGGTTGATACTCTGTCATTGATCCAG
TGGGAAGGTGCTGAGAGAGTTCTTTTATACTCTGGCAATGTGATGGTTGATACGCAGGCA
GAGTTCGAGCTTGCCCGTGCTCAACTCGACTCAAATCGAACCCAACTCGAATCAAACTCAGCTCGAACCAATTCGGCAACTTGGTTACTTTGATATTAATGTTTCTCACTAAGTGTTTGA
>M_kobus-scaffold114331
TTTCCCGTTCCACTCTCTCTTGAAGTCATCAAACGGAGATTAGAGAACAACTACTACCGTAGCTTGGAGTCCTTCAAGCATGACGTCATGGTGATGCTATCGAACGTCCAATCCTACTTT
GGGAAGAACGCTGAACTCGGCATAAAGATTCGGCGTTTGTCGGATTGGGTCACCCGGACA
>M_kobus-scaffold115274
TGGAGGGAGATGGAAGAAGGAGATTGTCGAGGGGAATGCTTCCTCTTCTAGGGCTTCACGTGGTGAACGAGTATTACAGATTGGAGAGAAAGCCTCCCGTGACAGCAGGCCTTCTCCTCG
CAAATACCCTCATCTATATGAGGCCTGGTTTTCTCAATAATTACCTTCCTACCCTCAACC
GAAGGAACGGAATGATAGATGCTTCAACAATTCCCATTCTTCTGCTCTAGCTGTGGGATCGGCAGCTAAAAAGTTTCTTTTTGAGTGGGCAGCTGCTGTTCCGTCTCTCAAGGATGTCAA
CCCATGAAGTTTCCTGACAGTTTTGCCTGTGACATGTAGGTGAATTTCCTCCCCCAAACACCACCTGAAAATGACCTACCTGTAAGTCATTTCTCACTGACAGAACTTACAGGCATCCAA
ACAGGGATCTCAAGCGCTTCTTCTTATCAGCTTTCTACCACATGAATGACTCCCACCTTGTCTATAACATGCTGTCACTTCTGTGGAAAGGGATCCAGTTGGAGACTTCTATGGGTAGCA
TTGAGTTTGCAACTATGATAGCAGAATTAGTCGCCATGTCCCAAGGTATCACATTACTCC
TCGCGAAGTCTCTACTCCTCGTCGATTATGACAGAGCCTACTACTATGAACATGCTGTTG
GATTCTCCGGTGTCCTCTTTGCCATGAAAGTTGTTCTCAATTACCGTTCCAATGACTATA
CATACGTGCATGGACTGATAGTCCCTGCACGTCATGCTGCCTGGGCTGAATTGATTCTCA
TTCAATTATTTGTGCCGGGTGTGTCCTTCCTCGGCCACCTTGGTGGGATACTTGCCGGCC
TCCTCTACCTTCGTTTGAGGCGTTCCTACATGGGCGCTGACCCAGTGACGACCGTTGTAG
GAAATATTGTCGGGCTTCTGAGCTGGCCTCTGAAGTTTGTCCGTGATTTGTTTCGGTACC
GTCGGAGGCGGATTTCCGGCAGGGGCACCATTGGAGGAAGACAAACTGGGAGGAATGTGC
CTGATACGTGGAGATGCACAGCTTGCACTTTTGATAATTCTGGGCTGCTAAGCGTCTGCG
AAATGTGTGGGACAGAGAGGGAGGGTGATGGGTTGTCATCCATTCGGCCATCGAATCGGC
TGTCCTCCATGGTTTTGTTTCTGGATTCCAACTCATAATGGTGTTCCACAGCCAAGCAATTGGGATCTCAGATCCCAAAGAAACGTCAGAAAGGTTTCAAAATATGATAAAATGGTGAAA
>M_kobus-scaffold116481
TTTAGATACCACATAGTTGGATACTATGGCCTTTGACAGACATGCCTAGGACCAAAGAGCCACAGTAGATCTGTATCTTGAATGGACTTACCCAAACCTGGGCAGAAAAGCCTTGAACAA
AGTAACCAAGAGAGAGAAAATTAAATAGCAACATTCTAGAGAATTTTGAATTTCTGTCATCTGCAGGAAGCCCACAGTTGTAACTGTCAGCTTCCAAAAAGAATACAGATGGAACTGTTT
CAGCTACGATAATCTTCAAAGGACCTATGAACATGATTGAAAGTTCCCCAACCTTCCAAATTGACAGTGATGCTATATGCTTCTGTCTATCTGCTCCTATTTAATCATTACCGCATTCAA
GGGAGAGAAGAGAATGACAGACAGGCTGACCTCTTCATATGGTAAGGCAGCAGCAGATAGGTCCTTGAGAGAAACACCAAACTCTAACCTTGACGATAGGAAAAGTCCCACAGCAGCTCC
GGCAGATGCCACGGCAATCCGCCTATTGATGCTTTTATTTGGAAATTTAGCCAATTCAAC
ATTTTGAGTAGAAGTTGTAGTTTGCTCAACGTTATCATCTTTGGCCAAAACAGGCTCAAC
CAGACCATGACTTGGCAATCCATCTGATATGCCCACCGCTGAAGGGGGATGACCAAAAAATCTCCCAGGTCAGAAGATCGTAAGCATTCGATCTTTTGGCCCTTTTCGGTTGCATGCTAT
>M_kobus-scaffold116496
CAACAACTGAATTCGCTTACTGTTCCAGCACTGGAGTAATGTGAACCATAATGGAACTTTGGGATGATTGGATCATCGAAGCTTGAGTATCTCTCTTGGAACTTTTCTAGCCTTTCAGAA
TAAAAATTAAAGTGACCTTGGAAAGATCTCTATATGAAGTGGGAGCTGCAAGATCCAAGTTTTTTGAATTGTAATCGGCGAGAATCCATGGAAAAACAGGATACTGCAGAGAACATAGAC
TTGGTAAAACAACAATCAGAAACTTGTCAGCGAATGCACCTGTGTGATGTCATTGTAACCACGTCCAGCAAGGGTATTAAGCTGCATTAGATATTCAAAATTGCTAATCTGCAGGAAAAT
ACTGACGTATTTCTGCTTCTAAATCTTACAGGGAGCCACAATCCAGTGTCTGGTACAAGCAGGTAACAGAATGCAAGATGCATGATGTGAACTGCAAGGCCAATTTGAGTGTCATTACCA
GGAATGAACACTTATGAAGGTTTCTAGTTTCATGACTCTGTAGTCACACAAGCTACAGGGATAACTCTGCCCATATATGACCTTGGTGCAGTACTGAAACTCACTTGCCTAACACTCACA
TTAGCCTAGAGAAAAGGACAAGGTTATGTCTATGAACAGATGTATCAAGGATGCAAATATGGGTATGGAGGTGTCCAACCACAGTTGCAGCCACAGTTGCAGCCACAGCCATAGCTGAAA
ATTGATATGTTCAAGAGTACAGGGCCTAGTATCACAACCTCATGAGTTGGGCAAAATATTGCAGTGTGGATAAACAATATTATGGCTGCCCCAATGGGGCTAGAGACAACTTTGAGCGGC
>M_kobus-scaffold116660
TCGCAACTGCCCCTCCATGACCCTACGTTGTTTGCTTGCCCTTAAGGGTCTGCATGCAATAGTCAGCTGGGGTTAGTAATGGACGGACCTTGTTGACCTGCGAGTAATGTTAATGTGAGC
ATATTTGTGCCATATATTTGAATAAATGTAACTAATTACATCAAAACGGGCACAGAACATGTCTCCTATTCCAACCGCCCACTGGCATGTGCAAAAAGTGTCCCAGCATTCAAAAACTCA
ATGGGATGAAGACCGACACGTGGAGGATCGACAATTGCTACAACATGTTTAAATTGCCGCACAGGCACATCACTGTTTACAGTCTCTTCTGAAATGCAATTCCTCTTACTCGGATCTTTG
AACTCCTCAAGGTTACTTTGCTGGCTACCTGACATGCTTTTGACATCAGCCATTTCGTTA
TCCAAGTTTTCATTGGGTATGGAAGCATCAACTGTATCTTCTTTCGTGGAATCCACCACT
TCCACCCCTCCCTTTGGTACCTGTGCAGCTTCCAAGCTTTCGTTGGTTCTGTCAGCTGAA
CAATCTGACATCCTCTCGGCACCTTCATCATTCATGAGAGAATCAGCATTGGATGCACAA
GCATCTTGGTTTTGTATTTTGTCAACATGGGCACCATCCTCTTTGCCCCCAGTATCCTCG
CTGTTGTAACTTTCGGAGACATGCAAGGTTTCGTCTTGCTGTTGTGCCAAGCTTAGGTAC
CGTAAATCTCACCTTCGCACAGACAAATCTGCAGTTCTTAATACCATTGATCTCCGCATTCCTGTGAGCATCTGAAACTGCAGAGGCATTCATTTCAATGCCAACAACCTGGTGGAAATT
ATACCAACGCAGTGTGCTAAAGTTAGGCCAATTGTTCCAGTCCCACAACATATATCAAAAAGCAAGGTATCTGGACCCAGACCAGCCCAATCGCCAGCAAGGGAGTACAGCTTCTCTGCA
GTTTCAACAGCATTTGGGTCCTCCAAGTTAGCAACGTCTTCCGCTTTCGGTATTGTTAGTGGGAGCAACGGGGAATCAGATGGTGCTGCATTTGATATGCCTTTGTGGTCCTGCATGAGA
>M_kobus-scaffold117601
TGCGCTGCACATCGTCGAAATGGCAGCCCTGCAGCGCCTCTGCAGCCTTCCGCCAGTTGAGAGGGTCCTCGCACGTGGTAGGCAATGGCTGGCTGTGGCGCACGTGCGGTATCCCGCCAT
TCAGCGCTGCTTCTGCGCCTGCAACCATTTCTAACACGTGCGAAAGAGGGAGACTGGCCA
>M_kobus-scaffold117914
CAAACCTCTATCAGACGAGTCTCGTATACCAGCTGGGCAGTGAGAATGTCGACAACAGCTGAACCAACGGACTTGAAAACCGTAACCTCATCAGAGCTACTTCTTCCAACCTTGTCTCCC
TTGATCAAATCCAACAAAGTCCCACCAATATCCCCACGCGAGATCACTCCCCTATCGAAA
GCACCCACCAATTCCCCTGATTCCACCAATGCGGCCTCATTGTCGACAAAAACCCTCCCT
CTCCCAATAGCCTCATCATCGCATTCCCTCATCGAATGGTTAAAAGACCCCACCAAATCC
AAATGGGCACCTGCCTTCAACAGCTTCCCCCTAACGAGTGGAATCTCTGAGCTCGTAGCG
CAACTCACAACATCTGCCATCGCAACAACCTCGTCCAAACATTCACCATGCTGAAAACTA
ACACTGCCTGATTCACCTTCTTCCATCTCCTTTGCCAAATCCTGAGCCTTCTTGGCCGTC
CGATTCCAAATGACCACCTTCTTCAAGCTAGGAATTGCCGCCAAATGAGCTGATATAAGA
TAAGAAGCCAATGAACCTGCCCCAATCATCACAAGAACTTCCGCATCCTCTCTAACTAGA
TATTTAGCGGCAAGGGCAGATACACAAGCTGTCCTCCAAAGGGTTATTTCCGTTCCGTCC
ATCATGGAAAGAGTCTGTCCTGTGGATGAATCGAAAAGAAGGTACGATGCATTGATGCCC
GGTAAGTTGCGGGCCGAGTTCTGGGGGAAAGAGGTTACGATCTTGACTCCGATAAATGGA
AGTGAAGGAAAGGTGGACCAAGATGGCATTAAAAGAAGAGACGAACATGGGTTGATGGGG
AAATGCTGCCGAAGTGGTGATTGTATCGAGGTGGAAACCAATGGGAGAGAAAACTGAAGG
TGACTGATGAGAGAAGGGAAAGAGAGGAGCGCAGCAACATCACCTCTGTCCAAGAATATA
GGATTTCTAACATCTGTGTTTGAATTCTCATGAATTGATTCTTTTACATCCATCGAGAAC
CTAATTTCATGAATGAATTGCAATGAAATGAGATCAAACTGCAATATAAACTGATTTAGG
CAAGGCAAGAAAAACATGGGCTTTTGGTGATGCTCCTCCTCTCCACCATTCTCTCTTCCAATTCCTTGATTTTTCACATGTTCTTGGTTTTCTCGTTCTCCTTCAACACTATCATCACCA
TCATCACCCTCGCCTTCCTCATACTCCTCTTCATTTCCAAACAGTTGCTTTCCAGCCCTA
GCACTACTACCATCATTGGCATTGTTATCACTCTCATTCTCCAACCTCATGGACACCATT
>M_kobus-scaffold118291
TATACACATTGATCCACTTGCCATTGTGGCACCCGATAACTACCACCATCATCATTAAAATCGTCTCCTTCTTTGACGTATACTTCATATTCTTCTGTTTTTTCATCATTGATTGGTGCT
AGTACTTCATGCACATCCAATGGTTGATTGTGATCATCTTCTTCTATCTCCTCATTCTTG
GCTACTGCTTGGCCTTGACTACTATTTCTCTCATCCCTTATTTGCCTTCGAATGGAAGAA
>M_kobus-scaffold118732
TGGCAGCCACAAGCCATGGGACATTGCATTTTATGGATGTTTCACGTGATGTGGGACCCAAAATTGCTGCTGGAGTTCCAAAGGTGGGCTGCATTGTTTGGAGGGGAAAGAAAGAGATGA
GAAGCTTGTGTGTGAGGGGCAGTAGCTCTCAGAGTTTGGACAGAATCAATGGGAGGAAAT
TGAATGGTCTTGATGGGAATGATGGCCCACCATATGTGGGTAGCAGGAGCGTTGGATTAG
TGAATGGGACTGAGCCCATCCATGCATACAAGCTAGGAAGGTTTGTGGAGGATAGATTTG
TTTATAGACAGACTTATGTTATCAGGTCATATGAGATTGGTCCTGATAAAACTGCTACCA
AAACGGCGCTGAACCATGTGAAGTGCTCGGGGCTGGCTAGTGCCGGGTTCGGAGCGACGCACGAGATGAGCTTAAGGAAGCTGATATGGGTCGTAACCCGCATAAACATACAGGTCGAGA
>M_kobus-scaffold119498
CAGATATCAACCTTCCTCTTTTCCTAAGACATAAGAACCATACATGGTCAAGACGCTAGGATGGACCGACCAAGCATTGACCCCGAGCCCAGCTATTACACGTGAGCCACATAGCTGCAA
TGGTGAATCATAATATTCTGGTTTGTCATAGAAAACCATGGCTTCACGTAGGCGATGTCGCTTTCCTTCAGTACCGGCATACTGAAAGGTAGTATGCACTGCATATGGTTCCAGTCTGAG
TAAACAGCACATTAGGAGGTCTTACCTGGACAAAGTAAGTATGTCCACTGCAAAAAATACTAGCTGGCAAGATTCCCAACTTAAGCCTTCCATCAAAAGCATAAACAAGTCCACTTTCTG
CATCAACAGATGGTCCCAATTTTCTGCGCACCAGCTCATTAAAACCATTCTGATCCCATA
TCTTATCATCAGCTAGAAGCATATCTTTCCATTCTTTTACAAGCTTTTTTGAAGAATTGG
CATTCACCTTGTTGCCAGATTTCCAGCCTATCATCAGCAACCGTTGGTATCACTTGATCACTTGATGTTAAAATATCTGCCTCAGGAAAATGAGCAAAATATGGAAGCGGATCCTGTTCC
TTTAACCAAACCATGTCCGTGTCACACATTAATAGCTCGTAGCCAAAGGGCAGGATGGCATCTATCAGAATAACCTTCTCTCTCCCCATTTTATGAAATGTTGGTGACCCCCAACCAACG
TCGACTGTATTCATATTGCTGCCCATATCGAAAACCGGAACTCCTTTCCAATATAAAGCT
TACAAGAAGATTAAAAACACGGAGATCAGTCAAGTGCTTAACCCAATTAAGAATGAAGTCCATGAATGCATAGTTCCCAAAGGTTACAATGATGACATTGTCTTTAGCTCGATACTCCAC
CATTGTTTTGGTCAGCTGAAAGTCCTTTGAAGGCGGCATCTTCGTCCCAACGGGTGGGGC
ATCCCATATAGGCCTTGTCCATATAGTATGAGTAAATTGCTGTGATGGAGGCACTAGGGA
CCCACTCCCAGTGTCTAAAGGACTATTCACTACATTACTGGCACTGGGTTGAGAGGGAAT
AAAAGAAAGGATAGAGGAGTAGACAGGCTTGGCAATGTATGCGGATGAGATGATGTAAACGGTGGAGAAGATGATGCCTACTAGCATGGTGACATAGACGGCCACGAAGAGAGGCCTCGA
>M_kobus-scaffold1205
GGCCTTTACGGCACACCATGACCACCACTAATCTTCCGATAAAAAGATTTGACTATGAACTTACTGGATATTTCTGGAAGCCATTTCAAGGAATCTCTTTGAAGTGATTGTGGCTTAACT
CTAACATTTTTGAAATAGATGCTTCCCTGTTCCCCATTTGGAATCTGTTGCCATTTTGCTTCATGCGTCGTGCAACTATAATTTGGAACCTGTCTTGCCAGGTGCACTAAACTAACCCAA
ATGTATGGTGTATGACTGTATAGATGTATGTGTCCATCCAATTTTAGATGTGATGGCACTCAAATTCGATGAGGTTGCATATGTATAGATCTTTATTAAGTACCTTGGGCATGTTTATTC
TTGACTATTTGTTCAGACACCGGATCAACAGCAGCATAGTGCATGCTGATGATTATCTAAAGCAATTCCGTTCTCCTATTGTTACATTAATTGCGAAATTCATCTCTTTTGTTTCTGGTG
TATTTGGTCACAGCTTGCTTTGGTATGGTGCTGTTTTTGGAGGTGTGACGACCATCAGTAGGGCTGCCGTGACTGATGAGATTCAGGTCCCTGATCCAGAAGGGGCAATGTCTCTTGTTG
TTCAGCACACACATTATATGCCAAAGAGATGGCGTGGTAAAGAAAACAATGATATGGTCC
TTCAATCTCTGTATGCGCACATGCAGGCAGGTGGCTGTGTGCGTGCAAACCACCGCAGAATTGCTGACCAGATCCATCTATTCATAACTCTAGGTTCACCTATGTCACAACCTCATGCTG
AACCTTGAATCTCTCTGTATTCCAGATACTCATGATCTCCATGGTTGTAAACAAGGACAGCAGCCTCATTTATACCCTCTTGTTCACGTTTTCAGTGACTTTGCAGCCTCCCGCCTTCAA
CCTATCCTCTAATATAGAGTATCTATCCGGTTGTCCAAATCACCTTGATGCAACTTTCTTGTCCTTATGGGCTGTTTGGATTGGTAGAAGTAAAAAAGTTGCTGAGGAAAAGGAAAACAT
CACATCTAAGGAAAACTGTGGAAAAGGAAAAGGTTCCCTTCTCTTTAGGCCTGAGAAAAG
>M_kobus-scaffold12184
TGGGTTTCTACCGGAAATCCCGCGGTAAAGATGCTGGATTCCGGCGTATGCTCCCCCTGGTTGTGGCTGTCCTGTTTGGGACCTTGGTTCTGGTTTACCTCCTTAGAACAAACACACTCT
CCCATCTTATAGTCCGTTCTCCAGATGAAGTCGATGAAAGTTTTGTCTCTAACTATAACA
CTGTTTTCTTGGACTCTAGAGAGAAACCTGAATTCCCGAAACAGACAGAGTTGTCGGTTT
TGTTAGAGAAACGGAATCATTTGCCGTCCCGAAACTTGGATCTTTTCCCAAATTTAAAGA
AAGATCATATTAAGATTGTTTTATACGTACATAACCGGCCTCAGTATCTTCAAGTGGTTG
TTGATAGTCTGTCTAAGGTAGAGGGGATTGGCGAAACGTTGCTGATCGTTAGCCACGACG
GGTACTTTGAAGAAATGAATAAAATCATCGAGAGCATCAGGTTCTGCCAAGTGAAACAGA
TATTTGCACCATACTCGCCGCATCTTTTTCCTGACAGCTTTCCTGGTGTTTCGCCAGGCG
ACTGTCAGGAAAAAGACGATCTTTCGGTGAAAAATTGCAAAGGGAATGCGGATCAATACG
GTCACCATCGGTCTCCGAAGATTGTATCATTGAAGCATCACTGGTGGTGGATGATGAATA
CAGTGTGGGACGGTTTGGACGAGACGCGGAGGCACATGGGCCATGTCCTTTTCATAGAGG
AAGATCATTTCATCTTTCCTAATGCGTACAGGAGTCTCCAGCTGCTTACGGGCCTGAAGG
GGAAGAAGTGTTCTGATTGCTATGCGGCGAATTTGGCACCTTCTGATGTGACTTCCAAGG
GAGAAGGATGGGACAGGTTGATTGCGGAGAAGATCGGGAATGTTGGTTATGCTTTTAACA
GGACAGTTTGGAGGAAGATCCATGCAAGGGCCAAAGAGTTCTGCTCTTTCGACGATTACA
ATTGGGATATAACGATGTGGGCGACTGTCTATCCATCGTGGGGAACTCCTGTTTACACGC
TGAGAGGGCCTAGGAGAAGCGCAGCTCATTTTGGGAAATGTGGTTTGCATCAGGGGCGGG
AGAGCGGCACTTGCATCGATAATGGTCAGGTGAATGTTGGAATGGAAGAGGTTGACAAGG
TTGTTAACATCAGACCGGATTGGGATGTCCATGTGATCAGGCGGCAAGCTGGCTATCAAG
CCGGATTTAAAGGTTGGGGAGGCTGGGGTGATGAGAGGGACCGGAAGCTGTGCTTGGATT
TTGCATATATGTATCACGTTGCAGACAGTCAGCCAACTGAAGAGTCGAGTTTGCGCATCT
GATTTTCTACAATGTATCTTCTAGTTGGTGCATCAAATGTTGCATTGCGTCCCTCCTGGACTCTGGACCATGCTCTCTTGTCAGCTGGCTTGCAAGGTGAGTTATGTTTTAGTTGAAATA
CATATAGCCTACATCCTTCCCTCCCATGGATATCTCCCTGCTCCCTTCCCTCTCCATGTGCATTGCACATGCCATACCCCTTGCACATAGAAAAAGGGTCCTCTCTTTGTAGCCAAAATT
>M_kobus-scaffold121900
GAGAGTGGCTTCTTTCACAAAAAATAAATGGAATCACATGGATGGTCTACAATCATCGTCATTGTTATTGTCATAGCTTTGTCCCAGCTACAAAGTCACATGGATGGACAACATCTACAA
ACTCACTAGAATCCCCTTTGAATCACAGAAAACAGATACAGATAGTGAGCAATTACTCTCCGGGACACTAGTTGACATCTTAACGGTGACGCCTTTTTGAGGATCATTTTTATCTGTTGA
ATGTCACCAATAGATATGCAAAATTGAATGAATGTTGCCTTTCAATTCCATCCCCTGCAATTCATCTAGCCATACTTTTAGAACCGCTAAAAATTCTTTCATTGAGCCAGGACCTGGGAA
TCAGAATAAAAATGGAAACAAATACCTCCCAGCTCATACACATTAAGCGGAACTGTAGACACCTGATGCAACCTACAAAATGCAGATGGCAGGATCTGCTAAGCGCTCACTACGCAAAAC
GTAACAGGTACAGCCGCTTACCATTACATTCTCATTCTGTGCTATGGAAGCAAACTCCAGTTTGCATCTAATGGGCATGACGCATGCCAGATGGGCCCCTACCCAACTCTTATTTATCAG
>M_kobus-scaffold122298
GGGTTAGGGTTTTCGCCTCTCTATGGAGCCTCGCGTGGGGAACAAGTTCCGCCTAGGTCGCAAGATCGGCAGTGGATCCTTTGGAGAGATCTATTTAGGTTCGCTCTTTGCATTCTCTCT
TTGATGGCTGCTGATATTTTTATTTTTATTAAAATTCAGGTACGAATATTCAGACGAACGAGGAGGTCGGCATCAAGCTTGTAAGTTTTCGCCTTTTTCTCGCTTTAGAAGAAGAGGATC
GTTGGAAGTTAATTGTGAGAGGACTGTACAGATAGGGCAGCTCAGTGGATACTCCAGGAAATGACTTTTTTGAAACTTAACTGTGACGGTAGCTCGTTGGACAACCCGTGTCGGCAGGTG
AGGCCAATATTCGGGTGTTGTGGAATGGGATCAGGGAGTTGTGCAGTACTTTGCAGGGTCTGGAGGTGTGATAGAATGTGGTTCAAGGCTATTCAGTGGGCTAGTTGTCCGGGAGCCTTA
CGGAGTTCCGAATGTGAGATGGTTTGGTGTGGAAGGGGACTATAATGTTCTTGTGATGGATTTATTGGGACCAAGTCTGGAAGATCTTTTCAATTTTTGTAGCAGGAAACTGTCTTTAAA
TTTCCTGTTAAGATCAACCGAGTTGAATTTGTTCATGGCAAATCTTTTCTTCACCGAGATATCAAGCCGGATAATTTTCTCATGGGCTTGGGGAGGCGTGCAAATCAGGTGTGATTTTAA
ATGTCCAATTGCACTTGCATATAGGTATACATCATTGACTTTGGGCTTGCTAAGAAGTATAGAGATACTTCAACCCACCAACATATTCCTTATAGGTATGTTTGATTTAATGGGTGAATT
CTTAAAAATGAATGAGAGGCTCCAATGTTCCTTGCTATAACTCAACGCCCAAAGAGTGTTCTAAGGTTTTGCAAGAACAGACTCCTTTCAACATGTTGTTTAAGGTATGATAAACACCAT
GCGTAGGCTTCCATCCAAATTGTATTGGGATCTGGTGATTTTTAGGTTGGAAAGAAGATTGGCAGCATAGAAAGGTAGGCACCTATCATTGGGTGGAAGATTTGACTCTCATAAAGGCAG
TAGACTTGGGAAAATTCAGCCTGGTTTCCTTTGGCAGGGCTCCGAATGTAAACATAAATTTCACTTGTTGGAATGGAAGGAGGTTTGCAAACCTACTAGTAAAGGGGGCCCTGGTCTTCG
AAAGGATGCTTTCTGGAGACAAGTTCCAGTGGAGAGATGGAAATTGAGAGGATGATCGAGGTACACTTGCTTCCTCGAGATACAGGGCATCAAGACGTTGGAAAGGAATTTGTCAACAGA
ACTATGTGAGTATCTTTCCCCCATTTATTTGTAGTGGCGGTGGTTGGAAAGGAATTTTGTCAGCAGAAAGTGTTGTGTTGTAAGGGTTAGAGGTGGAAATCAGCAATGATAGTTCCACGA
GGCAGCGGTCAAAGAATCAAGGGCGGAGAACTGTTATGAAGTGGTGGGAAATCGAGTTTGGAATCCAATCTTTAGAAGGGACTACCTTGAGGAAGAAGAAACGGAATTCATTAGCATGAT
GAACCAACAGGTTGGGCTTGGAAATCAAAAGGCTCAACAAGAGTAGTGGCTTTTGCTTGGCTTGCTGGTCAAGATCGAATCCCTGAGGGACACAGAATCAGTCGACTATCTTCTGATTCT
TTGCAGTTTTTCATCTTTGGTTTGGGGCTGGGGCGGGAGGCAATTGCAGATGGACATGGT
GCATGTTGTGTTTCATGGATATCGCACAGAGAGAATAAGAGCTTGACTGGGACAGCTAGATATGCAAGCATGAACACTCATCTTGGCATTGGTATGTAATATTCATATTGGCATAAGCAA
CTGACTATGTCGTTCTTGTTCTCCCAAGAACAAAGCCGGAGGGATGATCTAGAATCGCTTGGATATGTTCTTATGTATTTCTTAAGAGGAAGGTGTGGGTCTCTCTCTCTCTCTCTCTCT
ATGCAGTCCTCTTTTAGTCTTCCTTGGCAGGGTTTAAAAGCAGGAACTAAGAAACAGAAGTATGAAAAAATCAGCGAAAGAAAGGTTTCCACATCTATTGAGGTAATCTCTATTTGAATA
CCTTATGTCGGGGTTATCCAACTGAATTTGCGTCATACTTCCATTACTGCCGTTCGCTTCGTTTTGATGATAAGCCAGACTATGCTTATCTGAAGAGAATATTCCGTGACCTTTTTATTC
>M_kobus-scaffold123032
CAAACGCGACCATAACACGAAACGATTGCAGTTTCGTCAGTTAGTGCAATAAAACCAGAAGAGTTGTAAGGCGATGCTTTCATTGCCCAAGAATAAAGAAATCCATATGTGATGCGGCGT
TTCTGAAGTAGCAAAATGCGAGAACCCGAACGGACAGTAGATTTGAGATCGAAAGACTCA
ACAACGAATAGAAATGAAAGATAGAACGGATACCGGAAGGAAATTGTGGTGAGATCGCCT
GGCCGGATCTTGTGAAATCTGCATTGCAGATTATCTGAATCGAATGCGAAACGAAAATCG
ATGGAGTGGGAGCTTTGGAAAGGGGAAGTTAATTTGAGGAGAAGGAAAAGATCTCGAGTT
GGAGAAGGCGGGAATTTAAGGTATGTGAAAGAGATAGAGAGAGAATGAGGGCAACGCGCG
CTTTCCATCTCTTGCTCTCTTTCAAGTTTTTTGGATACATGAGCCGTGAGCGGCCGGTAC
TCGCGTTTGGCGCCTAACTGAAGGTGACTTGCCTGTAATCCCAAGCTCTGTGGGGCCCAC
>M_kobus-scaffold12357
GTCTTAACAATCAAGAAGGCCCTGTTATCAATTGTTTAGACAGGTTTCTGGTTAATGGAGGCTGGGTAAGCAGTTCTTTCTCCGACCACAGGCCGACTTCGCCCCCATATGTGAATTGAC
TGTTACAGTTCAAGGAATTTGTGGCCTGAACACCCTGAGTTCGTGAGTTCAGTTAAAAAGTGGTGGACATCTTTATTGGTTGATGGAAAAGCGAGGCAAAGGTTCATTATGGTGAAGTTT
GGATGCAGAGTGTGAATGCATTCCAGGATACGACTGATTTGCCAAGATCTTCAATCGAGCCAGTTGGAATTTCATTCGGGAGGGTTATGCCAGGTGTTTGAGTTCTTTTGGATGGCGGTC
CAGTGCAAAGTGCTTTGTAGCAGGGTACAACATCCCCAAGGAATTGGCAGATGCCTATGAATGCACTAGCGAGTATCATAGGAGTAATAGGGACTTCTTGCTCAAGATTGATGTAGAAAA
GGCATGTGCCTTCATGGAGTTGGACTTCCTCAACAATTTTTTCTTTGTACCAGCCTGCAC
CTACAACAGTGGATGTGTACCAAGAGATAGGGTGGAAGAAGGAAAGAGCGGAAGAAGCAG
>M_kobus-scaffold123918
ACAGAGGTCCTCACTCCCGAAGGCCAAGCTCAAGTTCGAGCTCATCATCCTCTTCAAACAGTCTTAAAAGACGGGCATGCTGCTCTTCTCTTTTCTTCTTCTGCCATATCTTGAACAGGA
GCCACCAATCCAAGGCATATGATCAATGCTTTGAGGCCAGTGCTGCTACCAGATGTAGCAGTGCTTTTTTCAGCTTTTTTCCCATCTTTCAAACCCAATGGGTCATCCGCCAAGCCTATG
AATTTTGCGGACGCACCTGGAATCAATTGCAGAGAAATTGAAAGGAAAAAGATGAGATTTTGTCGCGGCGATCTTCTCCTCCGACCTCCTCCGTTTTCGCTCATCTCTCTCCCTCTGTCT
>M_kobus-scaffold126833
TAGTCTAGGATGTCATTGCCACCACATATTTCGACGGCAGTGATGCCTCTCAACTCTACGACCTCCGGCGACGTGTAACAAGGCTCAAGCAAGGCAGCGGTTCCCTGGAAAAATTTTATA
ATGAGCTTCAGGGCCTCTGGCGTGACATAGACTTCCGCTGCCCCAATCCGATGGAGTGCC
CCTTGGATATCAAGCACTACAACATGTTGCTTCAGGAAGATTGTGTTTATGTGTTTCTGG
ATGGGCTCAATGACCACCTCGATAACATCCGCAGTGGTGTTCTGCAGATGCAACCGTTCC
>M_kobus-scaffold128233
TGGCGGCAGAGAGAGCAGCAGCTGCGGTTGCAGGAGAAGAAGAAGAAGAGGAACCGTCGAATGGAGGAAATCCCATCTCTTCTCCTTCTCTCTCTTCTTATCTCGGCCTCAGCTTCTTCG
TATTTCTAGGGTTTCTCCCCAAATCATACCTCTCGTTCATCTCCTCTCTCCAATCACGCA
ACAGAACCCTCTCTCTCAAGCTCCTCCAAGCCGAAGAACAGCTCAAGCAGATGAGATCCC
ACCGGAAAGAGGACTCGAAAGCAAACGCCAAGGTCGTCGAGATCTTCGCTAGCCATCGGA
ATTCGTGGCAGCAAGAAGAGAAGCGCCTGCTCCAGCAGATCGACGGATCGACGGAGGAGA
TCGCTTGCCTCAAGGCAAAGATAGAGGACATGGAGAAATCGGAGGCCGAATTGCGGATCT
GTGTCGAGAAGCTGCGGCAGAACGTTGAGGAGCGGGATGAGATGATCGGGTTCATGTCGA
GGAAGGCGGATGATGAGGAGGATGTGAAGGAAGCAGAGATCCGTGGGCACGGATCGAAGA
AATGTGGAGGAAGGCGGCGATTTAGGGGAGTATTGCACGGATTTTTCGAGGATTGGGAGAATCAGAGTTTCGCAGGGGTTGGATCCGGTCCCTGAGGCTTGTTTCATGGAGAGGATTATG
GAAAGGAATGCTGCTGAAGCGGACGGGATGGCAGTTCTTTACGGGCAGAGGAATGGCTTT
GGGAGGGATTTCTTGCCATCAGCTTCTGTTGCTTGGATGGAACGGTCGAGTGAATGGCAG
AGGGAGTCTCCTTGGAAAGTAGATGGTGAATCAACAGGAGTTTCCTCTAAGCTGAAATTACTGGAGCAGGAATTGCTGAACTTGGAGAGAGTGGGGAATGGGGAGCTGTCAAAGGTTCCC
TCATTGATGAGGAAGCAAGCAAAGAGATATCAAGCTCTTGCAGGGAAGATTGATGATCTA
AGGATGGTCTATGTTTATCTGTAGACCATGACTTCAGTTCAGTATGCCCTGGGACCATTGAAGAGTTGGGCGCGCACATCGTCTGCCTCCATTTGACAACAGCTGGCAGCCGGATTCTTT
>M_kobus-scaffold128361
CAGTAAAAATCTGACCTTCCATCCACGAATTGATCTAGCTGCTCCTGCAGATTGCACGGAAAGGCTTCAATTGCAACAGAGATGGGCCGCTGCTGCTCCAAACACCTGCACCTCAAATTC
CTCACAATCTCCAGCTCCAATTCCTTGTCTTCCCTAACCGGGACCTGCTCCGCCTCCCCA
AGATATATGATCCGACCATTCATCAGCTTCTCCCAGACCCTCTTCTTATCCTTCCCCACC
GCCAGAGGTTCTCCAATCACAGTCGCGTCGTAAATCCTAGAAATTATCTCATCCTCCACC
TTCTTCTCATCTGCAGCCACAGCTGCAGTGGATGTCGCCACTGCCGTAGCAACAGGCTCC
GGAGGCCTGTCTTCAGCATGGGCAATGATTGAATGAACGAATGAAGATCCAACGACCAGA
AAAGGGGTGATGAGGATATTCCGGCGGTTTGTGGTTAATGAACGATGGGATTTGGTCGAG
GTATCGGAATTCTCGGCGGGATTACGGCAGTATCGGACGGTCAGGGGCTTCTGGAGGCGA
TTTTGAGATGGAATGGACCGGAAACTGAGTAGTTTCGAAGGGATTTGGCGGAGAGGAGGT
>M_kobus-scaffold128447
CGTGCAAACAATTGCTATGACCCTTCTTCTACGACGTGTTGATGAAATCCTGTCCGTCCAACATGACTGCCATCCCACGCTTGGTCAAGAGCTCAAAAATCAGGTCGACCCATGACACAT
CCACCACCAAAGTTACGGATCAGCCTCTATTTTGTGGCCAAACGGGAGAGGGCACATAAGATGGTTGGAGTGGATGTCATAAAAACGTCATCCTTGCACCCGAATATGGTGAGAATGTTT
GGACGGACGTGATTTCTGATAGTCCGAGATCGAGAAATGCAAACCACTTTTTGGTAAGGCCAGGTATTTTGCCAGGCCAGCAGGCAGCGGGTGATTTGACGTTAGCAAGTTTTGTGGGTC
>M_kobus-scaffold129046
TTCCAGAGGGCAAAACACAAGATTTTAGCATGGGTTTAGATTCCAAATCCAATAAGCCCAAAATCCAAGCTGCCAAACCAACCCCTGAAATAACAATTTTCTTGAGGAGAAACTGTGCCC
ATCAGTTCTAGAAACTCACAGATCATGAATGAGCATAGGGCCTGAATCACGTCGGCCAAAGATCAACAACTCATCGGAGTCGAACTCGGATTCAATCAGGTCTAGTCCAGTTCAGCACCA
ATAAAAATGACAAGGTACACAGTACTTTCTCGAAACCAACCACCAGCTACATTTCCATATGGCAATGTTGGATTTGTAAAATAGGACTGGTAAAGCTGATACAAAAAGGCAGTACTTAGC
TTGCAACTCTTTCGACAGAAGCCATCAGAATCCGGAGAGCCAACCATATAAAGAGGATTCTTTTGGCACTCTCCAGCGGCAGCCCATTGGGGACAAAGCTCGTCCTCATCCACACATCCG
CCACTTGCCGCACGCTTCCCTGGACTATCAAAAGACCGCACGTGAATCCATTTCGTTGCA
GACCACTTCTCACCCTCAATGACGGGGCAGCTTCCATGCAAGCTGTCTGGATCAGTTTGT
TCTTTTTGTAGATCTGGACTGTATTGTACCTGCATAGCCATTTTTTGCACAGTCAGACCAGGTGTCATCCTTTAATTGAGAGCCTTTACCCTGCAGACAGTGATTGCTTAATAGAAACAA
TCCGAATTGGGGAAGATAGTCTCCCCACCCATCTCAATGTTAGACAAATACATCAATACCGTGGCAACCCGATGCCCGCCAAGTTCTTGATTGGCTTTGTCATGAAAATAATCAAAATGC
TGGCGGAAGGAAAGTCCAAGCAGCAATCCTGCGTTCAATGGCTGTAACAATTTCATCCTTCGAAAGAGAAGGAAAATGCATCAACTTTTGGAGCGTATAGCAAGTTATGGTTGCATCCAT
>M_kobus-scaffold12998
TTTGATTGTTGAATGTCATGATTGTCTTCTGATGAACAGATTTTCCTAGGCCCGTCAAAGCGAAAGGCCTTTGTTTCGTTGTTGTTGGTTTTAGATGGTGTTGAATCGCTGACCTTCCAA
>M_kobus-scaffold130136
GACATAGGAAGGGCAATAAAATTAATTAGCAAAAAACATGCGTGTATCACAATGCAGACTCTACAACATCTCCCTGCCAAAATGTATGAGACATGAAACAGCATAACATCAATAGTGTTC
GCAGGAGCTGCCTCCAGTGCTCCATCGGCAGTTGAGAAAGTGACATGCTTTAATCCCTTCTCTTTCAAAAACTTGGAACTCAGCTGTGCAGAAAGAGAATACAAATTCACTTCATAGTCC
ACGTACATAGGTATATCCCGTTGCAACTCGCAGAGGCTTCTCACTGGTCCATTGAGGCATTTTGGCTAGCTTGCTAATGGAATTAATATTTTCAAAAATCCCATACCTATGAGCCTGATT
CACTATATGAAAGCTTGTAAGGCTTACTGCCATGGATAAACGGCAATGTCCATACTCCAGTGCATCATGAACTATGATCAAATCCTCATCACCCTGCCAAAGAAAGAAAGAAAACAAACA
TTGAATCTATGAGACTACACCACCACGATCATACCCTTGTCCCAGCAATCTGAGACAAGCTTTACAAATTCCATCTCACTAATCATTCCTAAGGCCCTATCCTCGGCAAGTAAACAAAAA
>M_kobus-scaffold130632
TGGAAGACCAGCTTCCTGAGATGGCTAGCTACATTCATAAGATATTGCCAGCGTATTTACACGGTAAGGGAATGCTTGTCGATCTGCCCATGTTGGGTGCCCTTGCCGGGTCTGCATTTC
ATGGTGCAATTCAATCTGACCGGCTGTTTCCTGTCACAGAGCCGGAGGCAGCGGCGGCGA
GTGACACTTTCGATAAGGCGGCTGAGCTCAATGGAGCGGCGGTTCATTATCCATTCATCT
CTGTTGAGTCTGGCTTGCAGCCGACTGCGGCTTCCATCGTGAAACTGAGCTCAATTTCCA
CTACAGAAGATCTTATTGGATCTTTCACTGAATTTACTCAGGGCTATGATTTGGAAGGGG
TCCAACGTCCCTCTTCAGCTTCTTCGCCTTCTTCTCCACAAACTGTGCCAAACCCAGCAA
AATTCACTCTGTGTCTGCAGGAACCGTCGGCATGCGTGTTGCAAACGTTACATGGATCTA
TTAACAGAGAAGGCCAGGAATTTCAACAAATGTCATCTCCTGGCCCCAGCAGGGCCTCTG
AATTTCAGCCTTTCGATCTTCAAATGCATCAGAGACAGCAAGAAATGGGGCTTGAATGGA
TTCAAATTCACCACAGAGTTCCAAATGCGAATGGGCTACATCGTAATTGGCCTGGCACGA
CAAAGACAGAGTCAATGAAGTACTTTGGAAGGCGATTACAGGAGCATAAAAAGACACGAC
CGCCATCATCCTCATCGCCTAAGCTCTTCCGTGGGGTGAGGCAGCGGCACTGGGGTAAAT
GGGTGGCTGAAATCAGGCTACCGAGGAACAGAACACGTGTGTGGCTAGGGACCTTTGAGA
CAGCAGAAGAAGCGGCAATTGCATACGATACAGCGGCTTACAAGCTGAGGGGGGAATACG
CCCATTTGAATTTCCCACATCTCAAACACCAGATGAATGGCAATTCCAATTCCAATGGTG
GCAGCAATTCTCTTCAATCCAAGAACTTCGTTCTGCATTCTGCGACTGCTGCTCTGCTTG
AGGCGAAGCTGCTGGCCTCCAATGGGCTGTCTCAGAAACCACAGACTGTTGAAGATCCAC
CATTGATGAAATCCAATTCTGCTGAGGACCCAACTGTTATTTCTTGGAATCAAAGATTGC
>M_kobus-scaffold131205
CAGTCATCAAATTCCCGGTATTGCTGGAGCACCTGGGTGCATCCAGCCAGCGGCGTGTTCTTTTGGAAGCCCAAGTTGTTGGCATACCGGAAGTCAGACACAATGCCATTGTTGCGGCTG
AGGAAGACACGGGCACGCTCCCGGTCAGGCATGACAGTCGCACAGTCTTTCTGGGGGCTG
CTAACTAGCACTGTCTCACAGATCTCATTATCGTGGTTGTCAGAGACCGGGATCAAGTAT
GTCCCGCTTTGATCAGTCACCCCGTCGGTGCTGTATGTCATCCGCCCACTCTCCCTCTCA
TATATGCTCACTTGTTTTGGCCCAAGAAAGTTTCGGAATAGCATGCCTTTCACTGTAACCCTTCATCCTGGTGGGGATCACCTGATGAATGGGTTGGATTACATAGAGAACACCGTGGAA
>M_kobus-scaffold131625
AAAAGGATGTGGATGGAGGTAGTGAGAAAAGACTCGAGGACCTATGGTTTAACTGAGAATGTGATCTGTGATAGAGTGGAATGGTGGAACATGGTTTGTGCACTGGGGTAAGGGCCGTAA
CTTTTCATGTTTTGTGGGCAGGCCATTCATTCATTTTTGTAGCAAAACAGAACTGAAGACTTTGTTGTCTCACTCTGTGCAGCTGTCAATAGTATACTGTATTTCAATGATATTAATTAC
TAACAAAATGAATAAAACATCATGGGTTGAAAGGCTTGGCACAAAAGATTTCACACTGGCCTGTATACTTTTACTTGGTTTCCCTGGCTCCGCTGAAGACCAAGGCTGCCTTTCCTCAAG
TAGATTTGCTAACCCAAACAACATTATTAGCTCTGTACGGAATTTCAGCAGCTGGATTAT
TTCAGGAAGGACTGGAGAATCTCCAGATTTCTTTCACCACTCAATTGAACTTGCAACGGT
ACCTGCTTGTTATTATCAATGCACACTCATGCAAGGAGAAGGCATCCCAGAGTATTCAGAGTGGCGATGGTGTATGGTGTGCTTGTCTTCATCTTCTGGGATTTTGCCTTCTTGTTCGGG
GGTCCATGCCATGGCCTGTGGTTTCAATTCCTGAAAACTCGACTCCGCCTGAAAGTCTGTCAAGTCCACTTGAAGGCTTTGGTCAAGCTTTCAGTATTTGGTTAGGTCTTCAATATCAAG
>M_kobus-scaffold131867
ATGTGCACAATGGCTGAGAGTTGCTCTAGCCAAGATTCAATCAAGAGACTGGCAAGGGAAACTATCCAAGGAAAATCATCGCATGTCTTTATCAGAACTGATGATGCGGACACTAGCTTA
TAGGTGAAAGATGGTTATCAATGGAAGAAGTATGGACAGAAGAATACTAAAGATAATCCATATCCGCGGGCTTATTTTAGGTGTTCTACCACTCCAGATTGTCCTGTCAAGAAAAAGGTA
GGTGTGGCCCACTCATGATTCCTTCTAACAGCTGGTTAAGAATGCTTGGGAATCAAACTCCATGGGGGACCCAATGTATTCTATCCTCAGTAAGATGAGAAGAGTAAAAGTAGCCCTGAA
ACAATCACACCCTCCTAGCTGCCCCTTCCCTCGAGGAAGTCCATGGCGCAGTTATGTCCCTCCTAGCGGATGGGGCCCCTTCCCTCGGGAGCTTTCTTCCAATCATGTTGGGAGATTGTG
GTGCATTCTACCTAAAATCATTTCACTAAAGCAAGGAGCTTTTGTCAAAGGGAGATCCATAACAGAAAATTGCGCCCGGGCCCAGGAAATCTTCAGGGATATCAACAGAAAAGTCAGGGG
CGGTAATATCATGTTAAAGCTAGATATGGAGAGGGCCTACGGCAAGCTCAGCTGGGACTT
GGTCTCCGCCAGGGAGACCCCACCTCGCCAGGCCTATTCGTCTTGGCAGTAGAGGCTCTCAGCAGGGGATTTGTGCAGCTTGTATCCAATGGTCAATGTCAGCCATATAAAACCCGCAGG
AACTGCTCGGTCATCTTGCATCTACTCTTCGTTGATGACACGATTTTGTTTGCTAATGGT
AGAAAATCCTCCCTCAAAAGTATTGACGACTTCATCAAAAACTACGAAAGGGCATCAGGT
GGTTTCAACAGCGGTTCTTCTCCCTTCACTTACCTGGACCTCCCCATTTTCAATGGCAGACCTCAGCGTGCCTATTTTCTGCCACTCCTTATCAAAACTCTCAACAAGGTAGCTAGTTGG
TGGTTTGGACGATCCAACACTATGGTGTATCCATCTGTTGGGCTAAATTCAGCAGAGCCAAATATGAATCTGACTTGCAAAGGCAAGGTTCAGGCCCTTCGTGCGCTATTGCATGCCCCC
TCTGGAAACATATTCACAAACTCACCCCGCTGCTATCTCCCCACTCTCGTTGGTTGGTGG
>M_kobus-scaffold132277
CAGGCCAGGATTCTGGACTGCACAAAGGTGCCCCGCCCTATAGTGATCAGGCGTCTGATCTGGACAGCCCCACCATTGATGGGCCATAACATCATACTGCATGATTCAATTTCATCAGCA
AAATATGAATCCTCCCCAGGAAGGCTTAGCCAAGAGCTCTCCAAATGACAAAACCATGGC
TCTAGCTCAGCTGGCTTTTCATTATCCACCGGTTCATCATCTGCATTCCCTTCATTGATCTGCTTCTGATTCCCAGACGCTTCGCTGGCCTTCCTCCGGGCTTCCCTTCGAAACTCCCTT
TTAGCGATTTTCAGCTGTTTGAACCCCTCCTCGAGCTTGGCCTCCTCCTCCGGTGGGAAG
AACCCCACCTCCATCATCCCAAGCTCTTCATACATCTTCTCGATCTTGGCTTTCCAAAAC
AAGCCCATATCAGTGTCCATCTTATGGTAGGGCATCTTCAACAAGTACTCGTCGATCCCA
GGACCTCTTGAAAATCACGGTAAAATTCCCACATAATGCTGTGGGTAGCATCTATCAAGGAGCTCTGCCACGAGGCTTCCATTACCCAATCCTTCCATAAGCTCAGAAATGGAGCCTATG
CCACATAAAGGCCTCCACACGGGATCGAGCACCTAACCCCTAATCTTTCGCCCAATGCAGCACTAACAAGAAGCCTGAGCATAAACCTTTAAAAAATTCTTAGAAGAGAATACATGCCTT
>M_kobus-scaffold132415
TGCCACCAAAGGTTTCTCGAGGATTCTCCTTTTTCGGAGGTGGGGGATCTTCTTCCTATGACAACAGGAAGGATGATCAATCAACTGGTATTCTCAAACAGGAGCTTGCTCCTTCTTTGA
AACTTCAATTGGATAAAGAAGTCTACAGACCCGGAGATTCGGTTATTGCAACTATTGAGA
TTTGGAATCCAAATAATGCAAATGAGTTATCTGAAATGGAACATGCAGTCAATGACGACT
ATTCGCTTCTTATTGAAAACCTCAAGTTCGAAATTAAAGGAATTGAGAAGTTGGACCCTC
ATTTGTTGTTGAACTCTGCAGGTGAGCAGGTGTTTTTGGACTGTACAACACCATCCATTGTTTCAAAAGTGATAATTTCATCTGGGTATGCTAAAACATGTAAGCCATCCCTATGAACTC
TGTAGTGCGAGCAGAGCTACCGAAGATTATACCACCATCGTACCGAGGATCTGCCATTCGTTATCTGTACTATGTTAGAAGTACTTTAAATGGACGTTGGCTGGTATTGGAGAACGGCCA
ATTGCTAAACTTTAACTTGTAGGATGCTCGTGCTCCGCTGCAGATATGGGTCACTCAGAAAACTAGTGGCTTGCTAACCGAAGAAGGTCAAATCAATGGTATATTAGTATATTCTTTTAT
TAGATGTCTGTGTCGAAATGTTTCAGGGATTTTACCTGTTGCAACTGTTCAAATGGATATATATTGGAAAGAGAAGGATGGAGACTCCGAATGGGTAAGCAGTTATACAACTTTTGAATT
CTAGAGCCAATGAAATATCTGATGCAGTTGAAGAAGGCTATGAGAGTTCAAGGGATGAGATCTCATCTGTTTCTTCCTATAATCCAACAAAAGGAAATATTGACGGGGCTTTTCGAAATT
CTTTATCCTTGCAATCTCCTGCACCAAGGCTTTCAAGTGCAGAAGCTCCATATACCCTAG
GAGAACGCTCCAACTTCCCTTCATGGATGACACCACCTCAGCTCTCTGTGGCAGAGGTCT
TGAGTTGTCCTCCTATAAGAAGCCTTCTCATTCATCCGGCATTCTCTCTCCAAGCCAGAAGGGAAAACATTCAAATTCCCATTTCACTAATGATGATACGGGAATGCCCTCTACGCCAGG
AGAAGGCTTCATTCGAGGAAGGTCTTACAATATCAGGATGGATGACCAAGTTCTACTACGATTTTCCCCAAAAAACTCTGACTCAACTTATTATTTTGGTGACATGGTTAGTACACAGCA
TACTCTTTCATTGTGCGTCTTGTGTATTTCTCCAATGTCTGATGTCATGTGTATTTCTGA
CTTTGACAATAGATTGGTGGCACTCTCACCTTTTTTCATGAAGAGGGAGCTAGGAGATGC
CAACTACTCGAGCATGAGCTATCATTGGTGTGTGTGCTCTGTGCTTTGTGGTTTGCCTGGCAGCTGCCCCATTATGACCCTACTTTGCTTTCTTGCACGTTGGGGTTTGTAGTAGTCGGC
>M_kobus-scaffold133126
TACCTCAATAGGCGTGATGGGACCCACTCCGACGTGCCAATGGTAAGGCGCCAGCTACGAGCACCAGCCCAGGAGCTACTGGTGGGGGGACTAGCCAATCCGCGTCCCAAGAAACTGCCA
TACCGTCCCGGTGCATCAGGGTCATTTAATTCCTTAAAAGAAGGGAAGGAAGAACACCGA
CGGTCCACATTCAATTGAAAGTCCGCCGAAGTTCTAAGGGTCAGCATCTTCCAACAAGGA
>M_kobus-scaffold133337
CAAAGGATTCGATCGTTGGTGTCTTCATAAGCCAGGGTAACCCATTGTTGCTTAAGACTTTGGTAGGGACCTTCCCCTACGTGTCCACATGCTTCAACTTCGGTCTTCGGATTCTCTTCA
CGCCAAAACTCCCCCACTTGATTAGCGAGGTTGCCTATTGCATGCATGAATTGATCTACC
CGTTCTGCGAGTGCATGGATCAATTGAGCTACTTGTGCGAACTTTTTCTGTGCAACCTCT
TTGATGCCATGAGGAGATAATGTAGAGTCGAAAAGTTCCCAAAGACAACCCACTCTGATA
ATATCGATGCATTGGCGTTACATCACCGATACCTAGAATTCCTACCAGTGTTATCGGTATCACTACTGGTGTTATTGGTATCGCTGAACTAGAGATAGAGATAATAACGGAGATAATTTG
GAGATTATTTAGCTGGCAAACCATGCTGTGAATAACCGATGGACCGGAAACCATTTCCACCAAACAATCCAAGCTGTCCAATCTGCAGCTCTGTTTAGGCTACATATGGACAGTTGACCA
TCATCTCTGCTTTGGGGCCACGGGATTGGCATCTGGTAACCCTTCGGCGGTGGGACCAAGCAATCCAAACCCTTCCCTTCTTCCGGGCAATGCCGCTCGTACTTCTCCCCCTTCTCCGTC
GATTTCAGCTTCCGGATCGCCTCCACATTATCCAAACAAGGAATATACTCTGACATACTC
GCATTGCAAAGCTGGAACCTTGCAAGCCTAACCCTAGAACCCTCGCTGCTGCCTCCTTCG
ATCTCCGCTGTCGAATTTCCATCATCCAAATTCTCAATCGGATCAGAGCCGACGCTGCCG
ACATCGAAGTTGTTGGTCATCGTGCCGTTCTCATCAACGATCCCGAATCGATCTGGGGGA
GGAGGGGGGAGGAGAGTCGAATCGGACGACTGAGGAGTGTCGGATTGGTTGGAGATGAGG
GAGGAGATGTCGAACTGCTTGTTGGCATTTGGAGAGATGGAGATGGACGGTTGGTATGGG
CGGCTGCTGAAGAAGGGGAGAGGCTGGTAGCCGTCGGATTCTGACCAGTGCTTGCCGAGG
TAGAAGAAGGCGATGGATGTGAGAGCGAAGGCGGAGATCTTTACGAGTAGAGGAGCGGTC
>M_kobus-scaffold133744
TTAGCAATTGCCTGCTAATGTGGGATTGTGGGGCTGCTGATATTTATAATGTTGGATTCTTTGTCACTGTTATGATTATACTTGCTGATCTTCCTGGTTTAGGTATGCTTATATTTTTTC
CCAGAGGCATTCTTTTGCAGGTTTAGTGGAAACTGATCCAGAGGGAGCACTTGCTGGTTTTGCTGAAGTAGTTCGCATGGAACCTGAGAAGGCAGAGTGGTGAGTCTCTTAGAATGCTAG
CATGGCTGGATGAAACTAGGACTCCACCAATCAAATGATTTCTATGCCTCAGGATTTCTTTCACCAAGACTTGTGCACCTCATATCTTTCAAAGAAACACCTTCCACCCTAGACCCAACA
AAAACCTGTAACAGAAAGCTTTATTGCCTTGCAAAAGAGCGAGTACCATCACTTCATTTC
AAATCCTTGATGCCTAAAGGACCAGGAGAAACCATTTTCACTTGTACCAAATTGTATTGA
>M_kobus-scaffold134306
TGAGCGAAAGCCAGCATCATCAACACCGTCCCCACCGCATCTCTGTCCCTCCTCGTGTACCCTCCTCTAGAATATACCCTACCCCTTCTTACTCTTCTTCTTCTTCTTCGATACCTTTCT
CCCCATCTCCAGCCCCAACCCCTTCCAAACAACGCCGTCGCACCAACTCATCATCTTTCT
CCTCCATCTTCCTTCTCCTCTTTTCCCTTCGCTCCCTCTATTCCCTCCTACCCTTCCTCC
GCTCATCTTCTCTTTCTTTCTCCCTCTTCCCTTTCTCCTTCCTCGTTTCACTACTCTCCT
TCGCTCTCTCTCTCCTCCTCTCCTCCTCTAATGAATTTCCCTCTCATCCTCTGCCCTCCT
TATTCTCCTCCTCTCTTCTCCGTCCCCTCTTCACCAAATCCTCCCTCCTCACCTTCGTAT
TCCTCCTCCGTTTCCAAGCCCTCCGTTCCTGCGGCACTGCCGCCACCATCCTTGCTGACT
TCTCTGGCACCCTCGCTGCCAAGTTCTTCTCTGAGTACCGCAGCCGGGCCTGCCTTCCCA
TCCTTTCCATTATACGCGGCTCCTCCTGTCTCCTTCTTAGCCTCCTCCTTTTATCGCTCG
GATGGGATCGAATTGGCTGCTTTCCAATGTCTTCTTTTTCCTCATCATCCTCCTCCTCTT
CTGACGATGCTGATGGTGGCAATTGCATTAGGATTTTGCCCATGCTGCTCCCTTTTTTCT
CTGGCTTCCTGGCTTTCTATGAGCGGGCATCTGCCAACTGGGTGGCTTTCAGGCAGTTGG
GCCGCAGACGGGTTCGGTTGATCTCTCTCTTCTTCACGACGATTATGCTCTTCTTCCCAG
CCATCATCAGTTTCTTCTTTGCAGCTGATGGAGACAGCGTTTCGTTCGGGAATCTTGGCT
GGCCTCTAGCGAACACCGTTGTTTTTGGCGTGATTCTGAGCGAGAGCTACGGTGATGATA
AACTCATGTTCTACGCACGGGATCTGCACAAGGATTTCCTGGTGACCTTCTCCTATACTC
TTGTTTTGGAGCTCTTCTACTTTGAGGATCTCTCTCTGTTTGGCTTCTTGCTCTGTGGGT
TCTTGCTATGGCTCTCGGTGAGGGATTTGGCTTCCGATTCTTCCATCTATCCAGAGCTCG
GTTCGGGTTATTTGAATACGTTCTCTTCAATGATCTTGAGCCCAATCCGCCACATTCTTA
GTGAGAGGAAGTCCCGTAAGATTGCTCTCTTCCTCCTCATCAACACAGCTTACATGGTTG
TGGAATTCGTCGCCGGGTTCATGAGCAATAGCCTTGGGTTGATTTCTGATGCCTGCCACA
TGTTGTTTGACTGTGCGGCCCTCGCAATCGGCCTTTATGCATCATACATCTCGCGTCTGC
CTGCAAACAGTCACTTCAGTTATGGCCGTGGGAGATTTGAAGTGCTTTCGGGTTATGTGA
ATGCTGTGTTTCTGGTTCTGGTTGGAGCGCTCATCGTGCTAGAGTCAATTGAGAGGATTC
TTGATCCTCAGGAGATCTCGACGAGTAGTTTGCTGACCGTGTCGATCGGAGGGCTCGTGG
TCAATGTGGTGGGTTTGATTTTCTTTCATGAGGAGCACCATCATGCCCATGGTGGAGCTG
GGTCTTGTTCGCATTCACACTCACATGTCGACCACCACCACCACCATTCTCATGGCCATG
GTGTTCATGATCCTGAGCATCATCGCCAAGGTATCTTGGTCACTGATGAAGGATACTATG
GAAGATCAGGTGGTGTCCACAATCCCAATTATAATGATCGCGAGGGAGCGAAAGGCTCCT
CTGATCACCACGATCACCACCACCACCATCATCATCAGGATCTGGAAGATCACACTCTTG
GGCTCCTTAAAAACTCAGCTACGGACTGTAGTTTACATGATAGTAATCCCCATGATCATA
GTGATCACCGACATGGTCAACATGGCCATGATCATGAATATGATTCCCATGATCACCACA
TGCATGGTCACAAACATGATCACCACATCCATAGTCACCAAAATGATCATCACCAACGGC
CTGACGATCAGCAGGATCCCCAAGGTCATGGTCATCAAAGTGTTTGCCACAATAACCAAT
GCCATAGTCACCATCACCATGACCGTCCTCAGCATTTTCTTCAAAGCTCTGGCTGGCTTG
AACATGCCCATCAAAGCCCCATAACTGTGTCAACTGGTTCTGATAATCACTCTCATGAGG
GCCATAACATTCATGGTGATTCTTCGGCACATAAAGGTGGCTGCTGTAATAAAGATAATC
CAAACCATTCTCACATATCAAACCATGCCCCCAAGTCAGATTCCAATAAAGACTCGTTGG
AAGAAAAAGTCCATGCGCAACCTCGGAAGCACCATCACATTGACCACAACATGGAAGGTA
TCTTCTTGCACGTTCTAGCTGACACCATGGGCAGTGTGGGGGTTGTAATCTCAACTCTCC
TTATCAAATACAAGGGCTGGCTTGTTGCGGATCCTGCATGCTCAATATTCATTTCAGTGT
TGATTGTATCTTCAGTTGTCTCATTGCTGCGTAATTCTGCTGAAATATTGCTGCAAAGAG
TTCCAAGAGCTCATGAGCAGGATTTGAGAGTAGCTCTTGATGATGTCATGAGAATAAAGG
GGGTCCACAGCATCCAGAACATGCATGTGTGGAGCTTCACAAACATGGACGTCGTGGGGA
CATTCCATCTTCAAGTTTCGGCAGAAATTGACAAAGCCTCCACCAAAGAGAAAGTGTCAC
>M_kobus-scaffold135905
TGATGTGATATTTATACAGTTGCCCATCTACTGCAGGGCCTATAATTGAAAGGTTCAGATCACCCGCAAGCAACCAGGTTGACCCCATTATGGACTGCCCAACAAATGGACCATCCATCA
TTACTATGCGTGAAGACCCTTGGCTTTTCCACAGAGTAGTGCATTTAGAGGCATGTTGTATTCGTTTGAAAGGCTGTGATCTGAGGTCCATACCCTGAGGTAGAATTGCTGCCCCAGATA
CTGCCTGGCCCACATTGCAGACCGTATGTTCCACATCCCTTGGTTGTCCAACGACACCAA
ATACATCAGAACATAAACCAATATTCTTTGTGAGGATGTAGCCCCTGGATTGAAGTGACAAATCTTTCGAGTCCAAGTTGAAAGCAAGACAATTGCATGTGTATTATTGTTGAGAGTGTG
AAAGGACTGCTTTTAGTTACCTGAGTGGTATGCCTTGTGACAGCATCAACAAGATTGTACCTTCTCTTGCTGGCTGGTGTCCACTGCCCATTACCGAACCTGCAATCATGAGAGGCAAAT
CAACAACCCAGAAGTCGTAACCATCAAGATGCCAGGATTGCATGGTGTTCTCATTGTTTTGAAAGACTATTTCATAAAAGTCATGGAGGGAAGCAGGCATGACTGGGGTGGCAAGGACCG
TGGGGGTATCTTTAGGCAGGTCCTGGATGGTGTTGAATTCGAAGATGCCAGGTATGTTGA
ACTGATCCGCGAGCTTCAAAGGCGTGTCAGGTACAATGTAGGAGACCCCGTTAACAGCAT
AACGCTGCTTACCATTTATCAGAGGTGCCGAGTTGGCCAACACAATCGTCTTCGTTGGCG
TAATTGTTCCATAGTGGTATGAGCCTTGAGGGTTTGGCCTGGCTGCGTTTGCTGTCAAGT
TGATGGTCCTGGCCTGCGTTAGGGACCAGTGTTTTTGGTAAGTAGGACCAGCAGGCAATGGCCCAGAAACTGTCGTTTGGGAATTACTGTAATGTAATACTGCTGTTGCATTCAGAATTT
GTTTCGTGAAGCGAGTCGATGCAACAATGTAGTAATCTTTGGGTGGCTGATCTAACTTGA
CCAGGACAGCCACTGATTGGCCAACATGTACATCGAGAGAACTGTAGAAATTCTGGATCG
GGTGAGATCCTTCTACTTCAACCAGTTTCATACTATGTCCTTGAATCCTGAAGTTAAATG
GAATGATTACCTGGATCGCCACTGAAAGAAGTGGAGTGGGTCTGACCATTTATAAGAACACCATCAGGGAATGAGAGAGGGTTCCCAGAGTCCAAGTTTTTCTGTAATGCCTGCAAAATA
TTATGACTAGTCTTGTACCAATCACCAACTAGTAAGGTGAAATCTCCATCAGGACTGGGAAATGGGATTGGAATCCTTGGTCTATCATAGACGTTCAAACCTCCGAACCCTCCGGCAGCC
CTGTGCATTTGGGTTGATGGAAAGTATGTGAAGGTTCCGATCTGATCTTTAGTTTGGAAC
TTGTATGTGTAGTTTGAGTTTGGAGGAATTGGGCAATTGGTCCCCAGCACTCCATCTTGC
CACGAGTTCTTCCTTTGTTTGATGCCATTCCTAGTATTTTCATCACAAAGAATGCTCATC
CTTACCATGTCAAGAGGAATGGTTCATCCAGCTTATTAATGAGGTTGAGGATAATGTTGTCATTGGTCACGCAATCAAGCCGAGGGCCAGGAAACATTCCATTGATGAGGATAACCTTCA
TGTTGAGGGATGCCAAGAGGTGAATTTGTTCCATAGGTAACAGTCCAGGTGAAATATCTGTATGGGTCCTCTCCTCTCACCTGAAAGATGCTCAAACAAGCTAAAGCTAGACAAAACAAA
TGCAGGACCGTTGGTCTCATTTTCGTAGACAGAGATCTCTTCAGCGCTACTCTGGTTTCT
>M_kobus-scaffold13594
ACCGCCGGAAAACCGGCCGCGCCCGTGTTTACCGGCACCCTGAAGCTTCCCACCAGATTGGAACCCTCCTTCAGATCGAGCGGCGGAAAACTGCTGCCGTTCTCGCAATCCCGGCTTTCG
ATCTTCTGCGGCAGATGCCACCCGAATTCGCTAAGGATGCTGCTCTCCCGATCGTCGAAT
AAGTAGCCGGAGGAGCTGCCTGCGTCGGAGAATGACCACGAGGAGTCACCGGAGAAGTTC
>M_kobus-scaffold136662
CAAAATCTAATCCCATGCACAAAGAACACATTTCCTCTATATGTGAGTGTCCTTTCCTCAGCTCTCATACACCATACATGGCCTTGCAGCTCCAACACCCCTTTCATCCCAGCTGATTCC
CACACAAACTTGAACAGCCCAAGAGCTCTATCCAACTGCTTTATTCCATTCCACAGCATC
TTCTCACCATCTGATGTCAAAACCTTCCCGATGCACAAGCAAAAGCTACCACTCCCTCTC
GTGTGAACAAACACTTAGATGAGTGGCCCAACGACTGTGTAAGCTTCTTTTGCACTAGCCGTTCTTGGTGCCGCGCCTCCCTGTAACCGATGTCTCTCTCTACCAAGACTTCCTTGATCT
GATACAACCCTTCTCTCATTGCTTCGAGCTTCATCACATGATCAGTCAACCTCTTCTCAG
GTCTCAAACACTTTATGAGATCATCGAACATCTCTAGAATGTCGCCCCATTTGCGAGAGG
GTGGTGAATCGGCCACCCTTGTAGAGGCCAGCCGCATCCATGAAGGTGAGTCAGATTCAG
AGGAGGAATAGGCACTCTCAGCCAAGAAACATACACAGCTCGAGATTATTTGATCTCCCA
TCTGCAATCTGGCTGTCAGTGGATGACATTGCAAGGCACCCATTTCTGATTTCAGATTGT
TTAGTATCTCCTCGAGGACACCCCGCCATATGTGATGCTGCGTGACCTGTGGGCATATCC
TCAGACGCACTGACTTCCTTTGTTGGGCAGAGACGTTAAGAAAATCGCATACTTTGGTGA
GAGAATTTAGTGTTAGAGATTCTCTTTCATTTGGTTTACCAAAACAAGCATTGGGTATGG
CTGGTGCCAATGATGTTGCCTTCCTCAGTGCTTGCTGCACTGAAGGAGCCCCCATAAAGG
CCCTGGCAAGTGACTTGAACGTCTGCATCTCCTGATCAATCTGATCATCTATGATGGTTG
AACCATCTTCGATATTTGTGAGCCTTCCATCGATTCGGTCCACATTTTTCAATATGTGGG
CTGACTTTACTAATTTGGGGTAGGCCCTTTCATACCATTTTGATGGCTGGAGCTCGTCAT
CTAGTTCTTCTGAGTAGTGGTAGAAAAATGCATTTCGATGTCGAGCTGGGTTGTACTTCT
>M_kobus-scaffold136838
CTTTTCAATCCTATGCAATCATCTCAATGTTCTCAAAGACATCACATCTGCATTATGTGCATGGATATCGCCATGCTAACCTCTACTTCATCATGTTTGTAATGTCGCATTTTTGTGTGT
TGGCTTTCTTGCTCAGAAAGCTGGGTTTTGATATTAAGGCACCTGCTGCTTCATTCACTGGAGGGCTAGTTGGGGATTCCTCACCTTTTTCTGTACTTCCACAGGTAAGCTTGTTTGATT
TCACCCCTCTGGCGACCTTCTTGTTAGTCATACTTGCAATGTCTCCATGTCTTCTAAAGGCATGGAGAGAGCCTCAGCCAAAGCATATCATGAGATGGGTAGCATATGCTTACACCTGTG
GCTTTCTCTTCGGATGGCACGTTCACGAGAAAGCATCACTTCATTTCGTGATCCTCCTTG
TTGATTTTGGGAAGTTCCATGGTTTGATCTGTTTTCAGTGAACATACCAACACACCTGATCTTGAGAACTGGCTTTGGATCGGTACTTCTTCAAGCATCGGCTTGCCATTTCAACACTAT
TTTTGTTGTGCAAGATTTGGTATTACTCATTTGGGTATGCTCATGTGTTTGTCTATGGTTTGGCTGTTTTCTTGAAAAATCTGAAATCCTGTTACCAATTTCCAAAATTCATAAAAAAGA
ACCCCACAACATCTGTTGCTCAGACACTTGAACTAGGGAGTCCAAGCTGCTTAGGACACT
CAAATAAAGTGGCAGACATTCTCCTTATACCACCAGGGACATGTTACTCATGCAGGGGGCAGATTACCTACCTTTGGAGGCACGGAATTTTCGCTCCTCCAGATTGTGTACCACACACAT
GTCCTGCTATTCGATGTTCCCGCTTCTATTTGAACCCAAAGAATATCCCATAAAAGTGCTGCTGCTGGTCATCCACTTGGCTCTCATGTGGTTAGGTTTCTCCATGCAATTCAGGGATGG
TGCAATGACCGGAGGAAGCAAAAGAGTAAAATCAAAAGGCTCTGTGGAGAAGAACAGAAA
CAAGTTGATCGGATGCATTGGGGTCGTTTATCTATTGGGCATGGTGGGTGTCGAGATATG
GGGTCAATTGTTACACCCTTACATTTTCTCCAACAAACTCCCATTTCTACCTCTTATGTT
GGTGTCCATATACTGTGCATTGGGGATGATGTACTCTTGGATTTTTCAGCTCATTCAGAT
>M_kobus-scaffold139446
TGTGTGGTGCTGAAGATGAATTTTGGCAAGGTGGCACATGTGTGGTGTTGAATATGGATTTTGGCACATGTGGGCTGGTTGGACATGGATGGTGGCACATGGTGCACATGTGGGGCACGA
GGCACTTGAAGATGGATGCCGACTCATGTAGCACGTTCACACATGTAGGACGCTTGAAGA
TGAAGAGTGGCACATATTGCACATGTCATACATTGGCACATGTGAAGTATGTGAAGATGG
ACAGCGGTACATATGGCACATTGGCACAATTGCTCATGTGGGGTGCTTCAAGATGGATGG
TGGGACATGTGGGGTGCTTAAAGATGGATGGTGGGACATGTGGGGTGCTTAAAGATGGAT
>M_kobus-scaffold139824
CCGTGCAACAGGTACATGTGTGCCCATGCTTTGTCGTTAAGCCATCCTGGTATCCGTTGCCGGTGCCTTGCAGCCTACGGTGACGCAGTTAGTGCAGTGAAATGGTATATCTATTAAGGT
ATTGTGCAGGGCGAGTAGACTTGGTAGGGAGCACCATGATGATTTAGCGCAGTTCATGCTTGGGATGGGATATGCGACTGAGGCACTTCACCTGCCTGGGATATCTAAGAGGTCTGACAA
AACCAAATATGGGATGTACTCAAGCTTCCAATTGAGGAGAGCTTTAGTGGAATTTCTTATCCATGGTGGATCCCATCTGTTACTGGACTAACGGTCTGGATCACCAATCCATGGGCTCCA
TTGGAGTTTGACCTGGCAATGAAGAGCAATGATTTGAAAAGAGCACTTCAGTGTCTTTTGACAATGAGCAACAGCAGGGATGTTGGGCATGAAAATGCAGGCACAGATGTGACTGAGATT
CTCAGTTTAGCAGCCAAACAGGAAAACCTTGCTGACGCTGTCCAAGGAATAGTGAAATTC
GCGAAGGAGTTTATGGATCTTATTGATGCTGCGGATGCTACTGCACAAGCCGATATTGCC
CGTGAAGCTCTTAAGAGGCTGGCTGCTGCAGGCTCTGTCAAGGGAGCTTTACGGGGTCAG
GAGTTGAGAGGAGTCGCTTTGCGGCTTGCAAATCATGGAGAGCTGACACGACTGGGCGTA
CTCATGGCCGCCCAACACTGAAGAGCTTAGTTCAGGCTTGGAACAAGATGCTACAGAAGGAGCTTGAACACACTCCATCAGTAAAGACGGATGCTGCAGCTGCATTTTTGGCTTCTTTAG
AGGAGCCCAAGTTAACAAGTTTGTCAGAAGCTGGAAAGAAACCGCCCATTGAAATCCTTC
CTCCGGGTATGCCGTCTCTCTCAGCACCTCCGATTACAGTTCAGAAGAAGCCTACTCCCT
CCACGCAGAACTCCCTTCAGCAGCCAGGCAAGCCATTGCTTTTAGAAGCACCAGCTCCAG
CTGCACCTTTGCCGAGCACTCCTCTTTCACCATCAGCCAGTGCTCCACTTTCGACGTCAG
TTGGAGATCTAGTTGCCCCACCAGCGAGTGATTCGCAAGCTCCACCAGTGAGTGATGCAC
AAGCTCCACCAGTGAGCGATATGCAAGCTCCACCAGCCAGTGATACGCTCGCCCCGCCAG
TGAGTGACCCACTTGCTCAACCAATGAGTGACCCGCTTGCTCAACCAATGAGTGACCCAC
>M_kobus-scaffold140793
GAAAAAATCAAAATGCCACCAAACCGTTCTGTTCTGGTTTGTTTCCAGTTTAGATGTTTGTGGAATACGCAGACACCATCTCCACACGCACCCTTACATGCAGCACATGTACTTTCCCAT
CCTGCACAGAGGTTCACAGTTGTGGCTCTCAACCATGTCATTTGATGAACGTGAAGCAAGCAATGCAGAAGTAGAGGATGATGAATTTATTAGTAACAACAGAGAATTAGAACCACAGGG
CAATTATTTGTGGCAAAATTGGGCAAGCTCCTGTGCAGAAGATCTTGAGGAATGGGCGGACTGTGACCATCTTTACCCTTGGAACGGGGGGTATGTATGACCAAAGAATTGTAGGAGCAG
AGAATTTACCAAAACCAGCTCAGTGGCACCGGATTGTGGTGCATAATGAACAACTTGGGG
TCTCTTCAGCTCACCAGTTTTTGTTGAGGGGGACATTGAAACTAGAATCTACAATGACAACATCAATGGCCAAATTAAAAATGTACCTGAGATTTGTGTTCGTCGTGATGGTATGTCAAC
TTTTGACCGTTCTATACTCCAAATCACTAACCCTATGTTTGGTGTGATGGTGTATTACATGGTTGTTACCGGTTGGTATGTTATGGTGTCCACCACTTCATCTCTATTACAGCTGCAAAG
GCTGTTTGATTTCCATTGCATTCCCACTTATACATTAGACCGGCTGTCAACGGTCAATGT
GTTGCAGACCCCACTCTCTATGTGTGTCATCCACGCCACTAGGGATCTGTGTGCTTGCGG
>M_kobus-scaffold141106
TGAAGCTTAAGGCTACTACTCTGGCACTGGTGCAGATTAGTCGAGGTCCATCATACACGTTCAGAGCCGACATAAGTATAGAAGGATGCATAGCCTCAACAATGTGGGGCCCATTTTGTA
ATCAGTCAATCAATCAGCTTTCCTGTGTTCAAACTGATGCCAACACAAGTAGAAGAAGTC
TTTTAGATCATGATATGTACAATAGTAGAGGCTCAGCCAGCGGTAATATCTACGTACACA
GCATACAAAATGCCCCATCTGATGAAAAGAAGAAAGCAGCATTGACACCCGGTGTGTTAC
CGGCCCCAGAAAATGTCGTCACTTGTACAGATTCTCATGAGGCTGTATGTCTTGCAAATG
ACAAGTTAAAGATCTACTCTTTGGAGATAGTGGACATGACATTCCAGTTAAAGATTATGG
CTACGGACATCAGATTCAATCAAACATCTAATGCAAATGTCACTGAGAATGATGGAAAAA
TGCTGATATTGTGTTATGCTCGACATGATGCAATGCCACTGAGTACTGTTAATGACTATT
CTGGTGATATAAGTAGAGTTCCTTTGATTATCCAATCACCAAAGATTGGCCGATGGTATA
TTGCCGTTCATGTTGTGAACCAGACAAGTGTAAATGGAGAGATGCAAGAGGAATATACGA
ATGCTAGTCTGTGCTTTTCCTTGGAGTTTCAAGTGGACAGATGCCCTCTTGGAAAGGCTG
TGCAACTTGGCTGGTTGGGTCGTGTTGAGAGTCAACCCAAGCTCAAGAGGACCGAACCCACAACCTGGCCTGACCGGAATTCCAACCCAAGGTGCCTAACCGAAACCCAACCGAATTCCC
>M_kobus-scaffold14174
TAATCAGGTTGGCCACATGCATATGAGATGGTTAAGAAAAATATGCCGAATGGCATATGTGCAACAAATAAACGCGGCCCGCTAGATGAGTGGAGAATCAGCTTGATTTTAGGCCATGGA
ATGTTCACCAGGTGCCCCACCTGATGAATGGCCTGGTATCTCACCCCCGTGAGGCGCGTT
TAGACCACAATAAAAGAAATATGCTCACAATAAAAGAAATGTGTTTTCCACTGCACAAATGGCGAATGAAACTCTGGAAATGTAACACAGACTGCGAAATTTCCAAACACCCATTTCAAA
AGGAAAAACACCTTTCGGAGCATTTCTTCGTTTGTGAGATGCGAAAGCCGGCCCACGAACAGAGTGCAGTGAGGGTCTCCAATAACCTTAGGATCCCCAAATGGGTCATCTGAAAAAACC
GAGAGTTACAAAGGCCAGCAGATGAGCAGAGGAGGGCTCTGTAGACCGCATTGTCGTGAGGGAGAATGTCAGTTCCGTCGATGCTTCCTGCTTGTATTGGATGGAAAGATCCTGCGTAGA
CATGTCCAAAGAAGTCGAGCAAAATTTGAACTTCTCTGCAGGAACAACCTTATTAAGCATGTCCGTTGAATTATCATTGGTGTGAATATTCTCAAGAGTGACACGTCCTTCATCTAGCAT
ACAATGCACAAGCACGACTTCCTGCTAAACCTCCAATTCATTCATCATCCATTTTAACCAAATGGCTTCTTTCAATGCTTCTATCGTTGCTATATATTCAATTTCAGTTATGAAAAGTAC
GGAAGTCGATATTATATTATCTACGTTCCCTGCATAATCTGCATCCACATATCCTACAAGTTTATACTCAGAATTTTCGAAAGTTAAGACGTAGTCCATCATATCTCTTATGTAATAAAG
TAACCATTTCACTGCTTTCCAGTATTGCTTGTCAAGGTTTGACACGTATCTATTTACAAC
ACCAACCGTGTGTGAAATATTCGGTCTAGCACAGACCAGGGCGTACATAAGACTGTCAAC
>M_kobus-scaffold142235
ATATGGACTCCCTCTTCTTGCTTGAGAAAAATGCCCGCATCAGCTTACTCAAAACCATAGCTCAGGCCTTTGGCTGCACCTACATTTGCTTATGGTCCTATCTTCCTCCACCCGACCAGT
TGCTTATTCTCAATGGATGGTTGGTGCAATGAAGATTACAAACGTCCGAGCTCCTCCACTAGCAGCTTCCCCAAGAGGCTTTTCGATGAGTACCGAGAGTCTTTCTACACCATTGAAAAT
CTAAGATGATGAAATTTCGTTACAACAGACTGCTGTTTTCAATGGGTGCAAAACAGGAGAGATAGAATTAGGCATGTCTATTCCACCACAGGTATGAAACCATCTCTCTCTTTTTCTTTT
TTAACATGGAGATGGAGATTAGGAAACTGTTCGCAGAAGACTTCATTCAGCAGTTTCAATTGAGAGAGGCCCACCTTCCTGATCAGAGCCGACCATCATCATCTTCCTCATCATTGAGAT
CGCTTTCCATGGGAAGCCCTGAGTACTCAGCCCTTGGTCAGGTTAACACCGTGAGCACGT
CTTACATGACTGATGCTTTCCAAGAAACTCCAATCCACCGAGCAACCAAACCAACATTCG
TTCCACTCCCAACTCACCACCAATCAATGCAAGCTTACAGCCAGAGCCGCAATTTTCAAT
TGCCAACTCCAGCAAGTGCTGATGCGGCAATGGCAAGAGCCATGATTGCAGTCATGTCTT
CTCCTTCATCTTCATCGTCGGCGTACGAAGCACAACAACCTCACAGATGCCAACATCGGG
CAACCAATCAAAGAGGAGCTTTCAAGCGCTATGTGCCATCTCTCACCCCCAAGATTGAAA
TAAAGCCCAAGTCTCATAGCCAAAACATGATTATGCGAGCGCTCGCTTACTTAAGAACGA
TGAAAGTACCTAAGCCGGAGACACGCCCAACTGGCCCAACTAGCAATCAATTGCACCATA
TGATATCAGAGCGGAAGCGGCGAGAGAAGCTCAATGAAAGCTTTCAAGCACTGAAATCAC
AAGACAAGGCATCGGTGCTCGCCAACACTAGGTTGTACTTGAGTTCTTTGAAAGATCAGGTTTCCGAGCTTCAGGAGAAGAACCGGCTTTTAGAAATACAACTGGCACCGACTAATGCAG
CTAACGAAGAAGTCGATATTGGGAATGAAAGAACAGTGATTCGAGTTACTGAAGCATCTG
AATCGTCGTCTGAATCAAGAGTAATCGAGTTGCATGTGATGGTGAGGGAAGAAGATTGTG
AGATTGTAGATTTGCTTCTCCACTTGCTTGAATGCTTGAATCAAATGCAAGGTGTGAGCT
TTGTATCCATGGAAGCGGACACTCAGTTGCGCCAGACGAATTCTTTCCATAGAGCGATCT
TTTTGTGTGGTTCCAGGCTAGTGATTGGAATGAGGAGTCGTTCAAGGAAGCCATGACGCGAGCTGTTGCTGACGTGGCACGACGGAAGACGTCCGGTTCATAACTCTTCTTCATCCGGGA
>M_kobus-scaffold142709
TCCCAAACAGGCCCTTAAGGCATAAGTAGATTATCTTTAAGTAACTTACGACCCAAACACCCCCTTAGGATGATGCTACAAAATAAGCCAAAATTAACCATCCTGAGGTTAAGCATGTTA
CAATGTCCAGCATCTTCAAGAACATGCATTTGAACCCCAGCCCCCTCATCTGCAGCCAGCTCCTCTGCAGCATGAATCCTCTGAAGATCTTCAAGGGCCCAACGGTGCAAGCTTCTCTCA
AATACCATAAATTTGTTTCTTCATAGGATTTGTACATCTCAGCAATGCCCTTGAGGTCAAAACCCCATGAGAAGCTTGATGACGGGCCAGTCTGACGAAGATTTGTGACCACCCACTAAA
GTATTTGGCATATGGCAATGAGAATACCTGTGCTACATCTTTCGAGAAACCCTCTTGAATGAGAGCCCGAACAACTTCACGTTTAGAAGAAACCTGTTAGGAAAATAAGATCATTACATT
TGGTGTCTACAGCTACCCACTCAAGCGTTGAAGCCAATTATAGGCATACCGGCTCAGCTGCAGATGGCACCTGACTTAATTGGTTTCCAATCATAAGATTAAGGCATTTAATTTCTCTTC
AAAATGCACCTGCTTAGGCATTGTACTTAGGAAAGCAATTAGTTCAGCAGGATGATCCTCCCCATCTCCACCAGGACGGACTTTCCCAGGAGTAGCATCCAGAACCCAAACCTTCAAAAA
TAACAAATTGTCATCTAACGGATTGTAGTTTACCTTAACAGGCCGTGCAAGAGGTTTTGCAGCTTGTTCAACCATGCTCAAGGCAACTGCATAGTATTGATGAGAAACTTACTTTTGTAT
TAATATGCTAGAGTTGCAGCCCCAAATGTACCTTTGCCTCCAAAGCTGTGACCCACTAACACTCGGGGAGTTACTCTAAGTCTTGCCACCTGATACAATCAATGGTAGACCAGCCAAATA
AATTACCCACTAGCTTTAAGACGTCAAGGGCAGCTGATGCAACAGTGTGAGGGGCACTCTTCTCAACCAATGCGGAGTCACCATGGCAACGTAAATCTACTAAGAGGAACTGCATCAGAC
AGAAATAGACCTACCCCAGTTCTTCCTGCTACCAAGAATGCCATGAAGAAGAACAGCGGTTGGGGGATCAGGTATTGATTTGTCCATAACAGAGCTCCATCTAACCTGCAACAAATCTTA
CCCATAGCTGCATATGCACGGCCACACGCATGTATAGTCCTGATCCACTACAATGTGATATGTGGGGACCACTGTGATGTTTGCATGACATCCACTCAGTCCTTGTCAGGACCCTCATGT
>M_kobus-scaffold143495
GATTAAAGAGATGAAGCATGGCCCAAATAACGTCATTCTGCATGTCTGAGATCTGTGATGCGCCAGGTGAGAGTCGAGAACATATCTTGTCCCGAAGGCCAGGTTGGTCCACACAGCGGA
CATGGATACACTTTCTTTAAAGCATCTAATCTCTTCGGTTTGTGGTAGCTTTCCAAGAAGATGGTACCTAACCAGCGGCTCAATGCATAGGATTCGACAGGTCCCATTACAGACAAGGAG
AGCTGGAATGCAAAATGGCCGCTCCCGAGTCACTCGCTGGGCAAAAGAATTTGAATTGCG
CAATCGATGTTGATCTATTACATTGCGCCTGTAGGAGTTTTATGCTCTCGCCGGAATAAAGGAGGGTTGCGTCAGGTTGGCAGCCGGTATCAAACTTATGCCCAAACTTTCAACAGAATC
CAACACGATCGGAACTCCAGTGCAATGAGAAATGGGGAAGGGTTGGCTAGGGCATCCCATGGAAGCGACATGCCGCTACAACACCCAGTTGTTGTGAAAAGTAGGCAAAGGTTCCCGAGC
CTTTCAGGGCTTTGCAAGACCATTTCGTCTTTTGCCCACCAGAGAGGTGAATATCGGCAAAGAAACTTCACTGGATGAAATACTCACTCCTTCCAGAGCAGACAAATCATGCTCATTATA
TGTGGTGCAATTACGGACAAGCGTTGACTATGGATCGAGCCTAAGCAACCCGAATGCTGC
AGTATTAATTTGCTTGATAGATGTAAATGGCGACGCGATACTACAACGAATACCTTCAAC
TACGCGAGAACACCCAGGATATCTGAAGGAGATGGATGTTTCGGGCCTGCTACGCTTCCA
GAGAGGTTGCATTGATATTATTGCTTTTAAGGGGCCAAAACTGGGGGAAATCGAAGCTTT
TTCCTGGAGGTTAGGAGGGGTGAGCTTGAAAGTCATCGACCCACAGCAGTCCTCAATTGGCTCAAATGAAGATGGGAAACAGAACCAGTACGATGGACTGCAGTACAGTTTTGAGGCCAG
CAATATCTTGGTTGGCGATGGTGGAGATGTTTCGATGGTCGAACTGAGACCAGCTCTCGT
GATGGAGTTAGAAGACGACATTTCAACCCTGCTGGACGTGGGTTTATCTCAATCAACTCC
ACTCTCAGACCAGAAAATATCACCTGAAGAAAGCATGAGGGAATACACTGATCTGAAGTT
ATCCTTGCTACTCTATGATGCTTTGCTCATCTTTGCCGGGACACTAATAGCAGTCTCCAC
TGCCAATGAAAAGGCTGCCCAGGGCTTCTTGGTTGGTGGGGCCGGTGGATTCCTGTACCT
TTTGCTGTTGCAGAAGTCGGTTGACGGATTATCCTCTCCTGCATTGTCTACAGTGAAAAG
AGAGAATCTCAAGCAAGTGTTTGGAGGATTTAAGGGCCCATTAACAAGACTGGCATTGGT
GTTTGCATTAGCCATAGTTATAGTGAAATATGGCTTAGGAAATGCATCCATAGTTCTAAC
ACCACAGGAACTCTTGGCTGGAGCGGCAGGGTTTCTTACATGTAAGGTTGCTGTCATCTT
>M_kobus-scaffold144419
TGTACGTCTCTTCAAAGAAAAAGCATCGTTCTTTTTTGAGCTTTCATAGGTTACTGGTAACTGAAGAGGACATCCTCTCTTTGGTGCAGCTCAATATGGCAACTCTTAGAAACCTGAAAA
TCAAAACTGGTACATGCAAACGCATCCTTAAAGAGCTTCATTCTTATCAGAAAGAGGTTG
AGAAAGAAACTGCAAAAACTGCAGACATGAAAGAGAAAGGAGCTGATCCTTACGATCTTA
GCAACATGCCACTTCCAGCCATTGATTTGGCCATAACTCCCTACTTTCTTTTTCTGTATTGCTGGTTTTGGTTTTGGTTTTTTGTGATTGGACATGTCATCCATTTTCTTAACCGTCTTT
TCAATCGAAGAGCTCTTCCTCATGTGGCATGGGGGAGGAGAAGGGAGGAAAGATGAGGTGGCTTGGAGGCTGGTTCTAGTGGCAATCTTGTGGGGCTTGTCGGGGGAGTGGAACAATCGG
GTCTTTTGGGGTAGCCACAAGTCAGTTGCAGATGTATTCAGGAGGGCAAAGATTGATGTA
TTAGACTGGGTTAAGAGTTTGGTTGCTCCCATCCATAGTGATGGGGTCAAGTTGGTTGGG
ATACTTGTTGGAATTTCAGCCCAAATGAAACAGGGTGGTTTCACCTTCATTTTAGAGAAAGGAAACATTTTAGCGGAAATAAAATGAAATTAACAACTCTGGTATTTTTCCAATTGATGG
CTCATTGTTTTGTTGAGCACAATTCAGCTTAGACACATGCACCACAAGGTGACAGATGTGGTGATGTCAAAACCTGCCATGATGACACATTTCGTAAAATGATTATTTGTCCTTGTCACA
TGTTTTGTTCCAACAGGAGAATGTGTTGGCCGAGTCGAGAATGATGGTTCCCGACTGCCACAAACGCCTGGAGGCTTCCCTTGCTGACCTGAAAGGAATATTGGTCTGTATAACCTACTG
CCTTCTATTTCAGGAAGAGTTGAAGGAGTCGAATCAGCAAGGTCCTGAGATTGAGGAAGCTCAAAGCATTATTGCAGAGGTTGAAGCATTGTTTCAAAGCACTGAAGGTTAGCAGTTCAG
TTTCAGAGGCTAGCATGCACCACTTCACTCTGCAGATCGATTTGTAGCCATGCAGTTTTGGATTTGGCTTCTGTTTGTTTCTAAGTAAACGGCTACCTTATACTATAATTGATGACGGTG
TCAGGTAGCGGGTTGGATCCTCTTGATGCTGGGTCAGGCTCGGGTTCACAATCTGACCTAACCCACGCAAGCTGCACTCGTGCTTCTCACCGAACCTTATGTGGGTATCGAGTAAGGAGG
GTTGATTTCTCACAAACATGTCGGTGGGCCCCCGAAGGCTTCCGGAGGAAATCCGCGTCCGTGCTCGCCCTACTCGTACCTTTCCACGCATCATACGTGACGTGCCATCCTGATGTTGGA
AGGTTTGCGAAGCCCACACGCGTGTAAAATGCTGGTCATCTACACGCCACACATGTGCCAGCATGGCACGTATCTCCCAGATCCAGTTAATCCATCAGAAGGGCACTGCTATATTCAAGC
>M_kobus-scaffold144629
CAAGATTCCCCACCCAATTGAAGATTTTCCATGCTTGCTACCAACTCATCTTGGGCAGGATGCGCCGAGCTTGGCAAGCTACGTACTGGAATCCAAGCCTTCCAAGTACCACGCTTTCGT
AGCTTATACCTTCCTACTTGTACAACTGACGAAGGCTGTAAAGCTCTAAGAATCTGATGA
ATATCACTAGTCAAACGTTTTACCCTCTTAAATCCAGAAATAAGGAAAACGGACACCCAG
CCATAGTCATCCATCTTCCCTTTTAAGTAACTGTCATGCTTCAAGTTTTCATCACTGAAG
TAATATTCAATTTGGGCAAGTAACGCATTACATATATCTGCATCTGTTTGTGATATGTAC
ATTGGAAGAGGCTGAGCATGAATGTTACAGAACCAAGGCATATACGCATCTTGAATATAC
GGCCAGCTTATGTAAGTGGGGCTGAGCTGAGGTTGTGGTGTACCATAGTACATAGGATCA
ATAGCTTGAGTATTTGAGTAAATATAAGGATGGCCATGCTGAGGTTGTGGCATGTATACC
TGGGGATATTGAGTTAGATCAGAATTTCCTTGAGAATTTGAATTCCTGTAGTTGGTGAGA
CGATGATGGGAGCCATTGCCTCTTCTATGCATCCATGGAGTTGATGAGACGGATCTTGAT
>M_kobus-scaffold144943
CTTATAGAGTATGCCTACATGCTATTTACTACTCACTTGAATTGATCTGCATCTGTTGCTGTTCTTTTTCTATCGTGTGTTGGAAATCTGGGTACAATGTTTATTGCTTCAACTTAAGTG
TGTACTGGAAATTTGGGTAGAAGGCTGATTGCTTCAAAGACGTGAATGTTTCCATCCTCAGAGACTGGGGTTTTATGTTCAAATGGACATCTAACACTGCCACATGGCATGTGCCTATCA
CATCGTCATGGGCAGACAACTCTAAATGTATATCCAGCAAGCTATACTGATGCCAAGGATGTACCACCAGTACATATCCAAAGACTTCCATGGTTCCATTGGTGCATTTTCTTTTTCCAC
>M_kobus-scaffold146694
TGCACTCGAACAATTACGAAACGAAGAAGAAAGAGCAAAGGTCCATATATGATGGAAAAAAGGCAAAAAAGATTAGGATCTTCCAATCTGGGGAATTGTTGGGGCACATCCCTTTCCATG
CAGCTTTTGGGTTTCAATCCCCAGCTGCGAAGCATGCTGGATTCCAATTCTCAACTCAGAGAAATGATGCAAAACCCAGAATTTCTTCGCCAGATGACTTCCCCCGAGATGATGCAGGTA
ATAAGTATGGACTCCGTTCTTTTCTTGCAGCAAGTTTTGTCTTTACAGCAATCGCTATTATCCCAGCTTGGTCGGCAACAGTCAACCCAGTAAGTCTGCCTATCCCCATCACCATTTGCA
GTTCCTCTATAACAGGTGCACCTAACAGTATGGGATTAGAGTTATTGATGAACATGTTTGGTGGACTTGGTGCTGGAGGCCTCAGCGTTCCGAACCCATCCAATGGTTAACATTCTTACA
AAAATTGCAGCTAATGTACATGCCACACGTGCTCGCATGGCACATTGGTTTGAGATCCAATCCATTCGTCAGAGGGTTACCACTGTAAATGCTGACAACCAAGAATCAGGTTGGTCCACT
GCCACCGGAGCAGTTGTATGCGACTCAGCTCTCGCAGCTTCAAGAAATGGGTTTCTTTGACACCCAAGAGAACATCCGGGCGCTGACTGCCACCGCCGGGAATGTCCATGCTGCAGTGGA
>M_kobus-scaffold14687
CCATTTTTGGTTGTCTCCTTTCCAGTTACTTCTTTCATCACTTCATGTGTCTAACTTGTGCTTACTGGGCAATGACATTCCAAAGCTTTCCCAAAGTAGGTTTGTCACTATTCTTCTCTC
ACAGCATTGCAAATGGCAAAGCTGGAACAAAGTCTCAGTGCTTAAAGAGTGCAGCTGAAGCATTGAAGCATGGGAAAAGTGTGTTTATTGATAGATGCAATTTAGATAGAGAACAGAGGG
TTGAATTTGTGAAGCTTGGTGGACCACAGGTCGATGTGCATGCTGTGGTGCTTGATCTTC
CTGCCAAACTTTGTATTTCCCGTTCAGTGAAGCGTACCGGGCATGAAGGAAACCTGCAAG
GTGGAAAAGCTGCAGCTGTTGTTAACCGCATGCTGCAAAAGAAAGAGCTGCCTAAGCTGA
GTGAAGGCTATTCTCGAATTACATTTTGCCAGAATGAAACTGATGTTCTAGATGCTGTTA
ATACATACCGTTTGCTGGGCCCATCAGATAACCTTTCATCTGGCTGTTTTGGTCATAAAA
GCACAGACTCCAAAGTCCAGGTCGGCATAATGAAATTCCTGAAGAAAGTAGATGTTCCCA
ACAATGTAGCTTCAAATGGGAATAGTCTCCAGGATTCTGTTAACAGAAAACAGAATACCG
AAAAAGATTCTTCCTCTGCGGAATCTGAAAAGATTAATACGTGTATCAGAAATACCGTCA
AGAAAGTCACAGAAGGCAGCAACAAGATGGAGTGCTCTTTTGGTGGTGGTGATTCTTGGA
ATGATATCCCTACTCTAGCTTTTCCATCTATCTCGACAGCTGATTTTCAATTCAACCATG
AGAAAGCATCTGATATCATTGTAGAGCAAGTTGAAGAGTTTTTAAATAAGGGTGAGAATG
TCAGGCTTGTTTTGGTAGACTTAACTCATGGATCACATATGTTGTCTTTGGTTGGGGCTA
AAGCTGCGAAGAAAAATATTGATTCTAGAAAGTTCTTCACAGTTGTGGGGGATATAACTA
>M_kobus-scaffold147079
TCACAAAATTATCTCATGATCGACATTCGGTCAGAGAAGGACAAGAACAAAGCTGGAATTCCTCGCCTTCCATCTAATGCTAAAAACAAGATAATCTCAATTCCGTAAGTAGTTCTCTCT
TTAGAAGAACTCCCAAACAAGATAAGAAGCCTTGTGACAAGCGCAAAGAAAGTAGAAGCTGAAATAGTTGCCCTGAAGATTTCATACCTCAAAAGGGTCAACAAAGGCTCCAGCCTCGTA
TGTAGGCTGTGCATAAGTAGGATTGGTCTCCACTCCTACTTGTGGGCATTCGTCATGCAGAGTCTGGGCTGTTCATTGGACCACTCTACCATATCTGTGCCTGACCCAAGATCAGGTTAG
TTTTGTGCATGTGGACAATGGAATACTTAGGTACTCTGATATGGCGAAAATTGTTGCGAGAGCACTTACAGGTCTTGGCTTCAAGAACTGTTGGATCATGGCTGATGGGTTCTCTGGGGG
CCGAGGGTGGATACAGAGCCGTTTAGGGACAGATTCATACAATTTATCTCTTGCGGAGGT
TGTTTCTCCATCACGGGTAATTCCCCCAATTGTTGGGCGTTTGGGCACCACCAGTTTTCA
>M_kobus-scaffold147402
ATGCAGGGCTCCACTACTCCTTTAATATGTCAAGGCAAATGCTTCCATTGCTGTTGATATTTGGATGAAAGACCTTTGTTCTGAATGCAACCTGCACAATCCATTAATAGAGTTCAGAGA
GATAGTTCAACTTATCCTAGAATTACCTCGACTATATCAGCACTCTTAGAGCATGGAAAAAGGAATACTTGCACATCCTTGAAGATTTGACCACTGTTCGTTACATGGTTCAATCAGCAG
CAATAAAAACATGTACCTCGGTGCCCTTTCACAGCTTTCGGGTCTTTCTTTTCCTTTGTAATACCGAAAACATCAAAGCATAGGTCCTTCATAGAAGTTGAAACCTGCAACCATGATTCG
AGAAAATGCTAACAGGTGCATGTCTTACACTAGTAAATTCAGATTCTGAAGTGCCACAGAGCTCAATAAGCTTAATCTTGTCTACTTTAAGCTGCAAAACAAGTAAACACTGAAGCGTAA
CTACCTTGTGTCTTTTTGCACACAAGTAGAATGCAGTGGCCGTGAAAACAGGCCGACCAAAGTCAGCACTTGCTCGACGAGGTGCTGGCAAAGCAGCAAGAAATCGGTCCTTGTAGCTGA
TCCACTAGCATTGGATGTTAGGTGATGTGCGTACTCTGTGCACTGGCTCTCAGTGCACACCATACGCACGAAAACCTCTCCTATACTAAAATGCAAATTCAACATATTCACGAATTATAC
AACTCACTTGAGGCCAATGCCGTTCTGCATCGCATTGAAAGATCTGTTGTAAGCCTTCTCCGACATGCCACTCAGCTTTATCGCACTCTGCCGGTCAAACAAAACCTGCAGCCTACACCG
ATCAACCACCCTAGATGAAAATGTAAATGGTACCTGTTTGCAGCAATCTCCAAACAGATGATCGCTTTACATACCTCCCCCTGCATTCCAGAGAGGGAAAAAAGAAAAAATAAAGGATGC
>M_kobus-scaffold14770
ATGTGGCAGCCTGGCACATTGATCTAATCCATTCATCATCAAAGTGGCACTATTTAGATGATCTCACCTAAGAATCAGATCAGTCCAATCGTCAGGTAGGCCATAGTTTACAAAACAAAT
TGAAGGGGACGTGTAGCGCCATAGAATCCCTCCAACAAGATTGTTCAGGGAATGCGAAGCCATTGGTACAATGATACTTGAGGTTACTGTTGTTGCAAGACCATAAGCAAGCCCCACAAA
AGACAGCAAATGAATATTTCCGGCCGCTACCCAAGTGAAGAGCTCCAAATATAGCACCGACTGCCAAGGCACTCTTCCAACTAAGCCCAAAGAGAGGCAGTAAGGCCCCACGGAAAAGCA
ATCTAAGGCACAGATCTTTGTAGTTTACCTCACTAATCCCAGGAAGAAATGCTACCACCACATAATCCAAAGGTTGAAGTGAACTGAGGACCTGAAATACAAAATTGTAATAGTTGCAGA
TTCCTGTTGTTGGCATGCAAATACACGGCTAAAAAGAAATGCATGAACAAACCACATTCAATGGAGGAAAGACCAAAGATTCGATAGCTAGGATCTTCTAATTTGGGAGCTTTGGAGGGA
ATGGTACATCCATGATGGTGGCCGTTGGATGGATCAACCATGAGCCCCACTTCTACAAAC
AAATATAAAGCATACCTGTTGATTGGCTGCTTCACTGGACTCTGCAAAATCTGGCCATATTTTCAATAGTAAATATCGACATGACGATATCAATATAACCAGTCCTGTGATCAACTCAAG
GCTACTTGTCCTACCATTTTGAAGATTAAACCAGGTTTTATGAACTTGGAGAAGTATAACAGAAAATGCTTCCATTCCTCCAGGGAAATGGAAGGCAGCAACTCCCTATAGACCCAACAA
ACAATTTCAATGGTATTTTGGAGCTTTTGTTTTGGCAAGCTTCCAGTTTCTGAGTAAACATGCCTCAACCATCTCAATCTGACAAAAGTATCAAATGACTCTTCTTTCTCCTTTTCTCCT
CCTCCAAGAAGAAGACGACCAGGAACCATCAGGGAGTTGCAGACCGCCATTTTTAACCCC
>M_kobus-scaffold148134
TGGAGACACTTCAAGACTTGCAGTCTCTAAATCTGAATTGCTGCCAGAAGATCTCTGACAATGGAATTGAAGCTATAACTAGTGCCTCCCCAAAACTCAAGAACTTCTCTATCTATTGGA
ACGTGAGGTATTTCACTTGTTTTGTATGGCTGCCTCATGATATTTTCAACATACCCAACG
ATAACATTAGGGAATTGATATCTACACCCACCCTGATTGATTTGCTAGCACCAATTTCCA
ACTGGAATGATGGATTGAGATCAGGGTAACAGATTTAAGTATGAAGCATTTGGTGAAGAACTGCAAAGAGATAATAGATCTGAACTTGAGTGGCTGTAAGGTATCTATTGTCAAAGAAGA
TCTTTTTTATGTGGCGAGTTGCAGAATATAACGGACCAGAGTTTGCATCTAATTGCTGATACTTATCAAGAGTTGGAAGTGTTGAATTTGACAAGGTATGCATACTCATCAAATGGTTCT
TGAATGAATTCTGATTTTTTGAATTTCAGCCTACCCCAAATAGCCGGGATAGGCCTTGATGGCGATGTTAAGAATTCTGAATTTCTTATTGTAAACCAGTGTGGATTACTTTCATTCAAC
GGATCATAAGTGGAGCCATCCCGTAAATTTGCTCAAAAGTTGCATGCATGGCTCTGGCATGGTGTCATTTGGATTACAAGTGGGAGCACCCCGTGAATGCATGGCTCTGGTATACATGAG
ATTTTCCTGATGTTTCCCTTAGACAGCGACACATTCTCAAGGGTATGGTACCGATATGTATTTCCCATCCGATACCGATATGTTTCCGTATCTCAAGGGTATGGTACATGCATCAATATC
AATATTGCAAAAAACTGATCCCCTTATCATGTTATGTGATCTAATTCTAGATTGGTGCAAATGGTAATCATTGCTTGAATCATGCCACATTTCCTGCTTATAGATGTAACATAACCC
TTCAATCATTATTAGGTGCATCAAGCTAACAGATGGCGGATTACAACAGATACTTCTCAAGTGTTCTTCCCTCCGAAGCTTGAACCTTTATGCCCTTTCAAGGTACACAAAAGGATTTT
ACTAACTATCAGAAATGGGATGCCAGAATTTGTCAGATGAAGGTCTTTCATGTATAGCGAAGTGCAAGAATCTGGTTTCCCTGAACTTGACATGGTAAGTTTTAGCTCGTGATTCTAGGC
ATTAGATGCCTATGAACTTTGACAGGTGCGTACGTGTCACTGATGTGGGAGTCATAGCCATTGCAGAGGGCTGCACCTCTCTCGAATTTCTTAGGTAATTGAGGAGAGTTTCTCAGACTT
AATGCAGCTTGTTTGGCATTCTTGGGGTGACTGATCGGTGCCTGGAGGCCATGTCACGGTTCTGCTCAAACACACTTATGACCCTGGACGTGAATGGGTGTATCGGCATTAAGGTACCGA
ACTCTTCCCACATCTGATATGCTTTAAAGTGCACAGCTAATGGTTGATGGAACTCACGCTGGAGGGAATCTCTTGTTACACCTGTGAGTACTCTTGGGTGCCGTAAACAGTATTTAAGTT
TCCTATGCCATTCTCAAGTCCTTGCATAAGCACCCCAGTAAATATTTTGGTGACAAATTCAAGGGAGCATATGCATCCACCAAACATGTGGCGGACATGTATTTCAATCTTTGGAGTATC
CTGACCGTCTGGGATTCACTACATCACGGAAGAATCCGCAATTTGGGTTGTGTGGAATTG
TTCTGCTTCATTTGAATTGGTTGATTTTGCCAACGACACCAGCATCAAATTGCGGCGACACAGCCACAGCAACTGCGGTATGTGTGCTGCTCAATCCCCACTGTCCAAATCATGGACTTT
TGAATTTTTACAGTGGTTTCGAATGTCCATTTGATGAATGGCCACAAATAGCATGGTTAGCTAAGGGCTGTGGGCATGTTTTCACCTTTGTTCTGTCCTCATGGTAGTATAAACATTCAG
>M_kobus-scaffold148905
CAAACATGATGTTCACCTGATGGTAGTGCAAGGCCACCATCCACAATTCCCCTATAAACACAGTACTCGTGAACAAGCTCATCAAGCATTGGAACATCAAGTTTTATCCGGCACAATTCA
TTCTGAGACAACATCGGAAGACAAAAATAGTAAGACAAGACAAACCCTTCTTGTTCCATT
TCTAAAATAACACTACATAGAAAATGCATTTCAAGAACTTTAACAATGAATAGCAGGCCA
GAAAAAGAACCTGAAATGCCTGAAATAGATCTCCTTTAGCAAATCTCAAGCTGTCGACTGCCCCTTGTCTTGTTAGCTCCACGGCATGTGCAAGGGCTTGTATATCAACCTGAAATTTGA
TCATCAAATGGAGGTGCCTCATAAAGACTCTCCTGGGGAGTTGCAGGCGGGTCTCGCTCCTCAAGAAGCAACCTTTCAGTGAGATCTGAAATTGGTGATGAAACTCCTTGACGAAAGCAG
TTATCAAGTACCTCAAGGTCATTGAAAAGATAGGGTCATAGGCCTGTAAGTGAGCTCTTAGGACTGAAGATAGTAATCCTGCAATATCATACCTCCTTTTCTCAGACCACTGGAACAACA
TATTGCAATGTAAACTTGTAAATAACAAGGGACAGCTGTGATTCCATGGCAGAAGTAAGCAAATTACCACATAAAAACAGACAAATATTATAAGCACTACGACCAAAAGCACTGAGAGAT
GCATATTGAGGACTCGGGAGACCATCCATATGTGAAACATATGCTTCAATAAAGCAGGCG
CTCGGGCTGGAGAATGAAGGAAGAGTCAAGGATGGTGACACAATGACAACCCTCGAAGGACTGGGTGGTGATGGTGTCGTTGTAGCAAAACGCCAAGACCATGCAGAGGAATGGTACATG
>M_kobus-scaffold148989
TCAAAATAAAATAAAATAAAAAGAGGTTGAAGATACCCTAACTGAATTCGAGACTGATCAGCAACAACCGATTCTAGGTCAACCTGCACCAATATTTTACAATTACCTTGAAAAATATAC
AAATTATTATTTCCACAAGTTTGAAGCTCTGGCTGAACAGGATTACAGTGAAGCCCCACAACCATAGGACTCTTTTTATGAATTAAAATGGGTCCACCCAGTCTCTGGTTTGAACACAGA
AGGTTCAATTGAACCTACCGAATCCAGTCTTGATCCTGATCGGGTTGCGGAAGAAAAGAATTTAGAATGGCCAGTTTATTTTCAATCTGAAAATTGCCCACCTGATAAGGCAACTCCAAA
CCGAACCCCCTCATGAGCTTACTTCACATGGGTTCCGCTTCACACGAGTCACCCACCCTGAGCGTGCCCCTAGATTCCACACGCTACCCAACTCGAGCCTGGTGTGAAAATACTCCAACA
>M_kobus-scaffold150919
CCAGTAGAAAACCAATCGCCTTCAGGAGTGGGAGTTACAAGGGATCTCATGGCATCAACAATCGACACGGCAGTTGAGGCAGCCGAAGATCTCCCCCATTTTTGGATTAGCACACCTCCA
ACTTTGTACCTTCTGAACCCTTTCAGTGAATTCTTCCTGTAACCACTTGGTGTCTTTGATGACTTCCTTCGCAGGTACACCATTGATTCTAGCATTCAGAAAATCTGGAACCTGTTGAAA
CCTTTTTAATCTATTCAAGTACCTGAGTGGTGGAGTGGTTTCCCCAAATGGTCACATTTGACACCTTATCATAAAATACACCTGCTTTAAGGGCAAGCTGCATAAACCATTAAGCAAAGT
TTTAAGCTGTGTACCTGGCATTTTGCCCTGTTTTCATCCAACCTTGTTAAGGCATGGAAATTCTTTGCAGGTATGTTTGGTGCATTTTTCAAACAAATTAAAGCACTACGAAGGAAAATA
TGTCTAGAGAAAAAGCTTTCTCACTTTGTATTGCATGGGTTTCCAACAACTATCACTTTAACATTATGGGATGCAACGGCATTGAGTGCTTTTCCCTGAATTATCATTAAAAACCAAATA
TGTTCAGCGTAGATCTGTCCATTTATATCGAGTAAATCAGCACGCTCCATTCCAGGTCCTCGAGGCTTTGCCCCAATCAAAAGAGCCCATTCTACATCCTGGAACACTTCATAAGGATCG
>M_kobus-scaffold15101
TGAGAATCTCCGAAATCTCGCCGGAGATCCTCTCCGCTCCACCGGAAAGCCATTCTCTCCTCCTCGAAGAACTCGAATCATCCGTCAAAGAAGCCGAAAACCTCTCTCCGGCCAGCCTCT
CGCCGGAAAAACTTTCCGGAAAGCTCCAAAATACCCTCTCTCGCCTCAATTCCGCCCTAC
CGTTGCCAGAATTCGGCAAGCTTCAGATCTGGAAGCTCAGCTACCGCCTCTGGAATGCAT
GCGTCGATCTCTCAAATGCCACTGGAATCTCCTCCGAAGAAAATCCCGATCTTCGCCGGA
GGAGCAGAGCATTTTCGATCAAAAGATTACGGAACAAGTGCAGAGATGTTCGAGAAATCAATGCTTTATATCCCACACGATGTGGAGAACCGAATTCTCCGAGCCAAATGCTTCAGAGTA
CTCTGTCTCTGCCAACTTGCCCTTTCTCAGCTTGACCGAGCTGAAGAATACATCAACCAA
TAAACTGCCTCGACTTCAACCCTGAATTTTTCACCCTGTCTGCCCATGAAGCCATGGCTTGCAGAGCGCTGCCTGTTGCCATCGCTTCCCTTTCCAATCTCCTCAACCAATATTACCCTG
GAAAACCAATGCCAATGCCGGAAGTCGCTGTCCTCCGCAATGTCATTGTACTTCTCTTCC
AGATCTCCGACAGCCAGCCCGAGATCTTGAAATTCATGAGACGTGCCCATACCCGGATGT
CAGAGCTCGGAACCGAACAGTTCTTTGGAAACGGGGCAGTTGGGAACCGTGAGCTGAACT
GGTTTGCAGGGAATTCATGGAACATGGGGATAAAAACTGGTACGGAAAAGCAATATGAAT
TTGACGGAGGAAACCATGCCATGATTTGCAAGTCCTTGATCCTTAGCGTTGCAGGCATGATCAATGGTGAGAAGCAGAGGAAAGCTGCATTGACTGATTTTGAAGTGAAAAGAGGCATTG
AAATGCTCGACAGAGCCGGAAAGGTAGGAGAAATTCAAGTGATTTATCTCTTTGACAGAC
ACGAGCAAGATCCGATCATGGAAAGTGTGTCACTGTGGCAGGTGTGTGAGATCTGGGTCA
>M_kobus-scaffold151175
TTTGTTTACACTCAATACGCACCCCCAAACCAAGCATAGATCAGTTCCCCCACAAAGTGGCGCATCATCCACTCTTCCTTGAACTTGGCAAGGACTTTCTTCCAGACCATATGGAAAACG
TCTTTCCTTAGGTTGTCCATCGTACGCACCTTGTTTTTAGCCACAAGCCAACAAAAAGCCAAGACAAAAGGAGGCCCTTTGAACGTCCAAATGTAGCTAGAAGGATCATATGACAAATGA
CCACGAAACCCACCCATCCCCGGATAAAAAGACTTGACATAGAATCTATCCACCTTCCAC
ATCCACCTATCCAGTTCCTCCAAATTCATATTCAATCCTTGGATGAGGAACATAAGGCTC
AACTCCTCATCAATCTCCTCATCATGAAGACTTCTTCCAACCCGAGGACACCAAACAACA
TTACCCCCCTCATTTGCGACAATTAGCCTAGAAATGACGCCATTCTCCTCTTCCGTTATC
TGACCTTGAATGTAATCTCCTTTTTGATGAAAACTCACCACATTAAATATTGCTTTCCAAGCTCCAGATGCCCTATACCTGGCTGAAGACTCACCAACCACCCACCCTCCTCGATACCAT
ATTTACAAACAACCACACAATGCTAGAGATAACTGTGTTCCTCCCCAAACCTCCATAGCCATTTGCTAAAGAGAGATAGGTTCATTAATTTTAGCATTCCAATCCCTAAGCCACAA
>M_kobus-scaffold151352
CAAATGAAGACAACCCACCAAGCCATAAACAAAGCCACTTCCTTCACTAAAGAAGAGTAATGCACATAGTTATCAGTAGATTTAAAACCACCAAATAAGTTACCTTGAATCTGCGACAAG
CTGAGAAACAGCAGCACCAATGCTGGCGCTGAGAAAAATTGCAAAACAACTAAGCAAAGG
TAGTAATTGTGTAAGAAGATCTTCGCGCGACCAAAATCCAAGTCAGGAACTTTACTGGTG
TGCAATCTCTGGTACCAAGATAAGACCGCCTCATTCAAATACATCTGCAAATTAGGCCGC
AGGGACAGAAGCTGCAAGACTGCCGATCCCAATAAACACCATGTCCTAAACTTCAAGAAA
TCAGATCGCACCAACCCCACATTCCCAACCCACTTCTCTTTATCTCCAAATCCCAATTCC
CGATCTGAAACCATCTTCTTAACAAGGATTTCCGCAACCGGATTAATCCAAAGCAATGAT
GTAAACACAACCATCAAATAATTGATATATAGTAACATCCGAGCAGGCGTCCCGCAGGAA
ATTACAGCAAGATTCCATTGAAGCTGGTCAGTCCCGAGCCAGAACGATCGAGCGGCCCTC
GCGAACCCATTCGCAGAACTGAAATCGAAGTCAAGTACGGACGGAGCAAAAACGAAAACAATCAGGAGAACAAACAAAAAACCAAAAACGCCCAACAAAAGACTCAGCTGCTTCTCAGAC
TTCCTCGATGCGGACCGCTCAATTGCCGCCTTCACGAGGAAGACTGACACCTTGCAGAGA
ACATAGACTACCAAAGCAATCGGAAACGTGCTGAAGATTCCAGAATCTTCTTCTGGGAGG
>M_kobus-scaffold151417
TGGCTAAGGTGTTGAGGAAAGCTGCAAGGATGGACAGAACAGTTATCTTAACTACCCTAAATGAAGCGTGGGCCGCCCCAAATTCGATCTTTGATCTCTTTCTAGAAAGTTTCCGAATTG
GCGAAGGGACCTCGGCTCTTCTAAGGCATTTGGTGATCATTGCAATGGATCAAAAGGCAT
TTGATCGGTGCAGATCTGTACACTCCCACTGCTTCTCCCTTGCAACCAAGGGCGTAGATT
TCTCTGGGGAGAAACGGTTCATGACCGCCGACTACCTGAAGATGATGTGGCGTAGAATCG
GATTCTTGCAATCCGTACTGGAATTGGGCTATCATTTTGTTTTCACGGTATGGAATTTAC
GAGTGTGGTCACATTCGAGTCAATGCACTCAATCAATCTTGCTAAAATCTTACCCACAGG
CTGGCTTGAGGACTGATTTCTTTAGCCATGGGCCTTCATATTTAGGCCCACCACATAAAT
>M_kobus-scaffold151890
ATATTTTGAACTCATGCTAGGGGCTCTCCCTATAAGCGACTTGCTACATCGGAACCCGAGTATAGTGAGACATGGGCAAGGGTTGACTATGGCGTCCCCCAAAAGCGGTGCGCCGCAACA
AGAGGAGGTGATCAATGTTTTTAGTGCATATGTGTCACCGGTAGGAATAGAGGATAGGAGCAGCAGGCACTGGGAGGATATGGATGGACTAATGCAAGGAATTCCAAATGGGGAGCGGAT
>M_kobus-scaffold152173
TGGAGACCTCAGCTCGGAGGTTTGGGTTACACAATTGTTTATCCCGAAATGAGTCGAGGCCACGTCCGAGCGCAACAAGTGGTGTACTCGGCTCCGGGAAATGGAGAATTAAAGCGACCT
CGGCTCAGATCAATGGGATAGGTTTCGGTTATGTTGGGCCGAAGCTATGTCCAAGACAAG
AGGAATCCCACTGATCGTGACGAGATTGACAGATTTAGATCGTCCACCAAACGAGTATAAACACCACATCACACCATTGCTACAGGTACGCAACATATCGTGTTGTCCCACTACTTTGTA
TTCAGGGCTCGGAGACGCCATGTAGTAGGAGGGAATAGGGTGAGAGCTGACCAAATTTTGACCTCAACATTTTTGGTGCCGTCTGTGGGAATCCAATACAAAAAGTCAGGTTCTTGTTCT
GAAAAAAGCTATGGCAAGAGGAAAGAAGAAAGCGATTGTCGTCGAACCAGAACAAACCCG
CTCTTCGTCATTACTTCACGTAGAATCGGCTCCAGGGCCTTCTCAGCGTTCACACAATTG
TTAACATTGCAAAAACAGCAGCAACCAACTTCGATCCCCGCTGCTCTCCAAGCTATAATGGAAGAGATCGAACCTCCGTTCACCTCGGACATCATGGACGAGGTGATGCCCCAAAGGTTC
>M_kobus-scaffold15251
TACGATTTGGCCCTGAACCGCTGGATTTGGAGAGGATTCCGGAGATCTGCCGGAGGGAGGTGATCACGTGGGACGAGCACGTGAAGGGGTTGGGTGAGGTGCTCATGGAGCTGTTGAGCG
AAGGGTTGGGATTAGATAAAGGAAGATTGAAAGAGCTGACGTGTTTGGAGGGGAGGGCAC
AGGTGGCCCACTACTACCCGTACTGCCCACAGCCGGATCTAACCCTGGGTATCGGGTCCC
ACATGGATCCGGGCGTGCTGACGGTGCTGCTGCAGAACCAAATCGGAGGGCTGCAAGTGA
AGCATGGGGATGAGTGGGTGAAAGTCAAGCCCTTGTCCGGGGCTCTCGTCATCAACATAG
GGCTCTCACGAATTTCATCCACTCCGTACCTCCAGTATGAGGCAGATACAAGGTTCAATAGGAGAGACGCTACTCCCCCTGACACCATCCCCGTGGCTGGTGGTCGGTGCTCTGTGGGCC
>M_kobus-scaffold153067
CATTCTTCATTGGCTTCAGCATTATGATCCATCCGATGGCCATCCGCATTGTCTCCATAATGGATCCACGGAAGCACCGATTCCAATAAGACCATCATTGGATGCCGGTTCAGGACTTCA
CGTGGAGCACGGGCTCCCTCAGGATTGGCAGCTTGGCCTACATTCTGCATGGCATGTGCC
ATATGTGGGTCAATCATCAAGTTCCGCAGGTCATCAGGCATTGTTGAAACCGAATCGGAG
CTGGCACTGTTTCTCACCTCTTGCATCTTCCGCATTGTAACCTGGACCGTTACTGTTCATCAGTAGCTCCCACCATTGATAGGCCACGTAGCAAAAGTTCCCACTAATCAGAGATATTTA
CATTAAGATTCAAAGATTCAATCACAAGTTGAGCAGCCTTTTTCAACAATTTCTGCAGATCTGGGAACCTCCACAAAAGATAATTCCGTTCTACATATATACTAATCAGGTGATCCAAGG
AGGGGCTTCCTGCCTTAGCAGATCTGAAAAAGGCATGCTTGAGTATTTCTGTCCATGCTG
AATCCTTTAGGGGCACCTTCTCAACTAATTTTTTCAGGACTAAAGGGTGAAGCATCAGAG
CCTGCCTCATGAGATCCGCCGACGTAGCCTTTTCAGTATGTGCAGGGGAAGCTTCAGATG
CAGCATCACGTTCGAGATAGAAACGACAAATAGCAAGGGAGTATGAGAAGTTGGGGAACA
GCCAAAGAGAGTTGTCGCTTCTATACTCCTCAGCAAACCGTTCCAACCATGCATATTCAT
CTGCCCTCAGAGAGAAGTAATCAATGCAAAAGATTGCTCCCATTGGATCATCTGAATCCA
GTGAAAGCAACAGCTTGCAGACCTCGAGAGCTGATCGGTGGCAGCCACGCCTGTCCATGT
>M_kobus-scaffold153708
TAGGTACTGGCCGAGCCAAGCTGAGCTGTGCCAAGCTCAAGTCGGTTCGACTCATGTACAGCTCTAGTTTTAAATGTAGTATTGGGAGGTGTATCAGACGGTCCCAAAAACAATGTTATA
TACAGTTGATATGCCCATGTCATAGCCGATATTCAAAACCACCACACTCAGGGAGTTGCAAACCCATTCATCCATTTCAAAGAACATTGTGTAATTCAATGAATTTGGCACTGATGTCTT
TCTGACCTTTGATAATGATGCTTGAATGGAGTTCTCTATCTCCTTGGGCGTCGAAGGATCCATCGATTCAATGGTATCAGGAATGGGCAAAATTTCCTCTGATGCTGCAAGCCTCTGAAA
CTCAGAAGCATTGGCCCTTTATCTGAAGGTTGAAGAATGTAGAAGCACTGGAAGGTTGCTTCACACATGGTTCCTGTGTTACAGTTTGACGAGCATACTAATCCCTGATCCAGAGAATGA
GTTTACCCACATTGAATATTCAGCTCTGACTTATCATATCCATCTGAAGCAGATTCCATCTCATGACAACTTGATGGAGTTACAACATAGGAAGTCCCCATTACCACACCTGTTTACAGT
TTCACTAAGAGAAGCCAAGTTGGTGCGCTCCATGACATTGAAAGCAATGGGAGTCGAAACTCGTTGGAGCTTTGGACAGCTCTGGAAGGAGGGCAGGAACAGGATTGTTCGTTCTCCTAC
CCTCAATGCATTTTCGACCAAATCACATGCTCCAAGCTCATGGGCCGTAACCGGGCAAGA
TTGAATACCGTCTTAGTGGTTGCGAATGAACCCAACCATGGATATCATTGAGTATAACCCAGTGTTTTAAATAGTTGCAGCGTGTTGCGTAGCGTTCAACCCTCTGTAGCATATAGCACA
>M_kobus-scaffold155164
TGCCGAAGGGGGATTCTGACCCGAAAGCGGTGCCCGAGAATGTTGGGGTGTTTTGGGCATGCCCCTCGGTACAAAGTGAGTCTCTACGTACAGACCTACCAGCTCGGGAATGGGATTTTT
CTGAATGGGGTGTAGTTGTGGCTCCCTTTGTTGCTTCATTATGTTTATTTCATTTCGTAG
TGGTTCTAGTTCCACAACTACTTCTTTCTTCTTTCTTGCCATTGAATCTAGAGAACTGGAACCTGACTTTTAATATCAGATTCCCACAAAAGGTGCCAAAAAATGTTGAGGTCAAAATCT
TCCGACCTCCTGCAGTGGCTCTAAAAGCCTTTGCCTCGAGATATCAGATTAGACTGAATGAAATCCGTCACAATCGATGTTGGTGGACGGACTGTTGCCGTGAGGCATTAAGTAGGCAGC
TTATATCTTCCAATCAGAGCGCAGAGACCGTCCCGTCTCGCACCCCAGAAGCGATGATGG
TTATACGCCACTATTCCCCCGAGGATGATCGCAGCAGATCGGATAGTCATTACCTCGGAT
>M_kobus-scaffold159129
TACAAAGGTCTGTTCTGTAATAAGGGATCTGGGATGACCTGGGGCTTGAAATCTGGCTTCACATATTGGGAAAGCAACTCTGCATACAGATCATAGCGGGCTGTCATTCGGAAACCCCAC
TTATCTTTCAGCTGCCTACAGAGGTTGAGATCCATGTCGGATATTATCAAACCGTCCCTA
CACCGAGAGAGGGATGGCGTGCATGATGCGTCTGGAGCTGAAAAGTAGCTTGACCCATAA
AAATGTCCAAAATCTGCATGTTGAGGCTTCCCATCGCCCGAAGTGAACGGATTGGGGAAG
CCACTAGAGTTCTCTAGAAATTTCCAGATATCTCTACGCAATTTTCTGGAGAAAGGCCATTCTGGCACATTTGAATGGCCGGTCTGGTTAAAAAGGAACGATCGATGCTTCAATGATGTG
ACATTGGCAAGACCAAGATTTGAAATCCTACCCACACAAGTGGCCTTCGCATTCCCCACAAAACAAACAGTAGGCTCAACAAAGTTACGTCTTTCAGTTCACACTCAGAAAGGCATTCTC
TAGGTTCGCTGAGCTCTCCAACAGTGGCAGAAGGGTTAAAAACGATCTCAGCACCGTTCAATCCAAATGCCAACCAATTCAAAGGATGGTGCCTTCCATAACAGATATTTATTGCGATCT
TCCCAAATGCAGTCTCGAAGACAGGATGCCCGGTGTTTCCTTCCATATAGTACGTGCTCT
TTTCGATGCTTGCCGATTATGTTGCCATGGTTTCCGATAATAATTGCGGTGTTCCACAGAGTTTCTCCATGGTTTACATCCCTTTCGAGAATTGGACTCACCACAACCATGTTGTATTTC
CGTGCAAGGTCCTGAAGAAATTGGGTTGATTCTCCATCAACAGGCTCGGCAAATTCACAC
>M_kobus-scaffold159460
GAAACAACTAGGAGCTTTTCCTTTCCTGTTCTGCCGTTCGCAGCAGCTGTTTTGCCATGGTTGAGAAAGATTGAGCAGTGTCTTGCATTTCTGTTGTTCGTGAGTTGATGCTCTGCCCAA
TCTAACAAACTTGAAAGGTTTGAGTGTTACCTGCAACTTCCCTAAATTCTCTTTCAGCTTGCTTTCTGTCATTTTAGTGACACTAGACTCCTGCACAAAAATAAACCAGTAGAATCAGCA
ATGTACAAACCTTTTATTGCCTGAAATTTTCCAACCAACATGTGCTTATTCAATGTTATGATGTTTTGTCCCTTCGGTTTCTCTTTTAAGTCTTCCAGGTTGATATCATCTTTACGAACA
TAAATTTAGCTCAACATCACTTTCATGCATTTCCAAGCTATCTTTGTTCTCAACCTCCAACGAAAAATTAGTTGTTGAAAATATGGCAGACAGTTCTTCTTCTATGCTTGCTTGGGAATG
TACGGCTTCTATTCCTTCCTGGTGCTTTGCCTTTGTGCCTTTTATATCTTTAATAACAGA
ATTTTACTTACCTTTTTCTTTTCTTTAGGGACAATGGGTCCTGAGGTGAGGCCTTCTTCTATTGGGATGATATCTTTCTTGAATACTTGGCTAACAGACTCCAGATGCCTGAAAGGAAGA
ATACCACAACAAGTTCTCCTTCAGATGAAGAGCAAAATGAACTTTCAGAATTCGAGGTTGGAAATGTGAAGCCTCTTAATGAAGTTTTCCTTAGGAGGGATAAGTCTGGCAGGGACCTGA
TCAGATCGGGATTGGCTGAGCCTGACCTTGTGACTACGGGTGGCAATTGGCCAGATTCCGGATGGCGCCCATACTCAGTAGTTGCCAATGGATACTACACACATCCCATAGTAGTTGCCA
CTACATCAGCCATGCTCTGAGCTTTGGTGTGTTGGCTCTCATCTTCTCCTTCATTTGAGATAGATTGGGGAGAGACCTTCTGCGTTGGAGGATTGACATCGACAGACTTGTAGTTTCTTG
TAATTTCAATTTTGCCACTAGTGAACATGAGTATCAGACCAATTTCAGAACAAGGACTATAGAATGTTGACGCCCAGCAACAAGTATTACCATGAAACTTTTTCTTGTCAAGTACCTTCT
TGAATTACATGCACCAAGGAATATAAATATACAGCCTTTTCAGAACAAAGCAATACTAATGATTGTTTTGGTATGGCATCTTTGACAGTGGTCCCTTTGATCATGCCTGGACCCTCTGAT
TAGGATCTGCATGAATAGAGCTCTAGCAGGTTTCTTGGAACGGACCATGCTACTGCTCAATGCAATTCCTGTGTCCGCTTCAAGGGCCAAAACTGATGAATCTTTCAGTGCTACCAATAG
AATGTTCTTCTCAGATCCATGGAGTTCGTAGCTCTCAAAGTGGAGAGAGACGATACCAGT
ATAAAGTTCACTCAGGAAATGTTTCTGATATAATGTAGTAGGGCCTTCCATGTCTACTAC
TCCGTGTAAAGCTTCAAAACCAAAAAATTACAACTTTATTGTGATCAACGGAATCTGCTCCAGATTCCAGGAATGGGCAAACCCACATTTTGAAATACATGAAAAGCAACCATCTTCAAG
>M_kobus-scaffold159677
TGATCTTTCACACACATTGCTGTTTCCCTCCATGCTAGTTAGGAGGATGGGAAGTTGGCCATTTCTCCTTGGTCATACTCGTGCCAGAGGTAATCTGTTATATATATATAATGAGAATTG
TAGATGGTTATAAAACTAGGACCATGGTCCATATTCAACGTACACATGTGGCTGAGTCCATTGGCAGTGGAGCCTGTTAGAAAGATTGGGGAGGGTTGTAGGTGAGCATTGCATGTTCCT
TTGGCTCTCAAGGCATTTACAGACCAGAAGAGGCGGTTCTTTCCCCACCTTGAGGATGAATCATTCGGCCAAGCATGTGGTGGCGAGTTTGGAGCCTTGAAAAAACATCGCAGTTCGCAA
GCGTCAACAATCAGTCGTAGAGATGAGATTAGTGAAGACAAAACTCTATCTGATGTTCTG
ATCCATTTGGAAAAAGAGGCTCCTAACATGAGAGTTTTCACTTACCAGCGCTTGGATTGG
CTGAAAAGAGCTTCCTCATTGTCATCTTCTGGAAATGACAACGTCATAGATCTATCAAAA
GAACAGATTTACCACGGTTCGAATAGATTAAGAACGGGGTCACTGGGTGCTGTAGCTGCA
GATCAGGTGGCTGTTGTTGAGCTATTGGTGCCTTCTGTTTTCAGGGCCATTGTATCATTG
GTGCCTCTAATTTGTTACATTGTTTTATAGGGAGGCAGTTATATTCATGCGAGAGGCTTTTCAGTCTATCATGCATTCAAACACATCACGGTAACAATTGATGCAGTCTACATGATTCTG
CATTGAAAGGAAAAATATACTCTTAACATAACACAACTGCCGACGGTGGCCATCATGGCAGCCTTGTCATCAATCTCATTCTTGTCTGGTGATGGACTGTCGAGTATCATGGTAAAAAGA
GTTTTTGTTCTTCATTTAATTGCAGGAACATGCTAATAAGGCATTGCAGTATTTTGTGGGTGCTAAGGCTGATTCATCGCTGGACCTCTTTTTGGTACCCTCGCTCTCTCTCTCTCTCTC
ACTAGATCTAACATTCTTCCCGTGTTGTTTTCTTGTAGCAATGGATTAGCAGCTACGAAACTCTGTTTACGAAGCCTTGCAGGTAAGAAGAACTAAGAAAACCCTTGTGTGACTATATGC
GGATGGTGGTCTTCATGTGCATGAGATCCACCCTATCTGTCAGGTGCACCGTCCTGCCTTTGGACTGGGGCCCAAAAGTCGGGCCAATTCAAAACTCAGGTGGGCTACACTGCAGGGAAT
ATGATACATGGTGAAAATGTGGTGGCACACCTGATGGACAGTGTGGATCTGATGCACATTCTCCCTCACCTGGTGCTAGGTAAGTTGTAGTCACGCTCTGCAGTCTGAAGAATAACCATT
AAATGCCGACGCCTCCTGATGATGGATAAGCCTACAGCTTTGTTCTTGCCTCCCGTTCATCGTCCCTATCAACAGACCTCCACCAGTAAAATCTCATTGACCCAACCGCCATTGCCGCAA
AAAGATCAGAGCTCTGATGTTGCCACTGTCTACCATATTGGGTGTTCTTCTGATGAAACC
>M_kobus-scaffold159678
CACAGAATCTCATCACCAACAGCAATGACTGATGCTGTGGAAGTGCTGCTCCAAAGTGGGTCCACATTATTCAGGCCATTGCTTAGAACAGGAGAGCCTTCACAGACAGGAGAAAACCTT
TTAGCTCTACCTGCCCTTTCCATTCTTCCATCTGGAAGCAGATATGCAGGTCTGAAATTC
CCTTTACTGCCAGAGGAATTAGTGGTGCATAATAATGCATTCGGAACCGTGTCATGTATG
TCAAATTAGTCAAGAAAAATACAAAATTACCCTTGATCATAAAGACTGCAGTATCGAACCTTGCAGGTTAAAAGAAAAGCCCATATGTCCCTGCAAGAAAAGAAAATAATGGAATTTAAC
AACTAGTTCAAGGAGAACCTGTATGACCAATCCAAGATAGGATTCACTCTCATGAACGGTGGCCATCCAGGTGAACTTGGGGAGAACTGTTCTTGGCCAACCTGCACAGATTGACAATAA
TACATGGAGAAAATGAGCTTTGCTAAGAGCACACACTTGTGCAATAAAGCTCATGTAAATGTCACACGTGCCAGCATGGCACATAGGTGCGAGATCTTCCATTAGGGTGCTCCAACCTTA
TTGGAAACAGGTGGATGGGTTAGAACTTGGAAACCTTCAGCAAAGTTTTTCACAGCCATACATTTGTTTTTCAAACTGTAGCCCACCTGACCAATGAATCAACCTGATTATTGGGATAGG
TCCATTCTGATGGATGGATTGGACCTCGGACCTGGTGCCATGCTGGCACATGTGTGGCGTGTACATGAGTTTGGTTGCACACTTGTAGGCTTAGCAAAACTCCAGAGAAAATAAATTAGA
CAGTGGCTGTCTCGTAAGTGAATGAGTTGATTTCAGGGAAGGCAGAAGGGCTCTCAAAATAGATTGTCCGTATTGGACACTTCTGTTTGCAGTTTGTTTGGCAGCAGCTAGAATAATTGG
CCTTCTGATTATGCAAAAAATAGCCAGCCCTAAGAAGATGCAGCAAAACCTGCAAAGCAA
GGCGACCTCCTCAAACCTGCCCAGAAAGACATTTTCAGTTCTTGCAAGTACAAGCCAGCTTGACTGTAAATACAGAAGGCCAATAAGAAGTGCATAACTACGGTCTATAGCACAGAACAT
ATTTTAAGTATAACCAATGCAACTCTTAATCTCAGCTGTATTGGGGTGAGTTTGCAAGTTCCATGATCCGCAGCGGATGCCATATATTTAAATAGTGGTTTCGGAGTGTTCCCAGTAGGC
TGAAGATGATACAAATTTCCCATTTGCCCCGGCTCAGTCAGATTCATTCTGGCTTGGTCT
GGTTTTGGAGTGCGACTCATTGAATTACTAGTCTCGTAATTCACCAATGCCAAGCTGAGT
CTCCTCTGTGATGAAGGAGAGCAATTTGCAGTTTGCTGACTCTTGCCAATGCCAAGAATCATGATATTTTCCTACTGCATACCACATGAGCCGTGAGGATAAGCATGAGATTTGATACAT
>M_kobus-scaffold16005
TGGTCTTAACGGCAGATATAGGGGTCGTAATTGCCGTTGCGGCCCATATCATAACAATAATGGTGGTGGTCATTACGGCCACTCTTACCGTTTTGGAACACCTTGATGGAGATAGAGCAG
TGTGGTTAAAAGGAGACAATAACACTAAGTTCTTTCATGCTGTTGCTAGTGCTAGAGCAC
GCATAAACAAGATCAAATTTCTAAAGGAAGAGGGCATAAGGCTAGAGGGGAAGGCTAAAA
TAAATGGTGCTGTAGTGGAGTTTTACAAAAATCTTTTATCAAAAGACACTTGGTATCATC
CTCCTCCTGACGACTTACATTTTGATGGTATTCTGGTTGAAGCAGCGACTTTGTCGGAGC
AACATTTCTTAAAGGAAGAAGTCAAGAAAGCAGTGGTAGAACTAGGTGGTGATAAGGCTC
CAGGTCCAGATGGTTTTCCGTTATCGTTCCTTCATAAATTTTGGGAGATGTTGAGGGGAG
TGTAAACCACAGGGCCAAGGAGGAGTAGGTTTGAGAAAGTTAAGAGGAGATGAACTTAGCATTGCTAGGGAAATGGGTGTGGAGGTTTGGGGTAGTGGGGAGAGCTAGATGGAGAGCGAT
>M_kobus-scaffold166487
CACCTTGGTTTAGCTCCACACGGTGGAACTGGTCGCCCAAGCTAGAGACACACCACCGTCGCATGCAACCGGTGGGGCATGTGGCACTCCCGTCTTCCTAGCCACTCTACCTGCCCCAAG
CCCATTTCTAGACACACGTCCTCTTTCTCCATTGCCTCTCCTCTGCCTCGGACAGGTGGACGTACACATGGCACACACCACCCAATCACTCACAGTCACGCCTACCCTCTGCGCTGCAAC
CAGCTCCCCACACATGTCCAGGGGCCATTTCGGTGGTCCTCTAGACCACCCAAATTGTGC
AACTTTGTTCTTCTTCGCAATGCCTCCACCACCATGCCCCTCCAGTACATGCCCACCATT
CTAGAAACCATTATACAAATCTGTTCCTGTACATGTGCAAAATGGCATTTGCAAAAGTTTGTGAGCACATTACTATTGAAGGGCACCCTGATTTTCATCCCACAAGATTTTACCATTCCA
AAAGGCTTCTAATTCCTGAATTACCTCCCAGGAAATCCTCCAGTGGTTCTAATTGATTCTTCTAGTTCAAGAATCATTTTCTCAAGAATATCCGCCTGTTTGGGTGATAAAAGAAAAGTT
AAACTTGCAATCACCACAAATAATAAGACTAACCTTGCCAGGGAGGTCATAAAGAGGGGAAAGATCAGAGAACAATGAAGGAACTCCCTAAATGGACAAAAGCAGTAGACAAAAGTCAGA
AATAAAATAATCAGTCATCACCTTTATTAAGAGAGGCCTAATGTAGCTGTCTGCTGCCTCCCGGAATTTTTCACCTTGTAGAAAATCAAGTGGTATTCGCTGAGCAGAAAACGAAACAAA
GGTCAGCTGAACCAACCCTGTTACACCATTGCATTCTATCATGGACCATATCCTCGGTTAAATCATGGGTCCTCGAGTCATTTCTTGCTACCTCCACCCACATCCTTTAGGGCCTTCCCC
>M_kobus-scaffold166591
TGATGGATCAGGTTAAGGCTAGCAGCATACAACAACTTGCACGACTACAAGTTGATGGCGTAATCCGCCAAAGTGAAGTAGGTGCTGAGAACTTTGTGGAATCAACTATTCCGACTACAT
GCAAACACAAGCTTAGTGCTCACACAGGCGGTTGTGGTTCCCTTTTGTTTGAATACAATA
CTGATAAGTTGATTACTGGAGGCCAGGACCAGACGGTTAAAATATGGGATACAAAGAGCG
GGACACTGAGCAGCACTCTTTATGGTTGCCTTGGTTCTGTTCTTGATCTCTCCATTACTC
ATGATAACAGATCTGTCATTGCAGCAAGCAGCTCGAACAACTTGTTTGTGTGGGACGTGG
GATCCGGTCGTGTCCGTCATACTCTAACAGGCCATGCAGATAAGGTCTGTGCTGTCGATG
CAAGTAAAGTTTCTAGCCGCAATGTAGTGAGTGCTGCTTATGATCGAACTATAAAAGTAT
GGGATCTGCAGAGAGGTTATTGCGTCAACACCCTCATCTCATACAGCAACTGCAATACTC
TTTGCTTCAGCATGGATGGTCAAACCATATGCTCGGGTCATGTTGATGGGAACCTTCGTT
TGTGGGATATTCAGACAGGAAAGCTAATCAGTGAAGTTGCTGCTCATGCACAGCCTGTCA
CATCAATCTCTCTATCTCATAGTGGTAGCATTGTGTTGACTAGTGGGAGGGACAATTTGC
ACAATCTTTTCGACGTGCGGTCTTTAGAAGTTTGTGGCACACTAAGAGCAAATGGCAACA
AAGTGGCATCCAATTGGAGCCGTTCATGCATCAGTGCTGATGACAGCTATGTCGCAGCAG
GATTTTCCGATGGCTCTGTTTATGTTTGGTCAAGATCAGGGGCAGACATCGTGAGCACTC
TAAAGGGACACACTGCTCCCGTTCTTTCATGTTCATGGAGTTGGCTAGGAAAGCCCCTAG
>M_kobus-scaffold166762
ATATATTGTATCCAGTTCCCAGAGTTTCAACATAGCACACCGGATGTTATGCAGCATTTAGAAGGTAGACCCATTCCACCCGAAGTCGGAGCCCTGCAAAATGTATAGCGCCAGAGCATT
AGTGGCGAATGGCGATAATCCATCGCCAGGTCTGCAGGAGGTTGAGATGGCTTGCCTTTGTGTCGTAGAACTTGAGAAAGAAGCGTGACTTGGGAACGGACAACTTGGTCTCGAGGATCG
TAGCAATCGCAGCACTCAGTTTCTTGTTCGTGTCCGGATTCAGGCCTCCGATGGAGACCA
>M_kobus-scaffold168141
TGGGATCCAGAGTTCCAGACCCATTCAAATCAGGTTGGGTGACATGCGGATCAAGGTACCCATCCCCTGCACTGAGAGATTCTCGACCCAAGACTTTGCATGCATACACAGGTTTTTCAG
TTATGAAAAATAGGACCTATGATTTGGTAATACAGACCATTGACCAGTTGCATCCTACTG
>M_kobus-scaffold168533
TGCAACTAGCTTGCACCAGTGATCTCAAAGATTGGATACATCATAGCCAAATGAACATTCACCCCTTTGGTTATAACTGGTTTTGTATTACCTGCATATCAGATGGATGGGATTGTCATA
TTAATGACAGTTCTTTTATACCAGAAAAAAGCTTGATCCGCTAGAGGCATATGTGCCCGCTGTTCTCTTGACTCAATCACAGTTCAAGGACTTAGGTGAATTCTTTCATTTTCTTTACTG
CAAATCTCTTTTTAGTGAAAGGAGAATGCTGAGATGCAGCTTGCAGCATAGAAGTACCATGCAGCTCCCTTGTCACTGCACAAGTGGCAGGCATGTGCTATGGTGCATCCATGAGGTGGT
CCACCAGATCAACATTCCTAGTCACTGCACATGTTTGTGTGTGTGGCATGAGGAGAGAGC
TGCTATGAATGTCGATTGTCTGAATTGCAACTTAATGGGTGTTCAATCAAATGCGCAATTGTGGGAGATAATGCAATCTTCCCTCTATCTTTGAGGTTTTCTGTGACGCTTGATGGAAAG
TACAAATGGATGGTTAGGAGAAGCCAATCGGCAATCTACATTCAGTGGGAATTGGTCAAGATCATCCAACTAGTGTGTTTTTTGGGATTTAACCCACCAATGGTATGGCCTACCAGATGA
TGTACGTGGTGTCAACAGTTCAGATCAACAGTACTCGCACCACTTGTAGTTGGAGATGCTGCTATATCTCCGACTAAAAATTCATTTTTCTTCTTTACTCATGTTCGTCTGCTCCATGGC
GTTGAAAATTCTCTTTGGAATTATAGGTAGCACAGTATGCATCAGATGACGGTAGAGGAAAAGCCGCTACCGATGCTGTTGATCGATGCCTTGGGTATGTATCAAGTTTGAAATTTATCA
TCAGAGCTTTGGAGGGTCTTGATTCTTTGCTGCTGCGTGCGTCGAGGAATGACCCAACAGCCACAGTCGAATCTATGAAGGCAAAGATCAATATTGCTTTGGGTGCATTGGATAGGTATT
GCTTGAATACATCCGAATGTGTTGCAATAAGATACGTCATGGCTCTAGCCATTGGATTTGGGTCTTTTTCAATGACCCAAGCTACAAAGGTTATGGCAACCGTTCATGTCCAAAGCAAAA
CTAACCTCACTAGAGTGAAAGCAGAGGTGAAGAAGAAACAGATGAAACAGAATTTTTGTGTTGTACCCTGGGAAAGCCTTACTTTCAAGTGTAGGATCTTGAATCCTACTTTCACATGGG
AGGCACATGCAAGCATGGTATTAATGTTTCATCATGTGGGACCTACTGCTTGTGTGCCAT
>M_kobus-scaffold168686
GGGTTATGCCTTCCTCTATGGAGGATCTTCTTTGCAGTTGGCATGCAGAGCCAGGGGGAGCGTTTAGAAAAAGAAAGTGGAGGATCATATTCCTGGCCGTTATTTGGGCAATTTGGTTGG
TGCAGTGGCTGGTGTTTTCTCTTGTGTCCTTGTCATGTTTCAGGACTGGGCTCTGTAGTGTGTTTGGTGCTTCCCAGGTTCCTTCTGTCAGGGGATGGATTTTGTATATTTTTAGTGGGT
CAAATTTACCAGACACCAGGGAACACTCACCCCTTGATATCTGAGGGTGTTGTGTATGTGTCATGTCATCCAGGCCATTTGCAATCTTCATCTGGCCTGGATGGTCAGGTAAAAATCAGG
CTACTAGACATGCTGAGATGGAGGCGATAGATGTTCTCCTTGAGAAGTGGCAAAAGACGGGACTTTCACAGTTAGAAACTGCAGAAAAATTTTCGCGATGTGATCTTTATGTTACATGCG
AATACAAGCAGTTTATTATGGCTGTGCTAATGAGAAGTTTGGAGGATGTGGGTCTGTCTTATCACTACATGGAAGCAGTCCTGAGCAGTTCTCTAGGTTTGTTCCCCGTCTTTGGCAATG
CATTCAACGTGATATCTATTGGTATTGCCAACTGATCACCTACAGCTGGATGTATGCTAA
CTTAGCATGCTGGGTCCCTACTCATTGCTCGGTGGTGGACACTGCGTATTTCAACACTAA
CTACAACATCCTGTTTTGCTTGAGCTTTTGTCCAAACTTCCCTCTTCTAGTGACAGTGGCAAAGCATCTCAAGCAAAGGGCTTCAGATGTACTGGTGGAATCATGGCATCAGAGGCAGTT
GTGGATATGGAAGTTGGAACCGAAATGGATTGTAGAGAAGCCAAAAGAAGGATGGGGTGCTCCAAAGGGTGGCAATGGGACAGCTTTGGGCCTGGGCCCTGCCTAAAACTTAAGACCCAA
>M_kobus-scaffold169743
CAATGGTCTATATCTAAGGGTTGGATATTGTGATCAAGCATACTGGTGAGTCCCACTAGAGTTGTGATCAGTCTCAAATTCATAATAAGGGATGGTACGCTTGGATCACCATACCCTTGA
GGAAGAGTTTCGATGGGTTTAAACTCATCTATCTTGCAGCTACTTAAATATAACTGGGTC
TCCAAACCTATACACATCTGAAACTTCCTCTCACATCTAATCACTTCTCCGATGCCTTCC
GGTGTTCCCCAACTTTATCAACTTTTAAGCCAGTACGATGAAGTCCAAATGCCATGTGCGATCCTGAGCTTACTCCGAGTTGACAACACGAATTCAAAACTAACCGGTGTGCGATCCTGA
GCGCAGTCTCCCTGAGTTGACGACCCAATTTCAAAACTACGCTGTCATCCACAATAACCT
CCTAAAACTGAAGATATTACAATAAGGCCAGACATAATCACCTTCCATCTTTAACCTTGCTTCCGGTATGTTAAGGGCCTGTGAGGATCAACAAAAGAACAAGCAGTTCTCTTCCGTTTA
GAATTGTCGCTTTACCTTCACATACATCGCAGATGGTATAGCCCACGCCTTCACAGTAAGGACAGTTTGCTCCTTCATCAACCCATTCCAAAAACTGCAAGATGAAGTTCAGGAATAAAA
TTAAGCCAAGCATGATTTGAAGCAGTAAAACCCAATCTAACCTGTGGTTCCACGTTGGGTTCACCAGTACCGTCACACTCTGTAAACAAATAAAGCAGTTTTTTGAGTGATGTATGCTAT
TGTGCATAATAAGCGGCCTTCCCCACGACAAGTAAGGCATTTTGTAGCAGAGCTGGACTTGCTTCCATTGATAGGTTTGTCCCTGTCCACAAGCCTGGATGGCTCTTCCCACCGATTCTC
TCCAAGAAGAAACACTCTATGTTGGGACACATCAACTTCAGCAACACCACTTTCTTTTAC
AACATTCTGCTGGATCTCAGTAATTTCTGTCACAGAAGCAACTAGAGCTCCATTTGCACC
CAGGTGCAGAGGTTTCCCATTGTCACTTTACCTCCCACTGATGCAACATATTTACTTTCCCCTGGTTTACCTTCAATCCAAACAAGCCCTAAGAAGATAAACAGCTAGGAAGCAGGAGCA
AGTAAAGAAACAGGATCTTTCCCATCTACATTTGCTTTCAAGCCAGCATCTGTATTCCCTAGCTCGATAAATAGACTTTCCAGGAGTTCTGCAGTCATAACCCCATCTTCACGGGTGCCC
ATTAACACTCACTTGCCATGTTTTTACAGCACGTTCAGTCCCACTCGAGAAGCTGGAATACTCCATATCTTCTTCACCAGAATAAAAGCCCAACTTTTCTAATGCTTCCTGCCATAATAA
ATCCATGGAGTTGCATAGAAATAGTAGTTCCAGTGTGAGACTTGCTCAGGGACAGAAACCAGTTCGAGTCCCCCCACGTCGAATAATTCTCTCCTGAGTTGACTCGGTTTTGGATGAGAC
>M_kobus-scaffold169824
GCATGATGTTTTACTTTTATGAAAATGTAGATGGATGCATCTTGATCCTTGTGAAGGAATATATGATCGTCCATTGTTATATGAAACAGGGTATCTTCTTTTACCATATCTTTAATTGTT
AACATTTTTCTTGCAGCTGGAACAAGAATCTGACTTACGTAATTGGTATTGCAAACGATGGAGTTCATGATGTCACTCGACGTTACACAAGGAAATGGCAGGAGGTAAATATGATCATTT
TTCTATCTAGACGGAATATTACAACAGAGCCTATTGCCTCTGCTGTTCTTTTTGACATTACAAATGAATGTCGGAAAACCCTTAATTCTCAAGCAATTTCAAAACTTGAAGATCGTGACA
GGAAAGAAGCAAAAGAACTTGATAGAGGACTCCTTTTTCAAGATGCTGCTTTGATATCAT
TACCAGGAAGACAAAGTGGGGCCAAGGAATGGCGCATAGCAAGAAGTGAACTGGGTACCA
ATGACAGTGATTCTTTGAGTTGTTCTTCATGCCCAGTCCGTATTTGTGTAGATGACCATG
TTACAAAGATCTATGATGCCTTCTCTCATCTCTTGTCTCAATTAGTTAGTAGTGGTATTT
CCAAAGACAAAACTCTAGAAATGTTAGAGATGCTCAAAAGGATGCTGGTTGATCTTCAGA
AAATCTCTTTTAAAGTGCGCAGAGCTACTATAGATTCAAATTCTAATGCCTCATTCTGCT
CCAAGCATCAAGTTATGCCCTATGTAGATGGGTTACTTTCTGCTCTTTCCCTGAAGAGGG
CATCAGAGACAGATGGAAGGGTGGACATTTGTTTGGCTGGTGATCCCGTCAAAACTTCTT
TAGCTTTGCCTGTGGCATTAGATGCCCTTGACGATGCCATTTTTAATCTTAACAATATTA
AAAGCTTCAGTAGAGAATCCCTCTTTCTCCCACTATTGAAGTTCAACAGAATATCTTCAG
AATGTTTACCATTAATTTTCAGGCTACATCAGCATTTGATGGTATTCATATTTCTAAATGGGAAGAGCCAAATGGTGGCAAAGGTGAAGAATACTGAAATGAAATTCCTTGTATTAGAGT
>M_kobus-scaffold171575
TGAAGGTGGAGAACATGGTGAAACTAAAGGAAGAGTTCGATTACAAAAGCTTGGCACGAAGGCTTGACGTACAACTAGACAAATTAATTGCAGAACATGAGAGGCAGCAAAAAGCTTTTA
AGGATGAGGTCGAGAGAATAAGTATAGAAGCAGAAAATCGGATTGCTGAGGCTGAAAGAA
ATGAAAGATTGAAATACCAAAAAGACTATATGGAGTCAATAAAGAAGCTTGAAGAACAATGGGTGATGAATCAGAAAAAGCATGCAAGTGATAGAACTGTAGTTGAACACAAAGATGAAT
GTCTGGATAAGACATGCAGCACTAGCAGAGAGGTCTATACTTACTGCCTTTACCAAACAG
>M_kobus-scaffold17168
TGGCATCGAGGGGACCTTTTGATGGGTCCTTGATGCCTTTGAGAAACTCAGATAAAAAGATCAATATCTGTTGGACAGATTCGAGTTACCTACTCAATTCCATCGAGGGGATCTTCGATG
TTGCAAGAACTCAACAGACTACATGACACATGGACTCAGGTGATTGACAAACAAGATGCACAAATCAGTGCACTAACAATGTGTGCCCTTTCAAGCCAATTTGACTCATTCGATTGTTTT
TTTAGATGAATTTTAACCTTTGGATTGTTTGTTTTCATTATAGATATGTTTTTATCAAGCTTGATGGAAATCAAATGGTAAGATCTTTTGACATCTAATTTAGAGCCTTGCATTGGGATT
TCGCTGCAGCTTCTCAAGGAAGCCATCTTTGACAAGGAGTATGCGCCATGTATCCTTTTATGTTTACAAATTAGTGGCTCTTTGTTTATTGTGTGCAAAAGTGAATATCTTATTCATCAG
GACATTTGGGGGCGTGTTTGGGTGGGAAACCATTCTCAACTGGTTTGCTGTGCTTTGGAAAACATCCTAAATTATTGGCTTGGGACTGCATGGCTCCTGAATGCCAAGAATGTCTCCTGA
TTGCTGAGAAACCAGTTCTGAATGGTCTCTCATGTAAATGCATGCCATCCTTTATCTTGG
GACAACATCTTTGTTATTTGTGTAGTGATTTGGTTGTCGCATCACCTGTGGAGGATTATTTTATATACATTGATGATCTCCCATATCCTGATAAGGTTAGTGCAATTCTCCCACCACTTG
ATAACATCACATCTTGTAGGAAGAAGCTGAAAAAGTTACACGGCCCTTTCTAGATGCTCTTGGTGATGATTATTCAGTTTGTTGTCAAGGTATGGCTTAGAATTTCAATCCTTCTATGAG
>M_kobus-scaffold172203
ATTGAATCCTACGGGATTGCACCGTACGCCCAAAAACTCCCACCATCTAGCGTCCAAATCCCTCACAATCCAGCCGATTTTCATCCAGCCGCAAAACCACTGCCTGTCCAAAACAAACCA
CTGCTCGGATGCTATGGGATTCGAGTACCCAATCCAGCTTAATACAGGCTACTCCAGCGA
>M_kobus-scaffold172596
ATGGATAGTTTCAATGCTAGAGTCTCCTACAGTGTTGGGGATGGTACAAGGATTCAATTTTGGGAAGATGTTTGGGCTGGAAACTTGGCATTAGGAAGCTTATTTCCAAACCTGGCCAGG
TGTGTGCCCTTGGCTGATGGTAATTCCGATGGTCTAGTTTGGAGGTATGATCCTTTTGGTGTTTTACAGTCTGGTCCTTCTATGCATTTCTACATAAGGAGGATTGGAATGGGGAGTGTC
TTGCAGGAAGTCAGCCGCATGCTTCTAGGGCTGAACTGTGGAAGTGCTCTCAAAACAATTGATTTGCCCCCGTCTGCAATTTCCCTCTCCTCAAAATATGATTTTGATGTGCAAGTAAGT
CCATATTTCCTTTTCAAGTTCACTTGCAGCCACCAGACACAGTTAAGATTATGCTACATAGTAGTTTTGGTGGTATTGCCTATCCTCTATGGGTCCTTGTGGAATGTATGGTTTACCAAT
GGCGGGCCCCTTCTGCACTGTTGTTGACACAGGCAAAACAAGTCATTTTATTTAACCAAG
CTTAGTCAAGTGGACAATCCCCTTGCATATGGATATAGGAACTTCAACAGTTCTGCCCGTGCTAGGATATCAAAGGCTTCATGTGAAATAGATGGCAATGTCCATGAGTTTGTTTTTATA
CTTTCTGCTTTCGTGCTGACAGAGAGTTGTTGCGGGAACCTCGAATAGTTCGAGTTGGTCTCATTCAAAACTCCATTGTTCTTCCAACGACCGCACCATTTTCTGACCAAAAGAAGGCCA
TCATGCAGAAGCTGAAACCCATGATTGATGCTGCCGGTGCTTCCGGTGTCAACATTCTAT
>M_kobus-scaffold172925
GAAGTGATGGGACATCCCAGCCCTATGATATGTTTGATATGTGGTCTAAACATCTCCCATGGTGGGACCCCTAGCTACAGAGCGTAGGGCCCACCATGAGGTGTCAAAGACCTAATCAGA
TAGAATAACCAAAGGGAAGAAATGAAGGAAATATGACCCACCTCTAAGAACTCCGGACTGATGGTTGAACAGGCCTTGGATGGTCTTAGGTTGATGATGAGATGGTCCACTACCTCTAGG
ATTGATTGTGTGCCGCACCTTAGTGCCCACTCCTCTCTTCCAAAATTCTCTACAATTTTC
TAAGTGTTGTAAGGAGAGAAATGCAAGAGGGACCCCTCTCTTATATAAAGGAAAAGGGTA
TGATGTGGCATGTTGTGCAAATGCCATTGGTGCAAAATGAAGTGGATTAGTGATGTGGCT
TGGATAATGGAAAGTCTGCGTGGCAATTTTACAAATTTCTATCGGTGCTTGGGGTGTTGA
GGTGGATTTGTAATGTGGTGCTTGGGGTGTTGAGGTGGATTTGTAATGTGGAAGGGCATA
ACACATGCATTCGCCAAGTAGGATGGCGGTATAACAAGCATTAGCCATTAAAGTAGTGGA
TGGTGAGATGGCATGTGATGTGGATGCAAATGGGCTATGATTGGTGGAAAAGGGAGACAT
AACTCATGGCGGCAGTGTGTTCGATATGGCATAGGTCTCAGGTGCAATGGCTGCCAACCGTCTGAATGACTGTCTATACGGGTTGGGCTAGTCGGCACATGAGTTTGACTACGAGGTGAT
TGCTTTTGGCTGCTTCATCAGGCTCAGCGTTCTGACTTGGCTCTCGATATCTTCTAGGAATTCCTCACATCCAGGAGATCCTTGGAAAGATTGATTGGCCATGAAATATTCTTCGAAGGT
GAAGTGATTGCCCTCGAGGTCTTCATTCATGGCCATATCATCAATGGGGGTACTCGCTGT
>M_kobus-scaffold1730
CACAACCCTTTATGGGGTTGGACATCATCACTGCCTTGCTGTCTGCGGAGCTAGGTAGAGTTAAAGTCAGTGAAAAAGAATCTAGCCACATGGTGGGATCAGGAACTGGGTATGATCTGC
TTGGAGACCCTGCTTCAGATCTTTCATGGACGAGGATTCATTCCACCCTGAATGGATTATACGGTCTGCTCCATATATACAAGCATTTACCGTACCTCCAGGTAATGCCTTCTGTTGCAT
GTATCATGGATGAGGATCCTTCTAATTGTACTGATGCTTTATGTCTGTTTCAGAAGACAAAGATAGGTTTGGTTTAGGAGCTGATGCATTGCTGGGCAACATTTCATCTGTCGTTTTGCT
TCTATTAGGATGCATTCAGTTTCTGTGCCTGTCATGGGAATGCATGTAATTTTAGTTGCAATGTGGTGTTGTCTCTGTCAAGGGGCAATGCTTTTCACACTGCTGGAGATGGGTTTTTGC
TTCTGCATCTGCCATGGGAATTCACGTAATTTTAGTTGCAATATAGGGTTGTTTCTGTCAAGGAGCAATGCTTTTCACAGTGCTGGAGATGGGTTTTTGCTGGAATTTGCGTCATCATCA
TACTCGTGTGATTATTACATTGGCGCTGTGGTGGTTGACACGGTTTCGAGCACCTGCATC
AGATCTTTCATGCACGAGGATTCATTCCACCCTGAATGGTTCAACAGTCTCCTCCAGACA
ATCTATTAGAAGTCTGTTGGACTGAATGGTCATGATCATTCTGTCAGCGTGAGTTTTGGGCTGTACCCTGTTCAGATTAGGTCCAAAAGCCGGATTGTCTGGATCATCTGATCATGCAGT
>M_kobus-scaffold173259
ATGTGCTACAAATGAGGATCTTCGCAAGAGATTATGACTCAATTTAAACTCAAGGACGAGTTGTTTTTGAAGCCGGGTGAAATTGATGTAACCGAATGGGCACACAAGCCGATTGATCAA
TGGGGCAGCTCGATCTCGGGGGCGGTTGCCGGGTACGTGACAGGGATGTCGAATTGGAGGTCGAATTCGTATTTAAGGAGGTTGTGGACGTACCAGCACGTGCCGGTCCACCGCGTGCCC
TCGGGGTTGGCGGCCGATATCCGAAACCAATCGTTATCGTTGGATTTGTTCATGGAGGTG
TACGCGATGAGGGATTTGTACTCCTCTTTGAGACGCTGTGTCCACGCCGGCCCATCTCGT
GGGCCAGCTCTGGTGGAGAGCAACGGGATCTGAGTCAGAGTCGACTTCGTGTTCGGATCC
CAGCCCTCCATTTCTACACAAAGATAGATGGAATAACAAGGGATGGAAACCCTAACCCTA
AAATCTCTCTCACCCTCTCTTTCGGCCTCTGCTTCGCTTCTCTCTCGCCCAGTACCGGAG
ATGAGCGCGTATATGACCGCGGACGTTATTTTAAGAAAGAAGGAATGCTCTGGCGATTCG
CGCGCGGGTATATTGAAGGAGAATCACGCCACACGTGCCAAACTTTTCGCTCGCGTGTAC
>M_kobus-scaffold174915
TGGAAAGGAAGGATTCTGTGGTTCTGGTTTTTCTTGCTGTTTTAGTATTTGAAGGGTACTTCTGTGGGAGAGGATATGCAGACACAGTGACATATGATCACAGAGCTCTGGTTATCAATG
TGGTGTCTGCAGGTCTGGCCAGAGCTTATTAGGAAATCCAAAGAAGGTGGACTGGACGTGATTGAGACTTATGTTTTTTGGAATTACCATGAACCTGTAAAAGGACAGGTATGGTTGCCA
ACTACTTCGAAGGGAGGTTCGATCTGGTGAAGTTCGTGAAGACGGTGCAGGAGGCAGGCCTTTTTGTGCATTTAAGGATTGGCCCATATGCATGTGCTGAATGGAACTATGGGTTTGTCT
CTATTTCCTCCTTTGGGCAATGCAACATATTAAGCTTCTCTGTTTCTCCTTTGCAAAGAA
AGTGTGGAGACAGATCTTTCATTTTTTGTAAGAGAAATGCAAAGGCTACTGGTGACATTC
GGTCGTTGACACCTTCTCAGTGGACCAACCTGATGAATGGACTGGATCTCACGCACGCACAAGCACATTGGTAAGAGTAGGATTTGAGATCCTACTCTGGTGAGTAACATTAGTAGGCCC
TTTGGACTTTCAGAATGAGATGAAGAGATTCCTTGCGAAGATAGTAAGCATTATGCAGGAGGAAAAGCTGTTCGCATCCCAAGGTGGACCCATCATTCTTGCACAGGTGATTCCCTTCTA
TCGAAAATGAATATGGAAATGTCGAATGGGCATATGGGGCAGGTGGAGAATTATATGTGCAATGGGCTGCAGAAGCTGCTATCAGCCTTAATACTTCTGTTCCGTGGGTAATGTGCCAAC
CTATGCGCAATGCAGATAAACACATGCAATGGGTTCTACTGTGATCAGTTCACCCCAAACTCTCCTTCCAAGCCCAAGATGTGGACAGAGAGTTATAGCGGATGGTAACTAACAATATAC
ATTACAGGTTCCTAGCATTTGGAAATGCAATTCCTTTCAGGCCTGTGGAGGACCTCGCCTTTTCTGTTGCAAGGTTTTTCGAAATGGGTGGTACTCTTCAAAACTATTACATGGTAAACC
TAATATCCTGTTGCAGTATTTTGGTGGCACTAATTTTGGAAGGACAGCTGGAGGTCCTCTGATTGCGACAAGCTATGATTATGATGCTCCAATTGATGAATATGGTACTGTCTGAATATC
CTCACCCACATACATCAATGTGGCAGGTGAGTGTGAGACCCGGATTATTGATCAGATGGGTCATGTCACTTGTGTGCCATGGCCTAAAAATCAGGTTGGTCTAATGATTAAGTGGACCAG
CGCACGTCTACTATAAAAAACCTGATGGTTGTGCAGCATTTCTTGCTAATATCGACCAAGATGTAGACGCAAATGTGTCATTTAACGGAAATTTTTACAGCCTTCCTGCTTGGTCCGTAA
TTGTTTCACAAAGAAGTCTCGGAGATTTTTCACATCGCCAAACAAGTTCTGTGAAGGAGACTATACTGGCAACATCAAAATGGGGTTGGTATAAAGAACAAGTGGGTATTTGGAGCAACA
ACTCATTTACTTCCTCTGGTCTGCTGGAACAGATAAATACGACAAGGGATGTTAGTGATT
>M_kobus-scaffold17534
ATAACCACAAGTTAATTATAAGGTCAAGTAAGCAATACCGAGGATTTAGAGAACTCAACAAGGGTAGGAAAAACCCATTTTCTTCTTCTCCCTTCACTGAAAAAGTGTGAATAAAATCAA
TCACATGTGAGAATAATGCCCTCGCTATGACGAGCAACATTGAAGAGAAGACAAGGACATTTATTTCAGTGTGCAACTCAGCAGAAAGCCCTCTCAACAACCCCAAGACCTCAGCCTTTG
TATTTAGTGCATCCTCCACCTTGCTTGTCGTAAACCATTCTTCTCCCACCTTTCTTCCTTTTGAATCTGTAGCAGGTTTGAGCAATTTGATTTGTTCTTCCCCATGGCTACCGGACCAAA
CAGATGGCGCAAAACGTTTTCCCTTGAACCAAACAGCTTCATGCTCTCTTGCATAGGATA
TCTCCCCCTTCGGACCTCCAAGTGGGGACATGACAGCTTTTACTCTTAAAATGATAGGAA
GCTTTAGATAACGCTTCAGCTGCCCTCTCCACTTCTGCAAAAGCTTTTTCTGCATGAACCCTCTTCACACGACCTTTCCATGAAGACTCCATATCCTCAAAGAAGTCTTCTGGAATGTTT
GGGAAAGAACTTATTTCATGATCTTTTTCACCATCCAGGGAGACAATTTCACCTATTCTG
AGGGTCTTGCATTCAATCTTCAAACCAGTTGCCACCCAAGTAGGGTCTAATAACATCTGCAGGATTGCAAAGAGCTCAGAGCTTCCATACATATGCGAAATTTCGTCAACAACATTCTTG
TTCTCATGATTGCTCAGCAAAATTTCCACAACAGGCACCCTATCTAATATCAACCCTCCTTTACCAGGCTTGGTACAGGCTAGCATATCACAACCAGGTGGAGCTGATCTCTTAGGAAAA
GTTAAAAGGTAAAATCTGGCAACCCAGATGTGCAAGGCAGCATGGTAGAAAAGGGAAACC
ACCTAAAGAAGTTAGCAGTGAGACAAAATATCATTCTCTTCTGATGAGGCACCAAGAATATAACCTTTGCAGCCGATATACAAGTAAACTCAGGAACCGGACAAGTTATGTTGCTCATAA
>M_kobus-scaffold176213
CAAGTGGAAGCTCGCCTCTTAGAAATGAAGATAACCCATCCTTGGGGTCCATTACGCTTGTAAAAAATGCCATTGCGAACCTCTCCACTTATTACAAACCACCATTTGGATTCCAACTGT
TTCTGGAAGTAATTGTTGGCAAAATTGTGTAGGAAAATATAGGATGAGAGCCAGGGGTACATCTTCAAGATCGGGACATCCGGGAGGAGCAGGAATGACCCTTCGGGAGGGTATGAGATT
CAAAGTGAATTCGAACATACCTTCTAGAAGTAATTGTTGGCAAAAATGGGGAGGAAAACA
>M_kobus-scaffold176656
CCAGAGTAATTGCCTACCAACATAAATCATGATATGTTGCAAATTTCAGCAGAAAAGGATGATGCGGATTTCAGAAAATATAAATTCTCCCTTCTACACCAAGGCAAAAAACAAGAGCTT
TACCTTTCCTCCTTGAATACATGTCGTCTTGCCCTTACAAGAGCAGTTTCAGTTAGTGTTGGATGGTCACCATAAAGCTTTATTTGCCCCGTCTCGGCCATAGCCTTGGCAAACACCTGC
GTTTCGACATCTGGCCGCCTCCTTTGCCACCTTGACCATTGTTCCTTGTCAGGTTTTCGCCAATTCCACCACAGCTCTTCACTCGAACGAGTATTCTCTATTGGCTTCTTCACTTTTGGA
ACATATTCTCTGGAGCCATCTTTAGGCTCCTCAGATGTGTCATCAGAAGTTTCAAGTGCTGGTGGATCAGTCGAAACTACAATCTGATCTGAAGATCCCGAGGCAGCTTGACGTTCCTTA
TGTCTCTTCCTTCTGCTACCAGGTTTTTTCCCATATGAAGGCTCCCCTTCTGACTTCCCT
GCCGGTGCTGGAGCCCTTGCAGCTCTCACTCGGCTGGCAGTGCCTTCGGGCCAGTACTCC
TGCCCAGGTATGCTTGCACGAGCGCCTGAGGCTGGTTCGAGCTGTCCAGATGTGGAATCC
ATATAACTGTAATACGGGGGACGCTCAACAGAGAAACGGTCAATATGATCATCCTTCTTT
TCACACTTTATACAAGGGAGACAACTGCCTCTCCTTTCGGTGTTCGATGTAATGCTAGCT
TTCACCACATGTGGCCTCTCTTTTCTCACAATATCCATGTGGACCCACATGACAACACCAAGATTGGGAGATTTTCTCTCCCTTCCCTCTTTTCTCTCCTTCTTGACTGCTGGATTTGCA
>M_kobus-scaffold177138
ATTTGCAGGCCAAAAATCAAATGTTAAGTAATCCTATTGAGAAGATTTCTAAAGCATAGTCCATCCATGGTAGGACATAACAGGCCAATGGTCTCGACTGGCAAACCATTGGCCCATCTC
ATCCCGGACCATGACAAAAACACAACGCCTACTGGTGAGAGTAGGATCCAAAATCCAACTCTCCCAGTCCTCGGACATGCCAATTTGGCAAGTATGTGTAAGTTCCAAGCCAGTCATCAG
ATCCATACACTGAAAAACATAGAGAACATACCATCTGGGAAAATAGCAGCTGCACCACCCTCATAAAACCAATCAAGTTCCTTCTTCCGTAACAGAAAAATGCCTCTAAGAACCATGCCA
GAATAGCAAGACAGAAATTGTTGCTCACCTTGTCAGGATGTGTTTGGCTGTATGCAAGGGAAAGCGTGCTCCCCCATGACCCACCAAACACCTGCATTATTCCTAGAAAGAGTAACAGTT
TAACCTGCCATTCTTGAATGTCCAAATGCTCTCTTAGCTTTTCAATGTCGTCAACCAGGTCCCATGTTGTGTTTTCCTCCAAACACGCATGTGGAGTGCTCCTACCTGCACCTCGCTGGA
GCCAGCGAACCTGATCAAATAGAATGATACGGTAGAATTCAGGGTCAAAGAATCTTCTATTAGTAGGTGATGTTCCACCTCCCGGTCCTCCATGGAGAAAAACGACTGGCTGCCAAGAAA
TGCCCATTCGGATTCCCTGACTGCTCCCAATACAACGTGTGGAGATCTGAAACCTTCAAAAACCCTGAGCTGTATGGTTCTATATTTGGATAAAGATTTCTATTCAATGTCGGAAATTCC
TTTGTCCAATCCATAGATGCCCTAGAATGTTGAACCCTGATATGACCAAGACTTTGTGCA
ATAATCCACACCTGATGTTGATAAGAGTACCAACATCATTAAGAAGCTTGATTTGATGAGCCTGCAATGATCATATGCGGTGCACATTATCATTGTGGTCATCATCATAATCAGAGCCTT
>M_kobus-scaffold177662
GTTGTATTGTATGCCTGCAGTTGTGGTAGATAAACTCTGCAAGTGGCTGGAGAATCGATGGATATTTGAGTTCTTAAATGGGCTATTGGATTCCATCCAGACCTCAAGCGTTAGTGTACA
TCCAAATCATCAAGGGGGATCTTCAACAAAGGGGAAGCCTCGATCGGCTTCTCAAAATATTGACCAGGACAAGTTGTATCCATTGTGGCCATCATCTACACACTCATGAGCATTGCTATG
ATCTTCACCCTCACCTTCATTCCAAGCCCATAAGTGGAGCTAATAGTGTTAAGATTGAGG
GGGAGCCTGACTCCATTATTGTCGGATCTGAGTCGAGTGCCATCAGCGAGCTACTTGAAG
TGTTGCTTCCAAAGATGCCCTGGCACACCCTTGCACACTTTCCACCACAACAGGATTTACGAATTGTGGCGTTTCACTTCCAAGGAATGCCCTAGCACACCCGTTCTCACTTTCCACCAC
GATTGGGTTTACAAATTGTGGCACATTGCTTCAAGGAACAATAATACTTGGGAAAATAAA
>M_kobus-scaffold179136
CACATGGGGCCTGACCGATGAATAGCGTAGATCTCGCGCACGTGCACCAGGTCAGCACAGATGACACCAAAAGCCTCCTTTCTTCTTGCAACCAATTGCATCTTCAATCTACACCATGGT
TTTAAGACTCGGACTAGGTAGCACCCAATCCGGTTCAATACCACGTCACCCCCGAGTCGG
GCGAGTGAAGCCAATTCAGCCCAAATTGGGGGAGTCCGAACTCGACACAGGACCGAGTCA
GCCTACCGGATCATCCACTGACCAGCCACCATGAGACATCCCATAATGGGACCCACCAAACGAATGACCCCAACCGCTGGTGGCGGCCGATGCAGGAAAGACATCCCGAGGCATACGATT
>M_kobus-scaffold179434
GAATATTGAGTTTGTCGATGATCTTCTGACATTTGAGGAGCTTGGTGTGCATTTGAAGGCTCAGGGATGTCATGTGGCGAACCTTTCATCGACAGACTTTTCTGTCAAGAATGGGATTGG
GCCCATCTGTGGAACAGCTTGGATGTCCTAGAATTCTGCTAAAGACCCGGTCATTGGATTTCGAGCAGAACTCTGCATTTATGATGAATACACAATGTTTCCTTTTTATTTGGGCTGTTA
CAGCTGATATTTCTATTTTAGCCGCTTGGTATGGTGAACGGGAAAACTGTGACAATCCCATAGTCATAATCATTGATGACATGGAACGATGCAGTGGCACCATATTAGCTGAGTTCATCA
GAGTGGACAATCAAGATACCAATCATTTTAATAGCGGGAATTGCAACAACTATTGATGCCCCAACGAAACTGCTTCCATCAAATGCGCTGCAGTGCTTGCAGCCTTGTAAGTTCATGTTG
AGTTCCCCGACTGAGCGAATGGATGCAATCATCAAGGACATTCTTGTAAAACCTTGTTGT
GGTTTTGGAGTTGGTCATGAGGTAGCGATATTCTTGAGGAACTATTTTTTGAAGCATGAT
TGCATTTTCAAGAATTCTGCAGATTGCATGCATTAAGCATTTCTCCATGGAGCCACTGAGTTTCTTAGGCCAAGGCGAAATTGGTGATGACAGTCAGGTTAAATTGCTTTGGCCTTCTTA
CGACACTGAAACCCCAAGTTTTTGTTTCTCTACAGAATATCGGCGAAATTTTCGGCGAAAACCCATTTTTCGGTGATATCATCGATAAAAATGGGTTCTCGCCAAGAATATCGACGTGGT
>M_kobus-scaffold180079
CACTGAAGTTACAAAGTGTTACTAGTAATATTACAAATATCTGGAAGTGAAGCATGTATGAGCAAGGTCCCTTCCAATTGAAATTCCTGTTACTTACCATGTTTATTTGTCAACCTTTTG
CTAGCCAGACTTGAATGTGGCAGCCTGGGCGGAAACATGTGTGAAAGGGTTGCCACAGCCAACAGGCACTGAATGTGGTCATGCCAACCAATTTGATGGGGGCCATGACAATGTTTAAAC
GTGCCCATGTAATGGCTATGGCTGTTCAGAAGCTCTTCCCAGATTCTAAGGTGACAATAGGTCCGTGGATAGACAATGGATTTTACTATGATTTTGATACGGAACCTTTAACTGACAAAG
ATCGTATCATTAGCCGAAATCTGCCATTAATACGAGAAGAAGTTTCTCGCGACGAAGCTCAAAAAAGGATAATGGAACTAAATGAACCATACAAATTGGAGATTTTGGAAAGCATCAAGG
TCTCCCTTGCCCTGTGTTGGGAAGTCTGGCTGAAAAGAAACGGGCACATTTTTAAAGGCGCGGAATCCACGGTGATCAATCTTTCCAAACATCAGGTCCAATCTCTGTTCTTGGGTGATT
ATACTGACCTAATGCTCAAGCTTTTGGTAGTGGTCTCTTCCCGGATGTTTGGGGAGATCTGGACTTTTTCTGGCTCTGCTAATGGGGGTTCCCACCTCATAGCTATTGTGGTGGCTCTTT
GGAAAGCTGTTCAGCTCATTCACAACCAGTTCAGGCAGCAGCAGTTTTCTCTCAAGAGTG
AGCACAATTCTGTTCAGCGCTGGGCCAATGGGATAGGTTGTAGTCCAGGGTTTGTAAACC
GGCCTTATGCCCTTTTCTTTGTACTGGGAGTCCTTCGTCTCTTTGTTTAATGAATCTTGTTATTCTCTCAGAAAAAGGAAAAGAAAAAAGCCTTCAACATATCTGGCTCACACCACACCT
>M_kobus-scaffold180607
CAAAGATCTGATGGGTAACTGGAATTGATCGGATCCGGGGCTTCGACAATGAGACCTAGCCTCGAAAGTACGGTCTCGAAAGTACCTGGACCAGGCAAGTCCTGAACCTGATTAGCGTGG
CTATGAGTACTATAGGACCTGGTAGAGGGAGGGAGATGCCTCCTTATCCTAGTAACTTGA
AGTAATTGATATTTTCGCAACAAACTAACCATTAGCTTAACCCATGCTCCATTCGTAACC
>M_kobus-scaffold180864
CGCTCAAGCCTCCTCCATCACATGACCCTTGTCACTTGAGCCGGATCCTTCCCATAGCTCCATGAGCTCCTTTCTAGTCCATGCAATGAAGACAACTGGCCCCAGAGTTGACGGTACCTG
ATCCACAATCACCAAAGCACACCACCCACTTAAAGATTGCTGCGAGGCAGGATCCCTCTCCTTGTGGTGTTTTTTCCTCCAAAAGTTCTCTGAAGATGCTTTGTCCATCTTTTTCGGTTA
>M_kobus-scaffold181570
GAGAAAACTTGGATGTGAAAAGAGGTGAATCTAATGATGGGAGGGGTGTTGAGGGTGATGGAATTGGCGCGTGAGAGGATGGAGATGGTTTGGATCGGATGTAGCTTCGCATCACGGTAG
TCAGATTCGTGGATATTATTATATTAACATCAACCAGTTAGGGTCTGGGGCACGCTGGAGGCGGACAGTTGGTCAGCAGGTTTATTCACCACTTCTCTTAGCTTTCACACATGAGGTATT
TTGATTCTACAGGAAGAGCAAAGTTGGAAAGCTTCTCATTTGGTGAATGCTACGTCCGTGGATCCTAATTATAGTTTACCTCCAAATGTTGCAGTCATAACACTTCAGGTAATCTTAGCA
TTTGGGTGTTTGTGGTTCTCAATGCAGACTCGCAAGCTACTGTCAAATCATGCTTCCAATAGGCACTTGAAGGTCTTCTCATCTCAACCATGGTGTGGGGTGGGAAAAATAATAATGTGC
TACGCGACTTCCATTTCGCCATTGCACTCCATCACAGACCATATCCTTGGTAAAACCATAGGTCCTAAGGTCTTTTATCATTACCACCACCCACATCCTTATGTGCCTTTCCCTCACCCT
TTCCCTCCAATGCATTCATTTCTAATTCTGTCCTTCCTCATCTTCCCACTTGTCCATCTCAACATCCTCGTCTCAGCTACACATCCTATGAGCACTTTGTTCCTTAACTGCCCAACATTC
TCCACCTAGTAAAATTGTGTTCCATATACTCTTAGTTCTACCAATTTTAAAACCTTTGGATTCTTAGGTAGGCTTAGAAGCCCTGTTAACTATGATTTGGAGGCACAACCAGCTGCAACA
TCCCTTTTAAAGGGACTTCCACCTTTGATTTTGCAGGAGCTGGATGATGGAAATGTGCTCCTTCGGTTGGCTCATGTATATGAGGTATGGCAATCAAGAGCCCTTAATTGATGGTGATTG
TTTTATAATGTGAATATGGATAGGCTGGAGAGGATGCCGAGTATTCATCAATGGCCAATGTGGAACTAAAGAAGATCTTTGCAACAAAGATGGTACGTAAGCTGCCTTTTTTGGTTTGGT
AGAAATTTATTTCATCTCTTATAAGTGTACATCTCATTCAGGCCAGCATTCTGTCCAGTTTGTTCCCACCATGGATGGGTGATGATTGAGAATCTCTCCCATCAAACAATCCCAACCATC
GCTGCTGGTCCACATGCAATGGGAAGATTGGTTAAGATTATCATGTGGAAGAAAAGGTTGGTCTGTTGTCCATCTACAGTGAGGCCACCAGGTGAACCATCTGGACCACTGAAAGACGTA
>M_kobus-scaffold1824
TCCAATGTAAACAGGTTAGGCGGGGAACACTTCATCACCTTCTTCGTGAACATGTGAAGCACAATCTGCTGCAGCTAGGTCAGAATTTATACTTGCAAGAAGTTGGTATACCTCAAGGAA
GCGTGTTGTCCTCTCTTCTTTGTTCATTTTACTATGGCCATCTTGAAAGAAATGTGATTT
TTCCCTCACTTGAAAATTCTCATGAGCCCCTTACTGTCGGATGTGGAAACTGTGGAGAAC
AAGATGTCAATAGATGCCTGCACATCCATGAAGATCATGTTACAAGAAAAAGTGATGATT
GTTTTGAAAATCAAAGCTCGGCTGGACCTATGCATATGCTACTTAGATTAATAGATGACT
TTCTTTTCATATCGACCTCAAAGAAGCAGGCCACAAGCTTCCTGTCCATGTTGCAAAGGG
GCTTTGGAGATTACAACTGCTGGATGAATGATGGAAAATTTCGCATGAATTTCGATCCTG
AATACCAATCAGAGATTCTGTCAAATACAATGTATACTGGTGAAGACGGTGTATCATTGC
TTCCCTGGAGCGGTTTGCTTGTCAACTGCCGCACCCTAGAAATTCAAGCGGATTACACAA
TCAAGACCACGTGGCATTAATGCATTACTAGTTCTTGTGAATTCTTACGAACTTGGTTTCCAAATGGATTTATATCACCTGATCTCAGTTGCACGATCCTATCAATTAGGAGCCACTCCT
TAAACTGCTATAGGATCTTGTTGGATATTACTCACTCTGTACAAATGGAGGAATTGTACCGTGGTACCCAGTTTTCGAAGTGTCGGTATTGCTACAAGTTTTGTTGACTAGGGATATGGA
>M_kobus-scaffold182464
CATGCAGCGATCTGACCATAAACAAACGTGACCTGCCCCGCTGCAAAACATAACGAATAAAGCTCCTCCTGGATCAGCCTGATGCCTTGAAGCAAAGAGAGAAGCTGGGAGAGTTCCACC
AATAGGGCATAAAGCCGCAAGATTGGGGAAGATGGATCTCAACAAGGTGTCCCTTATCCAAAGATTGTCCCAGTAGCAGATTCTGGAACCATTCCCCAAAGAAAAATCAATATCCCCCCA
CACCTTTCGATCCAGTTGCATAATAGATTTCCAAAGGAACAGCTCCCTATAAAGAGTGTC
TGGATCTCCAGCCGTAGATCGAAGTCCCATATTTACCTCCAATATTGGAACGCCACAAAC
>M_kobus-scaffold184229
CAATGGTTGAAGGGACCCGGGCCTGGAGGAGGTGGACCAGGTGGTTCTGGTGGATCGAATGGGCCTGGGGGCGGTGGTGGAGAGAAAGGAACGGGGCCTGGAGGAGGTGGATGGGTTGGC
CGCGGGCCAGGAGGAGGTGGACAGGTTGGTACTGGTAGGGGTTGTGGATCAAATGGGCCTGGAGGTGGGCACCGAGGTCTTGGAGGAGGTGGTGGAGTGGAGAAGAGACCTGGGCCTGGA
GGACGTGGATGGGTTGGCACTGGTGGGAGTGGTGGATCAGATGGGTCTAGGTGTGGCGGT
>M_kobus-scaffold18443
TACATGCAGTACCTTGGAACATTGGCAGGCTTATAGAGGAAAGGTCTCACTGTGTGAGAATAACCTGATGGAAGGTTGTAATTGAACTTGATTCCTGAGCTGCCGTTCCCCTGCCGGGTG
CAGCGATCATGGAAGCTACTGATGGGCCTTGCAAGGCACGCATCCCACCGGTTGCTTTCG
GGCATTGTCTCCGCTACTGTGTATATCCCTTTTGCATCCGTGAAGGCCTGATAGTTGAGG
GGGATTTCCTGTTTTCCTGCATCGTGATTGGTCCACGTCATCACTGCACTGCTGCATTAAATACAGTCTGTGATGATGTGGCCCAATCACATTGCAACAAACAGGAATTTCATGTTTGTA
GCAAGCAGAGGATCCAGACTCATTGGGAACATGGCTTCCGTGGAACTCCAGATCCACAGT
CCGTGGAGCCCACCTTTTACCTGTTTGCATCAAACAGCTTTTCTCATCCCTGAAGTTCGGTACTACTGGGGAATCCCAACCCTCCCAAACTCCATATTTCCTCAAGGGAACCCCTTTCCA
AGACTCGAATGTTTCCTGTTCCGTTGAAGCCTTGCCAAAGATCAAATACAAAACCACCTCTCCTCTTCCAAACAATCACAACAACCACTCTCTTCCTTATAACAAATCCGGCAAGGTTTG
CTGTTGAAAGCTTGCACTTTTTCCCAACCAACACCAAAAGCCCCATTTTGGTTTCCTGTTCAAACGCTTTCCAAAGACCAAATCTGAAACCACCTTTCCTTTTCAAAACAGCACCAACAA
TACGTCTCGGAAGCTGGGTGTGAGAAAGACTCTGCAGCCAGGAAGGGGCTTTTCACTGAAACGAAAAGGAGCTCGGGGCTGTCACGGCTGGAATCAAAGATAGGGTTTGACACCATGCAA
>M_kobus-scaffold187582
CCATTGTAGAGCTGATGTTACTTTCAACACCTGCAGTGCCTGCGTTGACCAGGCGACTCAAGATGCCAAACAGTGATGCCCCAATAGGAGACGAGCGCTCTTATGGTATGATTACTGTAT
GGCCTTGACGACGCTTGATCTTTCTGTTCGGAATATGGCGATGGGAGAAGCTAATTTTATAGCCTCTCAGAAGATATATGCAATTATGCAGTGTACCCCAGATTTATCGAGAAATGACTG
CAATACATGCTTGCAAACGACTATTTCAGAGATTCAGGTGTGTTGCGATGGAAGGGACGG
GGCGTTAATTAGCGGAGCGAGCTGTGCTATGAGGTATGGAGTGTTTCCTTTTTATGCTGG
AATGAAGAAAACCCTCAGTTCGATGGAAAAAGAGGGGAGCGGCTTCGGTGGATAGATCATCAGCCGAGGTGGGAGGATCCCTGACCATGGGCTCACCTTGATGAATGTGCCTTACATACA
>M_kobus-scaffold190426
TGGATGGATGTCATGCACACATCACGACGGCTCTACACATCGAGGATCAAGAACTGTGCACTCCTGATCGGGTTTTCACATGCACAAATGGGCCCATTCATATGTATCATGGACCCCACT
GTAATGAGTCCATGCATAGAAACCCCAAACTTGATGGTAACAAAGAAAACGGCGGTTGCC
AAGAGTTAGAATGTGAGATTTCACCATCTCGTGGGAACCTGGCAATTTCTCCCGATAGTGATTTCGCGTTCTTCCACGAAATGCACCACCCACCACCCACTACCACCTGGTATAAAGAAT
>M_kobus-scaffold191872
CAAAGACCATTCAGACCTTTCATCCAGTCCAGATGAAGGGGCATACCAAGATTCAGTCTGTTTTGCAACTCAGGTGGGCCACTGTGGAATTCAAGGGTGGATGTTCCCTCTAGCTTGATC
CTTCTGCTGTAGCCCACATAAGTTTTGGATGGGCCTGAGTTTTTGGTGGTGCTAGGGGCT
CAGCAGCACATCAATATTCATAAATACATGTATAATCTGTACTTGAAAAGTAATACGAATACAATGAGAACGATGGCCTGATGATGCATGTTAAGAGGGGTGAGAAGACGCTAACCCAAT
GGGACGATATAACGAACCTGTCCCATGATGCAAGAGTCGAATCCAAATGAGGTCTGCACATGACAATTATTAGTAGTTTGCAGTGATTCATTGGACCAGTTATCTAAATTCATTGCAAGA
TTCAGCCCAACAAACTGTACAGGTGGCACCCTCTGGTGATCCAAGTAGTTTGGCTCCATGGTGGATTGGAGGCATCCCAAAATTTCCCCCATCAGACAATCCTAACTGCCTAAACATGGA
TGGTCCATAAGAACAATGGCTTTAGGCTGGGCCCCACCAGTATCATTGCTGGGAAGAATAAAATATGCCGTTTCTCCCAAGTCCCGACCCAGCCTCATAAAGTACCAGTAGATAAATTTA
GCATATTTCCTGCTCATCCATGGCAAAATACACAATCCTACGGATTCTAGAGCTTTGAGA
AGAGAAACTTCAAAGTCTGACTCAAAATGGTAATGACTTGATGGTTTCGAAGGTCCACCA
CTCCTCCATGCCAAGCCCACATGAAATCATCAACTGAACTCGGCATGACCCAATCCACATGAAGAAAGGCAAAGAAATGAGCCCAAATTTTAGAGGCGAATGAACAATGAAAGAATAAAT
TATCAATCGACTCCGCTTTCTCTTCACACAATAAGCACATATCAGGTAATATTAAAGCCC
TCCTTTGAAAATTATCGATGGTAAGAATTCGCTTCTGACCCAAAAGCCAGACAAACACCG
CCACCCTGGGAGGGGCTCCATAAGACCAAGAATAGAAAGGATGAGGAGCCAACAAAGGGG
TACCAGTATCCAGAAGAAAAATGCAATCTCAAAAGCATTTTGAAAGAGTATGAAATGGATCAAGTAGAGGACAAGACGGGGACTATGGAACCAGAAGTGGTCATCTGAAGGCTGAACCAC
CAAGTCCCCTTCAACAGCCACATGTTTCTCAGCAACATCCTGGGCTAACCTAGTTATTAT
CCCTCATTGTGCTCATAGCCTCATACCCTCATAAGAAGAAGGTAAGTGACTGAAGTAATACCATTCAGTTGCAGATAGAGAAGAAAGAAGCCACTAAAACAATAAAGTGTGACAAATGGA
GTTAGGGTTGTGTACCTTGGAAAGCCAATGTGAACCTTATCCATTGATAATGTGTATCTTGACTGTTGATTTTGATGTTCTTGTCCGTGGATCGCAATGACCATGGGTCTTGTATGACAT
>M_kobus-scaffold193115
TGATCCACCCAGCCATGGCAGAAGGCTCTTGCTGGTTACAAGTTAATTGTTCTGATTTTATAAGATTCCAAGTCATAACCATCTCAGCCGTTTGGATGATTTCGTTATTCCACATCCCTG
TGCAGCATGTTGAAGCCTTAGAGATTCTTCTTCAAGGCCTCTGTGGTGTTTCCAAAGAACGTCTTAGGATTCACGAGTTATGCCTAAAAAGTGGACCCAACCTTGGTGAGTATCTCTCGT
CATGTGAGAAGATGTCTTTTTCCTGTTCCAGGAGCGGTAGCCTCGGAAGTGCGGCTCTTGTGTGATTTGGAACAACCTGTACCAACTTGGTAAGACATTCATCTCTAGGCCCATGCATTT
ACTGTTCGACATGTGGGGGGTGCCATGAGAGGTGCTGGGGCTGAGCAAATATCAGTTTTGGTGCGCACTATGGTGGAAAGTAAAGTAAGCAAGAATGTGTTGCGGTTCTTTTATGCACTT
GGTTACAAATTGGATCATGAACTTTTGAGGGTGGGTTTCTCTTTCTATTTCCAAAGAGGT
GCTCGGATCACCATTACTGTGACTTCGGCTAATAAAATGCTGAAGCTGCATGCAACCGAG
GAAGCTGTCCCAGTGACTCCTGGGATTCAATTGGTCGAAGTGACAGCCCCTGCAGCTGCC
TGAACATGGAACTCTTGGTTCTGTGGAGCTTTGTTAAGCCCACGCCTCTATGCCTGACCTCCTGGCAGAGCGTGAGACATCTGAACCATCAGGTGGGTCCCACCATGTAGATAATCTGGC
ACCAGCCTGATCTTATCGCCTGGTCATCTACATGGAGGAGCCCACCCCAATGCATGTGTCGGATGTTTCACATAAACAGCCGGGCTGCTCTGGGGGATGCAGGACGCGGCCACAGGTAAG
GGTTTCCTTTTTCAGACTATTGCATCTGTCAAAACCAGGAGTTTCAACTGGTATTGTTCCTACTGCTGCTGCAGCTGCTGCCTCTCTCATGTCAAATGGTGGCGGTAAGCAATTATAAGT
>M_kobus-scaffold193339
CACATCCCTGAAGGATCTGGATCTTCCCCCTCTATCTTCCTTCCCACACCTGCACCATTGCTAGCTTCAGCGCTGGATGCTCCCATCTTCACAGAACCTCCGCCTCCCTCACATCTCTCC
TCCTCCTTGCTCGTTGCCCTATTGCCCAACTCAGGGCCATACCTTGCCCTCTGGATCAAG
TTGAGAAAAGCCGGCAAGGATTTGAGCTGCTTAGCTGCTACCATCCTGACCTGCTCCAGATGCCCAGCCTTGACTGGGGCTTTATCCAGAACATGTGCAAACAGCCTAAATGCGATCTCT
TGCTTCTCCAACCCCTCGATCAATTCCTCTTCGAATGCAGTAACATTCTGCCTCATTGCC
GCCGCCCCATCACCAACCCCACCAAACTGATCAAGGCTGCTCCTTCCAGCAATGCTGCCA
TTTCCAGCACTAGATCTTGCGCCTGCACTGCCGCTGCCAACATCATCCTCGGTGCTGCTC
TCCCTATATTCCTCCTTCCCCTTGGCCATCGACGCCCCAACCACAGCACTTGGCGAAGAC
GTTACAGACACCTCGCTCACCGGACTCGAGTCCCCATTCGTCTGGACCTGCAGTGACGAT
GATGACGACGTCTCTGAGGATGGCGCAGCCAACCCTGACACAGACACTGAGGTGGACGAC
>M_kobus-scaffold19376
CAACAATCCACCTGCATCCCACCTGATGACCAAACAGGCCTGATTTTCATGCTGCCTGCACCCACCTGATGAATTGTCTGAATCTGTTGCAAATGCAACGCAATGGCACGTGTATCAAGT
GGACACACCGCAATGGCACCTGAAGAAAAGATGAAGAAGAAGACCTCTTTAAAGCTGAAA
CCTTGCTCGCCGCCAGGGCTATTTTGCAATGAGCCAGCTCTGATGATGGTGTAAGGGATG
CTGGATGCAATCACCGCTGCTTCATCTCTCTCGGCGAGCTTCCTTGCGTTGCTGTTCATG
GAATGCATGCATAGAGTGAGCAGGAAACCTGAGAAAGAAGAATGATATGTTGTACGCCTTTCATGTTCCCGACATCTGATAAGAATCCTCCCTGCAGGAAAATGCATTTGTATGAGTTTG
TGGAACAGAACATACATACATTTGGAGGGCATATCACTGCACGGACGCCTTTCAGAGCCTTTGTAAGGAAGGACTGATCGCTTGCATCTCCAGCCATTAACTTCTCACAGAACAACAGAA
TGATGCTTTCACCTCGACATAAGTCCCAAAGGCTTCAACTGCGGCCCGCTTATCCTTGACGAGCGCCTTCACTCGAGATCGTTTTAAAATCAATGATAGTATTACCATCTGCATGGACCA
GGTTTGATTGCATGATTTAGGCTGCATTTGGATGCTCGACTGGATTGAATTGCAGTAGCCATCTCAGTGAAGAAGTCCATGACCAAAGTAGTCATAACCCCATTCCATTCATTTGAATTC
GAAAATTCAGGCAAATGCAATGGCCCACCTGACCAATTTCGCTATCTCCGTCTGTCACCAACACTGCATCTCGAATTTCCTCTGCTTCTGCGCGTCAACAAACACACCCAATTTCCTTCA
ATACATACTCTACTACCTGGCGATTCATCGTCTTCATCTACAAGACCTCCATCTTTTGGGAGTATATCCGGCGCTCCATACCACTTCCTCAATTTTGGTCCACCTGCAAATGCAACCATG
TTCGATGTAGTCGAGAATCTGATCGGCGAAGCTAGTTTTCTTCTTGGAAGAGCAGCAAATGAAAGATGGAGTATGGGATCTGGTTGATGGAATTGAGCTCTTTAATGGATTTTGAGAAGA
AGAGTGGAAGGAGAGAGAGTGAGAGGGGGTGTTGGAGAAAATGGAGAGAGATGAAGAGAG
>M_kobus-scaffold19404
TTCAACCCTGTAAATGATGGAACTCTGTACACATCGGCTTCAGATGGGACCATCAGTTGCACCGACTTGGAGACTGGAATGTCACAGTTATTGATGGACCTTAACCCAGATGGATGGAAT
ATATTTTTCATTAGGGACCAGCAAGTTGGCGGATGCTGTATGGCTTGGAAATCGCATCAGAGAAAGGTCTTGTGCTTGTCGCAGATAATTTTGGATACCTTTACTTGTGAGTGTTTACTT
GTGGATCTGCGTTCAAACCAGAGAACAGGTGGACCCATTTTAATTCATAAAAAGGGTACTAAGGTTGTGGGGCTTCACTGTAATCCTGTTCAGCCAGAGCTGCTTCTAACTTGTGGAAAC
CTCGTATTTGGGATGTGCGTAGATTGGAAGCTGGAGCATCGATCAGCAACATGGCTCACGGCCGTGTTGTGAACTCTGCGTATTTCTCTCCATTGACTGGCAGCAAAATTCTGACTACTT
CACAGGATAACCGCATTCGAGTGTGGGATTCCATCTTTGGAGATTTGGAATCTCCAAGTA
GAGAGATTGTGCACAGCCATGATTTCAACCGGCATTTGACTTGTTTCCGAGCTGAATGGG
ACCCGTCGGAATCCCTTGCTGTCATTGGCCGTTACATAAGTGAGAACTATAACGGAGTTGCCTTGCATCCTATTGATTTTATAGACACCAGTACTGGCCAACTTGTTGCTGAGGTGATGG
AACCAAATATTACAACCATCAGTCCTGTGAATAAGCTACATCCCCGAGATGATATCATGG
TCTATTAAGTGGTAAGTCAGGGAATTGTTTTGCCACAGTTGGGTTAGGTTGCCTATACTATGACCTTGTACAGGGAACTTCTGCTGTGAAACAGATGTAGGATTTTGTGCTGAATTGTAT
>M_kobus-scaffold194088
GAATGAGTTATCCAGATACAGCAGTATACACTGATTCGATCTTGTATAAACCAATCCCAACTGTCGGAACAGCAATTGGGTTGTGGTGCCCACCACCTTCAACGCACACCTGACTGGTGG
CTTACGCAGGGTGAGCGCCAATTAATGCGACTGCCATCATCGTACAGTTGTGAGCAGCAGTTATGCCCCTTGGATCGTCCTCGAAAACGACGCACTTGGATGGTTTCCGATCCAACTGCA
TCAAATAGTTTATACTCCCGTTTGTACCTTAACTGCAGCAGAGAGAAATCTATGCGCTATCGACTCCATTCCATCCTCCTCTGACACAATCGCCTACAACTCAGGACAGAGACATCCAGA
TGGAAATATTTATTGAGCCCCATCCGCTGCAGAGACGCAAGAAGATTAATCCGATCAAGACATGAAACAACAGCACAAGGGATGCCAGCTGTATAAACAGCATCCAACCATTCCTTCAAA
GCATGGTTAGGGACTAACTTTAAGGAGATTCTCAAAGTACAACTCGGAGAGCCTTGACTTCAATCTCTTGAGTTTGCTTTCTTCATTTTCCCAGCACAAAACCTGAATATTTGGGGATAT
ACAGTCGATGTGCTTACCAGGGCAGCCACTAGTTCCAAGCATGCTTTCCTAGCCGACTCTGATGCCTTATGTACATCAGTGTTGATTTGAAGGGAACTGTAACTGATGATATATTTACAG
ACACACACAAATATATGAACGCGAAGATCTCGAGTCCAACTGGGTTAGACCTCAAGTTACGGTCCACCCAGTGGATAACTTCCAACATTTCATTTGTACGTGACATCCAACCTTGTCCAA
TGCGTTCCGGATACCATTAGGTTCAAGTCCGAGAGGAGATCTGATAGCCTTGTAATACTCGACCCAGCTTATAGGTACGTTCAACTGATCTTGTGTTTTATTTTCTTTGCAACTATTGGA
GCTAACACCACCAATAAGCTTAAATGAAGCTCACTTAAGGGGAATAAAACTAACTTAACTAACATCTGATAAAGGAAAACCCTTAAAAGTCAAAAAGTTTCATTGAATTAAAGTGGATAT
>M_kobus-scaffold1974
CATAAGGCGTGCCACCATGTAAATTTGTAGGTTTTAGGGCAGTTGTTCATTGTTTTCCATGGTGTAGCCCACCTGATGTTCAGCATCCTACAGAATTGGACAAAACATTACAAGCATGCA
GTTTTCACAAGACAATACCATAAAAATGCTAAGCTCAGTCACATTTAACATTTGAATGCTGCACAAGTTATCCAAAATTATGATCCTCGAGCAAGAGAGCAACTAACCACAAATGATAAC
TTGTTGTTCATCTCTTCCAAGCTAAAGAAGCCAAGTGCCTTGGGGTAATCAAAGACCATCGTTCCAAAGTCCTTTGTGTTTATACCCATTTCAAAAAAGAAATTCACCCGGGAGAGCATT
TCCTCCATGGAGAAAGACAACAATTGTGGGCAACGACTGACAATGAACCCCATCCAAACC
ACTGGCCTTTGTAAGCACATAGCCGAGGAATCTTCCCTTAACATAGATCGATTTCAGCCACTCGATCAAGCCTCTTATCGACCCAAGATCTCGTGGAGTCATGCATATGAGCTTCCCGAT
GGATCAGCGGAATGACATTGGAGTTTTGTATGATGATCTTCACCCGGGCATCAAAAGTGGAATGGGAGAATTCAGGGAGTTGCTTCATTGATGCAGCTGTGACCATGACATGGTCGATGA
AATCAGGCAAGCGGGAGATAACGTTAGAGGAGTAAGTTATGCTGAACTTGGAACCTCTCA
TGAGTTGTTTCAAGATGTCAGCTATGGCATTGCGTCGGATTTCCAGAGCCCGCATCAGGA
TCTTACTGTCGATGTCGCCGTCATCGTTGTCTCTTTGGTTGAAGAGAGGGAGAGGAGAGG
TTTTGTCAGGGGCCAATTTAATAGAGCCAGGGAACTGAGGAATTCTTCTGTTGCTGCTGC
TAAGGCTAGTGAGTAGAGAGAGCTGCAGCATCTTATCATCTTGGTCTGGATTTTGTGATG
CATCCGGGTCTTGAAGAGGTTGAAGGTGGTGTTCTTGGTGTTGGGAGAGGAGAAGGGCAG
TGGACTTGGAGTTGTGCTTCCGGAATAGATCGTGTTGTTGCTCTTGTGCTTCTCCTCTTC
TATTCTCATTATTACAGCTGTTGACAATGTAGTGTTGGCGAGTAGAGGAGCCGAGTTTTG
GAGAGGACTTGAGGTGCGGGATGAGAATTGAAGGATGGAGTGGAAATGGATTGCTGTTTC
TTGGATTGGATATGGGGAGGATGAAGAGCTGTTGCTGCTGCTGACACAACACCACCCTCA
>M_kobus-scaffold199808
AACCTGACTTGTGGAAGAGTAAAAAGGGAATAGCCCTTGGCATCCGTGTGCATATCAAGCACAACCACTGCTAATCGTGAAAGCCCCAATGCATCCATGTCAATCAGCTTCTTGATCCTG
ATCTATCTGTAAGCCGGGGATTAGATAGAGATTCACTATCGATTTCGGTTCCCATCAGATAGAGATGGTCTGGATTGCCAAAATATGGTCCTCGCATGTATGTATCTGGGGGTCTCGCAG
TACAATTCCAAAACAAAAACTAAACCTACTCACCTACTTGGTGTTCCACTGGCAATGTTTACACGACCCTTTAGCAGTGATACCTATATGGCATTAAACACAGCATTACTAAACCAAGAT
CCTAAATAATTAGATCGTATAACTACTTGTTGTAACTGTAAACATTCATTTAGAATTTGAGCACATCCCTTGCATAATTTGATCACAATTCCCCTACAGATAAGTATACAAAGGTAATCA
GAAGGTCTTGCATACTTGAATGAGAAATAGAACTGTCCGCTGTGATTCTCAGTAAGTTCAAGCAGGGAATAAGGCATACGGGACCCCTTCTCCAATTCTTTTCTCCTGTCTGTTTTGTAT
GACGGGTGATTCTAGATGAGGGAATCTTCCCAGAATTTCTCAACGATGCAGAAAGTGATCCGATATGCGATACAGTCATATCCAATCTGATATGCGATACAGTCAACACATGCCCCGATA
AGTTGGTCGACCATTTATTTATGCACTGTCCTTTTTGCAAGGGGAATTTGGGATAAATTTTTCCTGTTATTGGGGTTTCATGGGTGATGCCAAAATCCTTATCTGACTTCTTCCGAGCAT
GGCAAGGAGTCGGAAAAGGTGGGAGGAAAGTGTGGAGACTATCAATGCTAACGGGATTAT
GGTCGTCGATATGGCAAGAGAGGAACAATCGATGCTTCAACAATACATCAGCTTCTATAG
>M_kobus-scaffold199899
TTTATCTAAAGGAGTTGGTGCAACCGAGTGCCTCCATTCTTCTTCAAGGCCTCCCTCACAAACTGACCATATGTAACCAGCTCCTGAAAGCCCAACCTGCACGATCAAAATTCAACAGAA
>M_kobus-scaffold199958
CACCTCCATTTATAAACCATCCAAACCGCGCCAGAATGCGATGGTAAAAGCTCCAGAATCCAAACTCCCAAAACCGAAAACTCGTTCCTACAAGCAGCAGAAGCTTTGCCTGTTTGGCAT
GCGCCCTTCAAACCCTCTGCGGGATGGCATCGCAATCCGATCCAAACACGTTTGGCGTTC
GAATCGTGTCGATAGACTACTACATGTCTCCTCCCATTCCCGATCTCGACATCTGTTACA
GCACCTTCCAAGGTATTTGCATTTGAATTTCTGTATACGGATGTGTTTGGGTGCACTATC
GAATTGGATTGCAATTTTAAGTCTAGTAAAGCGGAAATACTCAAATTGTAGTTTTCTTCC
TCAGCATTCGTGTTGACAGTCACTGCTCGGATTGCCTCATTAGGCCGATCCAGACTGAAC
GGGAGCACACCTCGTAAAACCACGTGGTGTGGTCCAAGTGAGTTTTGTAATGGCCTGATT
>M_kobus-scaffold200677
TAGCTCATAGTTAGCAAGGAAATAGCTCCAAATTTAGAATACCCAGCATCTCTATCAATGTTTGACTGCCAAACAAACAGAAAGATAGTGAAATACCAGTATGTTGAATCATTTGCACAT
AAGCGGAAGGATAAGAGTTCAACCTCTTCATATACATAACGGGGAGAAAGACTTCCAGAAGCAAGCCATGGAGAGAACTTCGTTGAGTAATCAGGTCCTAGCATACCATTCCTCGTCTCT
TGCATTTGGTTGCACCACGTTAGACTGATTAATCATTAACCTATCATGAAATCATGATCTTTGGCGTGACTAAACACACCTTAAGCACCATAAGAAGCCCAACATGAAAGAAAACAACCA
TGCCTTTTCCTCATGGAGTCCCAGCTCATCAAGTGAAGGAACATGTCCCCATCCACCAAGTTCATCCAAACCGATGCTAGGAAGTGGCCCGAGTGAGGTTGGAAGCTTGTAGCAACCTCT
TTACGGAATTGCGTATATACATCTGGTAGGCTGGCTACATTAAATGGCAGATCATCTAAATGATACATGGTACTACCCCATATAAGTTGGAGCGTCGGATTCGTAGCATTTCGGTTATTG
GGCACCGCCGGTGGCAGCACTACTCTTTGCAGACCTTTGCTGACAAGTTGCTCAATGATC
GTATGAGCTCCAAAAGCTTTTGCAATTGAAGGGAGAACGTCCTCAGGCTTTCCATGTCTTATGAGCAAATCCAATCCCCGTTCCGTCAGGTTCTTTTTCAAGTCGGTCAAGCATTCTATC
TTCAGTTGCAACTCTCAAGAGTAGGATTTCAAATCCTAATTTCAAGATTAGGATTTCAAATCTTCTCTCCCAGATCCAGCTGGGTCCCACTGTTTGTGCAGTGATCAGAATATCATTCTG
GGCAGAACCAGCTCGGACGACGTCCATGCCCGGCACAAGGCCTCATTATCCAACACCCTCAAATCGTTCCGGAACCAAACGATGGCGACACCGGCACCGCTCCTCTTCATATCCTGGGAC
GTGTACTTTCTGAAGGTTTCTTGGAGAATGACGTTAGTTTCGTCAGATTTTAGTGTGGGG
>M_kobus-scaffold201056
TGCAACCAGATGAACGTATCCATGATCGGTTTGCTATGTTGATCGTCGTGCAAGGCAGACCGATCATAGCTGCGAATCTGCATTGGGGTTTTGCACTCCGGACGTTGATCAGAGTCACTC
AAAAGGGGTTTGGATGTGGCGTGCGTCTCTCCGAGCCCGTCGGAATCAGAAAACTCATCACCCAGACCTGATTCTGGTTGCCGATTGAAGTTTCTGAGTTGGACAGCGACTGGAAACTTG
TTCCAGTTGCTGATTCCTCTCTCAGACTCGCTTGTTTTCTCTCTTTCTGTCTTCTCTCTT
TTCTCTCTCTATTCCTTCTCCTTCCCTCTAAGTCTCACCTCTCACTCTCTGTTTTCTTTA
CTGCAGACCGGTCACGCAACTGAGTCGGGTTGCAACTGGTTATGCAACTTGCTCCAGCGG
>M_kobus-scaffold203237
TTCCTCTGTCTACACGGCTTTCGTACAAGCGCCGAGATTCTCAAGAAGCAGGTCGGTAAATGGCCGGAATCCGTCCTCGAAAAGCTCGATCTCGTCTACCTCGATGCACCTTTCCCGGCA
GAAGGGAAATCCGACGTGGAAGGGATTTTCCCCCCTCCCTATTACGAGTGGTTCCAGTTC
AAACGCACAGGTATTTACAGAGTATAAGAACTTTGATGAGTGTCTTGCATACATAGAAGATTTCATGGTAAAGGAGGGCCCTTTTGATGGTCTTTTGGGTTTCTCTCAGGTATTGTTGTT
GACGTTGGAACCGTTGATTCGATGCTTAGGACGATTTGTTGACAAACCATCCATCCCCAGTCACATTCCTGCAGCGATGGCTGATGGATGGTGTGGATCATTGTACTTAGAGAAGCATAT
GCAGGTCGCGGACAGTTTCATGGCCAAGATGGATCAGAAAAGGCTTGGTCAATTAGGGGTGTACACGGGTCGGGCCGAGTCGAACTTGCCTCAGCCCGTCCAGGCCCGTTCAATAACCGC
>M_kobus-scaffold203345
TGGGCGCCACTCTCTTCTCAAGCTGTCTGTTTTCTTTAAGGCATCACCACCAATCTCTCTGCAGATATCCTCAACAATCCAAGCAACTGCTCAACCCTCATATGGCTGTTAAATCTTCGA
GTGGAGTTGATGCAGATGCGAAAGAGATTGATGAAGCATCCAAGGAACTGTTTGGAATTT
TCGGAAGAAGGCGTGCTATAATCTCTGGGTTTTCTTTGATTCCTGCAGTTTTGGGTTTTC
CGAGTGATGGGTTGGCTATCAAACAAGGCCTCTTGGCTGGAAGGATACCAGGCTTATCTG
CAGCACTGTATGGCATCAGACCTGTCCAGAAGGGCCACCCAACCATTAAAGCAGAACGCCCTAAAATCAGACAAATCCAGTACTTATGTTGGCCACCACATGAACATGAATTTGGAGGTT
GATAGGAGATATATCGGTACCGAATCTAGGTGCCCACTGTGTTCGCACAATCGTCTATATTACTGCTGTTGTGTATTTCGGTTATCTTCCATCTGATTCGGAAACTGTTTATGAGGTGAG
AACATGGCATGCATGCGCAGGATCTGGGGCACTCATCTGGTGAGGCCCATCATGAAAATGCCTGGGCCAAAAGATCAGGCAGATCCATTCATCAGGAGGGTTGTTGTTCATTTGTTACTG
TTTTCTAATACAGGTGTTGGAAATGATGAGTGGACCGGCCTGATTTATGGGTCACAGCATGTTCATAGTGAGTCTCACCTGATGAATGGCCCAGATCTTGCACACATGTGCCACGAATCA
AAAGAAATTGCTCAGACAGGTTGGAGGACATACCGCAGGCCTGATGAGAAGTCTGGAGGGCATGGTGTCGGATGGAGTCCAATCATACCGTACATGTTTAAAGTTCCCGGAGGTTGGGAA
CTTAGGTTCCCGTATCTATCGCAGATCTTGGCGGCACAGAGATTGATTTGAGATTTGCAAACTCTCAGGAAGGGCGATTGTTTGTTATTGTTGCACCTGTTCTCAGATTCTCAGGTAGTG
TCTTGGAGGAGATGCCAAAATCGAAGAGATTGGGCCACCTGAAAGAGTGATTAATGCGTTTGGACCGGAAGTGATTGGAGAAAATGTAGAAGGGAAGGTGTTGAGCATGGACGTAGCGGA
ACATTTGGGACGGATGTACTATCAGTACGAGTTGGAGCCACCTCATGTGCTAATCACTGC
GACTGCGGCTGGCAACCGGCTCTACTTATTCAATGTCACTGCAAGTGGTACGAATTATCA
>M_kobus-scaffold204080
TGAACTTACGGCGCATTTTAGCAGCACCCGAGTGGGACCGAGGACCCGAACCCGCCTGCAAAGCTCAAGCTTCCGAGCTACAAGTGGCGCTTGGTTATAGCATACGACGGCACCAATTTC
ATGGCAGTATCAGGAATCAACACCAACCATACAATGCATTATCACAAAAGCCTTAATGCGCATTACAAAGCTAGAAAGAGATGAACTTTGTTTGGCTGGTGCGAGTAGGACAGACAGTGG
TGGCACACTTTCTTACACCTTTCTCCTATGACAGCTTGGACAGTCTTCATGCGGCACTCGGTGGACTTCTTCCTTCTGAAATTCGAGTTAGAGAGATAAGTCCAGCACGGCCCGAATTTC
ATGCCCGCTTTTCCACAGAGAGCAAGATTTATCACTACAAGATATATAATGGCCCTATCA
TGGATCCGTTCCAGTGTCGCTATGCTTACCACAGCACTTATAATCTCAATGCTGCTGCTA
TGAAGGAAGCTGCAAAGCATTTTGTCGGGAAGCATGATTTCTCTGCTTTTGCTAATGCGA
CGACTGAGGATAGACCACGAGATCCTATAAAGGATATTTCCCGGTTCGATGTGGTTGAAT
TTGAACTGATAATCATATCATGGTCCAGGGTGCAGTTTTGCAGCTTGAGGTCGAAGGCTCCGGTTTTCTGTACAAACAAGTGAGGAACATGGTAAACCATTCTTTCCTGTTTTGAGCAAA
TAGCTCTTTCTAGGGCATGGTGGTTGCACTCTGATTATCCAAGTAGTCCTTTCCATGTCATAGTGGCTTTCACTTTGGTCCAAGTTGCTCTTTCCATAGGTTGCCCCTTCCATGACTCAA
ACACAGGATGGCGTCGGCCTAACCAATGCATCAAAAGCCCCATGACTGATGGAACGTGTA
AATGAAGATTTTTCTTGTCTTATCAGCTGCAGAAGGGTCTTGTGCAACCTGATCAATTCCCACTCTCTTACCATTAGGGGAGGCAATGGGCTAGGTACGGGCCGCGCCATGCTAGGCATA
TCTGTTGATTCAAATAGGAAGGGAAGCACTTCCTCCTGATATTGTCCCCGATATGATAGCTACACGGGATCGCAGAGAACTTGCAAAGTTCACCTTGACAGCTCCACCTCATGGACTCTG
TCTTATGTCTATCAAGTACAACCAAGAAATCCTACAGCCTCCACTAGGTAGCCTGCCGAT
TGTTTAGTGCTGCGAATCTTTGATTCCAGTTAAGTTGATGCCCACAAGGTATTCCATAACGGTAACTGTGGCTGTGACGGCCACCACCATTACCTTTATGATACGGGCATAACGGCCATA
>M_kobus-scaffold204313
TGCCACACATCATCAAGCCCTTTAGATCTCACATGATGAGCATGTTTCTGTTACACTGAGTTGAGACCACTCCACCCATTTGCTCAAGGTTCTGATTAAGTCAACCCCAAAAGAACCCAC
TCATTCCAAAGCCCTCCATAGATCTGCACCATTTCCAACAGCACCTTAACCCTCCTTTTCCCCGACTCCCCTATATAGGCAGACCTTTCCATTGCTTGGTATGCCTCTTTACCCTTATAT
GCCTCACCAATTTCTTTGTTTGGATACAACCAAGGTATTTTGTAACGGTAGCAGCAGTGG
GGAATCCATTCCCCATTGCCAGCTCATGGCAATGTCGTGGCAAGCTCCTCGCATCCTACTATCAAGGTGTTCCATAAAGGTAACAGTGGCGATAATGGCCACTGCAATTACTATTCCGAC
>M_kobus-scaffold20524
CTAGGATTGTTTCAAACATGGAAACACTTGACTCACATGCCTGTACTTTGGAGAGAGGAATAATATTGATTTTTATTGAAAGAAATGAGATTGGCCATGCTAGGTAGAAGCTGAAATATG
TTTGCAGTGAAGTTGTGGTCATGTAACTTCAATTCACAGCTTGCAAATGCTTTGGTAATTGAAGGAGACTATCGAGGCTCTATATCTGCTTTAGAACATGGATATATGTGTGCTACTGAA
GATGTTTTTTGCAACTTCGATGCTACATGTTCATCTAATGCAATGGGAAGACGTAAGTTTGGTTGATAAGGCTGTCGAAAAGTGCAACAGTATTTGGGAGTCCATCCAAACGGATCGAGT
TGAGAAATCCACAAAAATCGTGGAGATTTGGGGTTTCGGAAGGACCGGAACCGTCTTTCTTCGAAAATGGTGATGGAAACGGAGAAATTTCAGGGAGATTTGGGGTTCTGGAAGGACCGG
AACCCTCTTTTCTTCGAAAATGGTTTCTGCTGGTCTCTGTAATAGGGAAATCCGATCTCT
>M_kobus-scaffold20722
TAGTCCGTTCGCAAAACATGCGCAGTTATAGGTAAGGGACCGAGATTGTTACTCGCACTCGACTTCCTGGTATCCACAAACACATAAAGCAAGGCGTCCCTACGGACGGTTTTGGGTTTT
GACCATCCGATCAACGATGGTGGCCCACCTGGATTGACACAGCTCGGTTTGCGAAATAGA
GCACGCACCGCCATTGCACTGTGATCGTCGGTGGCCCTATAATCGGCATCAGCGGTGAAA
TCCAATTTGTCCATTGGTTTCATCTCGGAAAACCAGTTGGATATGGTCCGTTTTGGATCA
>M_kobus-scaffold20744
TACAACAATGCCACTTTTGATGATGTTGACGCCTCTGACGAATCCGCCATTAAAGCTTCTTGGGATCCTCTGCAGTACATCTCGATCGCCGGATCTGATTCTCTCGAATCCGATTCCAGC
AAGGAAAATCGGACTCCCGTCTTCTGCCGATCGCCCGTCGTGACGAAATCCCAGCCGCCC
AACAAGCGGAACTCGCAGGGGAAGCCGTTGAAGCTCCTCTTTAAAGAGGGCCTCCTCAGC
CCTCCTCCAACGATGACTGATTCCAAGAAGATCGACGCCGAGATTGAAGAGATCGAGAGG
GAGATCGGACGGTTGTCGTCGAGATTGGAAGCGCTGCGGATCGAGAAGGGAGGCCAAGAT
>M_kobus-scaffold20935
TTTCCTTATCTATATAAGAAATGGCGTCAAGAATTTGGCGTGTCAGAATTGTCAGAAGAATCCGTGAAGAACATAGCTGGAACAGGAAAAGCCTACTTGCACGACTTTCTCGATGTCAAT
AGAACCAGGATCCCATTGAGAGCCAGAAGCTTTGCGCGTTCCTGATCGAGAAGGCATTGAGGAAACTTCCTACTGGCAAAGAAGAAATACTTGGAATCTTTGATCTTCGCGGATTCGGTA
TTGCCACTGTTACCATTACAGAACACCATAGGCAAGAACGATTGTGTTCGCATTTCTCATCGTGCCATAAGCAGGGGAGCTGGCCCTGCCAGGATGAACTTGGCATTTGGTTGTAGTCTG
TTGATATGTTCTATACATACTATCCGAAGCGGTTGGGTCAGGTCCTTTTTGTGGATGCTCCATTTGTGTTTCAGCCAATTTGGCAGCTGGTCAAGCCGTTATTGAAATCATATGCTTCTT
TTGTGTGGTAGGTGGTGCAGAGGAAATGGGTCCGAGGAGGATCCTTAAAGACAGGTACAAAGATGTTGTTACAGGAGTGTGGCCTGCATTGAGACGGATGAGTTCTTAATAACCCATAAA
>M_kobus-scaffold210383
GAAAGCTGGAACGGTTTGGACCAAGGCAAGGCAAGCTATGGAGTTTCAGCCTCCAGGTAAGTCACACATCTGAAACTGACAATATGACATTCCACAACTGTACATGTGCAGATACATCTG
ACGCGCACTCACCTTTGATGTAAAGCGCTCATCCCAATATGTGTAGCTCACACCTTCAAGCTTTCCTGTTTTACGGAGATCCTCCATGAAAAGCTTCACTTGAACTGCCTAATTCAAAGT
GTACCAGTGAGATGGAGATCACACCTCTGCACTGGTTGAACCCATCAGATCAAATGGGTAGCCTACAACAAAGCCCACCAAAGAAAGTTCCGAAACCTGTGCACAGACATCCAGTACTTC
ACCATGCCACTGCCTAAAGATGCCTTCGATATATTTGGGTAAAACCCATGCTACTCCAAACATCCCGAAGAAGCTTTCCCATACTTCCCTTGAGAATGAGCAGTGCATGAAAAGGTGATT
GACAACATATGAAAAAGGGACTTCAATGAGAAATTTCCCAACTTGGACTGATTCCATTGCAATTAGCATCGAATATATATCCCCGGGAAGAGCAACCCCTGTTAGTTGATTCATTCAACA
CACACTCAGATGTCTGATGTTGTAGACACCCACCTAATACATGGTCTTCCAGGCCAACCCAGCCATTTCCAAAGAGTCTACTTTTCCTGGAAACAACCATTTCCAAAGAGGGTCTTGCAC
AACCGACGGGCTTAAACGCAACCAGACCTCGTTCTGACCTATAAGCCTGATCATGTACATCTCCAGCTTCAAGTGACAGCATTCGTCCAGCCACTCTCTCATCTAAGGGATTGTAGTGTT
>M_kobus-scaffold2119
TGGTGGGCCCCACCAAGTTTCCGAGGCAATTCCCGTCCCTCTCTCTGTGCCTGTGTATCATCCTTCATACTCCGCCAGAGTACAAAATTTCTCTATTCAACGGGCAACTTGGAAGAATCA
TGCTGTACAGAAATACTACTCATCAGAGAATGATGAAGCTTGATGTGAAGAATCAAGCTTCATGTTTTAAGCTTAAATCTAAGACTCTCTCTGGAAGAATTCTCATGTGCAGGAATGAGT
ATTATGTGCTTAGTGTAGATGAGTTGCTTGTATGCTTAAATACTAGGTCCTTGTGTCAAGCATTGCAAACCTAGGTTGGGTATTTGGATCGCGGTTATTGTTTGAATGTACTACTAACTC
TCCTAACCAATGAGGCAAACTTGGTGTTTGGGGTAGCATGGAATATGGTAACTGCATTAAATGGACTTCTATTCAACCCGAAATCACAAGGGATAAGTATGGGAAGGTCCTAAAGTGAAG
TTGTCATCTGTAATCTAATCCCACCTGCTCTTTTTCCTGAGCTAACTTTAGGGACTGTGTGGACACACCCTCAAAAGGGCCATTTGACCCCTAAACACCATTTTGAGCAAACCTCTCACA
TGAAAAAAGAGATACAGGGGTGCTATGAACTCATACATAGACTTGGAAGAGGAGTCATCTACCTGGGTTCTTCGAGAGTGAAGACTGACCATCCACATTACTTGCAAACATTAGAGTTGG
AGCGGGCCCAGGTCTGATGGACGCCGCTACTAAAGGTGCTCTCGAAGCACAAAAACCAGTGGGTGGATTCAAGATAGCCAAAGAAGCGGGTCAATGGACATCATCAAAATTCCATCCCTA
GGTGCCTTTGGGCGCCAAGAGCCTTGTGGGTGAAGTTTCATGAGATCCACCCCGTCTATCAGTTACACTGCCTCATTTTCACCTTGGAACCCAGGAATCATGACCATCCAGATGTCAGGT
TTCTTCTCCGCAAGGAAGCATGGATTGGTCGACGCGGTAGTGAGGAACACCCCATCGGAACGGACGGCCGTGGTCGCTTTGCCCGGCGGGATTGGTACTCTAGATGAAATCTTTGAGATA
CTAGCCTTGCTTCAGCTGAAAAGGATAGGATCAACACTTCCTGTTCCCTTCATACTAATG
AACTATGACTCTTTCTATTCAAAGCTTTTAGGTTTCCTTGATGATTGTGAAGATTGGGGT
ACTGTTTCCAAAGGAGAGGTTGCAGCACTGTGGAAGGTATGTAGTGATAACTTTGAAGCT
TTGGAGTATTTAGCAGAGTTCTATAATCTCCCTCAAAGTAGAAGAAAGTATAAAAATGAA
ATCGCAAGAGATAGTAGTAGTCGAAGTGAGGAGAGTTTCAGTTGTTATAGGAATTCCTTC
TGATAACTATAGAGGACACTCCTAACTCAGTCGACAAATGGCCCCTCTCGAAAAACTCTGCCATGAAGTCCATCAAATCACCTTTGACCACATCTCATAACTCATGGAAAAAGGCCAGCG
CCCCTCCATTGGGTGGGTGGGAACTCCCATGCCGACTCTTTGGCATCAATGGTGTTCTTCATAATGGTATGAGCTCCATAGGTTTAATGTTTTCTGAGCTGGTGGGAGCAGGGGAGCCTA
GTTATGCGGAGCTCATGGCACTTGAAGTGGGGGAAAAGAAAAAGTCGGGACCAGTCTATT
>M_kobus-scaffold212710
TACAGATATGATAATTGTAATTCCAACAAAGTTGAAAATGATGGTGGCCTGCAATTGCTGCTGTAGCAGTACCACATGAAAGCTGACGACATTTCATCGTAGAGCCTGTACACTGAGAGC
AGTAAAAGACAGTTCTCATCTCTGAGCATGGACCTCAGTTTTATTGCAGCTCCGATGTGT
TGATGATATTTACATGTCACTCTCTGGTTGATGTTACTGTCTGGTTGATGTCTGTCACTG
GAAAGATCTCTATATGACAGTTCCATCCCGAATCGTGGAATTCTTTGACACCACTGTAAT
TGAAAACTCGGTGACTCAACTTGACATTCGGCCGAGTCAATTCAACTCGATGAGAATTGAGTCGAGTCACTGTGAAACTAGCTGACAAGCTCAACTCAGCTCAGACTCGTAATGACTCAT
AACTCAACACAAATCGGCATTAATCGAACCAAGTCTCTCACTGAGTTGAGTGGTTAAGATGAAAGTGATGGTGGGGATCTGAACTCACAACCTCAAATAGCAAGACAACAGTGTCTACCA
AGGTTAGTGTTACAGTTATAAATTCTTACATCCATGTTTGATATGACAACATCCTTCCCAATCTTGGCGTTCTTGTCAATAATACAGTTCCTACAATAAAGATCATTCACGTCTTATCAA
ATATACCTAATTTTGGTGTTTCTTCCAACACCAATTGGAACTTTTGATTCGGCCAGGAGGGATGCAATCTCTGCTTCCGTTTGATAATAGTCAGCACCCATCATCATGGTGTCCTAGTAA
GAAGTACCTTCAACTCAGCTCCATATTCTAGTCTTGAGCGAACCCCTACTATGGAATGTTCGACACTGCATTCCCTCAAGAAGCACCCATGAGAAATTATAGAATTTGAAACCTGTAGGG
GTAAAGACAATCATACATGGCACTTCTCTATTTTACTTGGTGGTAGAAACCGAGGAGATGTGAAGATCGGCTTCAGTGGATCATAAAAGTAAAACTTGGGAGGCTTTCACAAAGAGAATT
GTATTGAAAAAGAGAATACCTGATCAGTGAGTGCCAAATTTGCATCAAAAAATGATTTTATTGTTCCGATGTCTTCCCAATAGCCATTGAAAAGATATGCCTGCCATGGAATGAATCCAC
ATGCATCTTGAGGAATAAGTCACCTGAACATTGTAATCTTTAGCAGCCCATGGAATTATCTCTGATCCAAAATCATTAGCAGTCGGATACCGCCACCTGAAAATAGTCAAATAGAGTAGA
>M_kobus-scaffold213213
GCCACATGAATGACCTTGAGCTTGCGCCTTGCGAAGGGAGAGTAGTATACGTAACTCCTGCAACAAGCCATCACAATTCTCAATCTGAAAACATCTTGTCTGGATTGCCTTCATGTTCCT
AGTTGATGTTCCTTTATCTTCATTGAAGCACTATGTCCCGACCCCGTGGCAGCAATCACTGGTGGGGTCCAGCATTTGGGCGATATCGAACAGCCATGCAGGTGGCATCTGGAGGGAAGC
CGAGCTCGAGTCATGGGATGAAAAACTCAGACTGGGCCATGTTGTCTTTCGGGACGATGG
AAGCTCTGCAAAGCTTGGAAGTGATGCACTTTCATTGTCTGAGTATGCTCAGATGAGTGA
AGATGAGGAAGATGAGGAGTCTAGTTCTGAAAGATCAGGCTCTGGCGATGACGATGAGGA
AGATCCTGAAATTGGAACAAGCAATCAAGGGCTAGGCTTTTTGGAGGCCACTGCGTTACA
ACGTGGTATCCAAACAGAAACCGCTGTGTTTGCGAAGTGGGAGCACCACACACGGGGAAT
TCAAGGAATTGTTGATCCCGTATCCGTTAAAGTCCTCCCGCCAAAGCAATCACTTGGTCTTGCTGTTGATTCTACTGACCGCGAAGGGAAGGACAGTGGAAGTCTGGGGAAGAAGCGTAG
GACCATCCATGGACAGAGGACCCACTGGACATGCCTTCTGGATCGTCCATGCCACATGTAAGATTTTGGAATGGTATTTGCTCATCTTTAGGTTCTAGCAGAGATTTCATGCGAGTGGGA
CTTTCTTAACTGTCTATTTGTTCGGCCAACTATTGAAGGGCTAGGATTCGTCTGGGAGATTTTGAGCACTGGCCATCCAAGGTAGGCCCCACAATGTCAACCGTTTGGATAACTGAATGA
ATGAGCTGGAAAAGCTGAGGGAGCTTGGTCTGTTGCGCTGCATCCACCGGATCTCCTCTCTTCAGTCTTCACCATGGTCTGTTGCTGGTGATGGGTGGGGCCCACCTTCCCGTGTGGTGA
>M_kobus-scaffold213377
TATTGAGTAGCATCTGATGTGGTCCCTGCCTTCCTCCTCCGACCGTTCCGTTTCACGGTAACGGGCGTGCCAACCTCAGCTTCTCTGACCTTTGGCTGAGTGGGTTCACTTACAGGGCGG
CTTCTTGTTGAATTCATCTCCCTCCTCAGTCGCAGTATCTCTCCTTTTGCTGCCGCCAGT
TGTAGAGCATATTCTTCTCGGATTCAACGCTAGCGGTTCTAGAATTCACAATCTCTAGCTCTCTAGATAGCAACAAGGTGTTCTTGTTCATTTCATCAAGTGATTTCGTAGCGTCTTCCA
AGTCTGTTTCAAGGTTCATCCGGGCTTCTTTATCTGTTGCAATCTGTTTCTTTGATGCCT
CCAGGTCTTTCTTCAAAGAAGTGACTGCCTTTCTTTCTTCTCCCAAATCATGAGTAGCAA
TAACTGAAACGAGTTCATCCGACAGTGCTTTCGAAGTCAATTTTGCCTCATCCAGACTCTGACTAAGCAATTTTTGCGTTTCTGCAAATTCTGCCTGAAGCCTGGAGACATCCAATGCAA
GTTCTTCGCACGACTGTTTTGACTGTTTCAATTGCTTCGACAGATTGGTGGCCTCAAGTC
TAGACACTCCCAAAGCATCTTGGGTGAGTTGAAGCTCACCCCTCAAATTCTTCACAGTGC
TTGTTTCCTTCTCCAACCTCGTACTTAAATGGTCCCGTTCTTTCGTTAGATCGGTGATCA
CTTCTTGGTTGCTCCTTGCTTCACTCAAAGCAACCCCGAGCTTTTCTTCAAGCAGATTGA
GTTCACAGTCTTTGTCCGATAAGAGTTTGGAATTGGAGGCTGCTTGTTTTTCAGAAGATG
ACTTGAGATTGCTATATTCTTCCTGAAGAGACTGAACTTTTTTGTTGAGTCTGTCTCTTT
>M_kobus-scaffold213724
TAACTCCCGAATATCCCATGGAGTGATGTGATGGACATGCCAGAATATACTAGGGCATGTTGGAGGAATTCCAATGTTCTCCCAAGCATTTGCTCATCCCAATAAATTTTACATGTAGAG
CCCACCTTCTGGCAACAAAATAGTTCATGTGGTGGCACAACGGTAGATGGGAGACGCCCC
TCTCTTCAACTAGAGATGTTTCCATGGCTGTACATATCCTAGACATTGCTACTGCTTTCATCATGTTGGATTTGGCCGCGTCTAGAAGAGGATCCACCTCTAAAGCCTTGCCAAAACAGC
TCTTGGCATCCTCCCATCTGCCCTCTGCGACAAACACGAGTCCTAGATTATTGTATGCAG
GAGCATATCCAGGGCACAGTTCAAATGATTTTGCAAACATGGCTTTTGCACGTTCGAATT
GCTTTTGCTGTCGATAGAGATTCCCGAGGTTAGAAAAGATGGTGTGTGCCTCTTGGTCCG
TTGCCAATGAAAGCCCCCTTTTGTATACTTCCTCAGCCATTGACTGGTCATCAGATAGCT
AGAATTGCCATGTTTGCACTTGCATCTAGTGTTACCTGGACACTTCTACTTGTAAGCTTTTGCCTAGCTGACACTTGAACACTCCTAGACATGACACGACAGTTCAAAAATTATACCTAC
CACCATGGCCTACTCAAACCATAGAAGAGGGATTATAATCTCTGGCCCCAGGATAAGCACAGTACCAACTACCAATAGGTGTTCATCTGTGCAAATGTGACCTGTTGTTCAATCATACAG
AAGATTTGACCATGTGTAGCTGCAGTCCTTGCAGCGTGCGACTGCAGCCTTGAGGTACTTCTGTGATGTCTTGAACTGTAGCGTGCAAAGCTTGTAGAGACCCAGTTGGTTCCACGGCAC
TGTGCTCATTGTCTAGCAAGAAGGCAATTGTGGTAGTATGCCCTGCACCCAGAAGCAGCAAGGTCTTTGCATGCTTAACCAGAGTTAAACTTTCTAGTAAAGTGGAAGTATATGATCCTC
>M_kobus-scaffold213730
AGTCGGTTGCACAGTCATTCTTTGATTTGGAGAACACCAATCAAGAACTTAAAAGTGATTTGAAAGATCTCTATATAAGTTCTGCAGTTCAAATGGATGTTGCTGGGAATCGGAGGGCGG
TGGTTATCCATGTTCCTTACCGACTAAGGAAAGCTTTCCGGAAAATTCATGTCAGGCTTG
TCAGAGAGCTGGAGAAGAAGTTTAGCGGGAAGGACGTTATCCTGATTTCCAGCCGAAGGA
CCGAAGGATATTGAGGCCACCAAAGAAGGGCTCTGCAGCCGTGAGATCTTGCAGCCGCACCCTTACCGCTGTGCATTATGCCATGTTGGAGGATGTTGTGTATCCTATAGAAATTGTTAG
>M_kobus-scaffold214474
GGTAAGGATGGCAGAAGGAGATGAGAGATGGTGTGTTGTGACAGGTGGTAGGGGTTTTGCTGCACGGCATTTGGTGGAAATGCTCATCCGATCTGGAGAATGGTTGGTTCGGATTGCTGA
TCTGGCCCCCTCGATCAAGCTTGATCCATCTGAAGAGGAGGGAGTCCTGGGGGACGCTCT
TCGATTGGGAAGAGCAATGTATGTTTCTGCAGATCTTCGAAACAAGGCCCAAGTGGCTAA
TGATATGGATAGCCGTAATGAACAGTGCCCAGATACTTGTTTATGCTTAGCTTACCATGAGGATTTGCTATCTCCAACATGTGTCAACTTTGAAATGTGCGGGACATTTGATCGGTGCAT
AAGGTGGTTTCCACTGAAAATGATGTTGTGCAAAGTTCAGGCAGGTCCATTCATCGGGTG
CAGACGTTATTCACTGCTCAGATGTCTCACACCCTAGATAGTTTGACACATGTGATGCGTGTAAAGGTGCATTTGGGGCTAGCAAACCTCTGCCTGCAGTATCAACATGATACAACATCA
>M_kobus-scaffold22075
TAGTCGATGAAGCTCCCATGTTGGTTCCTCAAACTAGCACGTAGCATAGCCCTCTCCTTGTCACCCTCAATTAGTTGCAAGGCTAAGATCATCCCAACCTTGACCTTTATGTTGTGCTCC
ATCAGTATCATGCGTGGATGCCACTCATCCATGATATTGACATCTACAAGGTGCGGTGTG
GGAATTGCCTTCGCCAAGTACATGAAGTTCATGCCCGATATCACCTTAAAGTCATCTGTC
AAATGGCAGAGAGATTCGTCTTGCCAACCCATCCACCGCTCTACGTCCTTGACTACATCT
>M_kobus-scaffold22095
AATGTTTTCTATAACAGGTAGCTGGCTCTTGTGTTACTGCTGTTGTCTTGATAGCAAATATTCTGACAGATGATCTGAATTTGGTGTCCGAGATTTCACAAGGTAATTATTCAGGTCATT
TTTGTCTTTCCTACAGGGCCTGCTCGACATTCTCCCTTTAGTTTCAGATGATTCACAAGCAAGGAGTGCACTCTGGAGTGTCTTGGCAAGGGTGTTGACTCAAGTCGAAGAAAATGCAAT
GGGCGAATCAACTCTGCAGCAGTACACATCAGTTCTGGTGGAGAAATCGGGAATCATTGA
AGAAGATCTCGATGATCACGTAGGAGAGGATTCTGCTAAAGATCATAAGAGCCCTGGTGA
TTAAAAGGATTGCCAATATATTAGATTGTTGGGTCAATGCAAGAGGTGACGTTTTGGAGAAAGATACAATGGGAGAAGAGGGTGCTAACGTTGATGGAAGAGTTCAGAGATTGCTGAGTT
CGCGAGCTCAGCATGAGTTGGGAATGTCGTGTTGTGCAGATTCATGATGGAAGTGTTAGCATAAGTTTGACACTGTCTGCCAGCCTGACTCGATACTCCTTTATTTGGGCTTGGGACCCT
CGACTTCAATGACCCGGATTTGCTTGTCCAATCAATATCTCATTTTGACATGATTCAACCTCCTAAGTCCTGGAGTCTTTTACTCGGTAGTGGATTGGGTGCAGCCATGACCTTGGGTCA
GTTTGGTTTGGACCATTGCCATTACCAGGAAAAGACCAGATCAAACTACATTTCACATGAGAGGCTACAAACATCCTAGAGTTCGAGGTGGACCTAAATGCAGGCGATCAAGCCTCGTGG
GGACTGCTCCCTTGTTTCAGCCTGTTGGTGCAGCGCCAAGCTCTCAGGGCACCTGCAATTGAGATCGCTGGCAAGCTAGGACCATGGTTTTAAGATGAATGAATCCGGATACTTGGATTC
CAACATGAGTCACCGAGTCTTTTAATCATGGCTGGGACTAGAGCTGTACACAAGTTGAACCAAGTCAAGCTTGGCACGGCTCGGATCAGTCTCGAGCCTGAATGTCCAGCTTGGCCCAGT
>M_kobus-scaffold221429
TATCTATCTACACTAGTAGAAATTTCCTTCACGACCTGAATCCTAGCCCTGTTAATAGTCACAAGACAAAGGTACACATGCTCTTCTAGCTCATCCACCTGCTTCCTAAATCCCTCATCA
CTCTTCCTAAGCTCCTTGATTACTTCTTGCACAGGATACTTATCCTCCCTCCTCTCAATA
CAGAACTCTATCATGGCCTTGTTGTGCTCGATCTCATCGTGAACCCGAGTCACAAGTCGA
CTCATTGTGTCAAAATCCCTATTCAAAATGTACGTCCCCTTTGCGGCTACATCCAGCTGG
TCTTTTTGCTTCTTAAGCAATCTGCTTCTTAAAGATCCGAAGGGCGGGAATTTCTTCTTT
AGATGCGGCGGTGAGAAGCTGAATATCGCGGGCCCCAGTAGTAGGCCTGCCAGAGTGTGC
ACTGCCAGGACGACAGCTACCACTGCGACCGCACCACAAGCCACTGTTAGGCAAATTCGA
GAGCCTTGCTTGAAATATTTTATTGCCTTGATCTTTCTAGCCACCTTCCTTCTCCTTGAT
TTTAGGTGGTGCAAGATCGAGGAGTAACGTTCATTGATCACCTTGAAATTGCGTCCATTT
ATGTTCGAGAACGGATTGTTTAGGACACGGAATGCATCCAGCTCTGAAATCACAGACCTG
AACTGGTCGGGAGAATAGTCGCCAATGATTTCCAGTGCATTTTGTATGAATTGATGGTTG
GATTGCGTTTGGTTGATGCTTTGCAGCAGGTAGCTACAGATCCTGGAAGCTTCAGCACTG
ACATTGAAGTAGTCGAGTACGAGGTCTTTCAGATCCGAGTTCTTGAAAAATACAGCTGAT
TCAAGGACATGGGCAATGGTTTCTTGGCCTGGTTGGAGGAGGGTTTGTGAGAGTTGAGTG
TACGAGCGGGATAACGGTGATGAAGAAGTGGCCTCTGTGACAAGTAATTGGGCTTTGGTG
>M_kobus-scaffold224124
TATCCGCATCTTTTGAAGACGAAGAGGGAGCCTCTGGATCCTTTTCCCAACCTAATCTTCTCATCAATGTAGGTGATCTCCAGCTTCACCTCGCTCTCGCCACCGAACTGGAACTCCAAA
CTCCCCACCTTCAGTTGAGGGGGCTCGAATATTACTTGTATCCATTTATCGTCGAGAACT
GTGGATTTCGTGCGTCTCCTCTTGTATCAAGTGGTGTCGGAGCTAGGTTTGTTCGAGATTGATAGATCTCGAGATCGACATAGAAAGATCGCACCCTCCATCTTTGTTTCCATTCCATGG
TTTCAAGGAAACATCTCCATCCAGGAATCCAAATAAGGAAAAGGAGACCTGGTTTCTCACAGTTTCCGGAGCTTCAACGACCTGCACCATCTCCTTTGTTTTGAACACAAGACGACCAAA
TCCAAATATAAGTGGGCATTTTACTGGCTTATCCACACAGTAATTCGCCAATTGCTGTGCCACTTCAGCTATCTCTGCATGCTCATCTTTAGTCAACAGAACTCCTCGGTCGGTATCTGT
>M_kobus-scaffold22540
CACTAAACAGGTATCATGATTACGGTTGGCTATGGGTCAGGCCAGTGTTAGGACAGGATTCAGCCCTAGCCTTACAGGGCTGAGCTGGCCAAAGAAGGATCAAAGGTTCAAAATAGTCCA
TGATAAAGAAAATGATACTTGCACCCCGATGGAAGTTGAATCAAACTGTTCAACCCTGCCTCCCATTCTATAACAAAAGATTTATCCCTCATGAAAACATATATAGCTTTCGCGCTTTTG
TTCTTGAAACATCGACCATTCCTTTCTAGCCATAGTGCCCAAAGACCCGGCAGACAAGTC
AGTCTCCATGACTTTTTCTCTGAGTTCCCTATAACCCCTCCATGCCAAGATAGCACAAAA
TTCGGAAGAACCATGTTTCTCTTATAAAGATTGTCAATTGTTAGCACCTTGTTCCTTCCAACTAGACATCCAAAAACCACAACCTTCAACGGAGCCCCATATTGCCATACATATGTCATC
GAAGACTCATAAATTTGATCCCTAGTAGTTGTTGAACTCAAAAGTTTGATCCCTAAGCTG
TTCCCATATTCTGACTCATAAGTTGGATCCCTAGTAGTTGTTGAACTCTGTACCTCTCCT
ATATCCATCTCTATAGCACGTATCCGTTTTGAAGTATCAACCTTTGACAACGTATCGCCCTTCTCATAAGGAGCATTCACGTTACCAAATAAGGAAAACAGCAGCTCATAAGTCCTGATA
TCGTACTTGATTTTCAAATGCTTCATTTTAGCCAATACTCGGACTGCACGTTCAGGTTGA
ATAGCATCGCATGCAGCAAGCAAGGCATTAAAAGGATGGATGTGCTTTGATGAACTCTCAACAATTTGATCCAGCACAGCCTCCGCTAAGTCCAGTTCCAAGCTTCTGCTGTAACCAACT
GGACAATACCTTTTACCATTCCACCTAGTGGGAATAACCTTATGAACAGTTTAGATGGCATGTAAACATCATGATCGCTCCCCTGAAAGTCACTTGCAGGCATTCAATCCCCACTGTTTC
>M_kobus-scaffold225441
ACCCCAATTAATTGGGATAAGGCTTAGATGATGATCATGATGACAACGATGATGACACTATTCACATTCAAAGTTCTGCCAAATCAGACCCAAATTCAGGTTAAAATAAGGATTTGTAAC
CCACACTACTGTGTTATTTTTCTACCACCAATGGAATGGCGGTAACCTATCCACCGTATATGTGGCATACATGGATGGAGCATGGCTCAAAAGTCACACTGATCTGTCAATCCTTACTCC
TGCACTATGCGCCACTAGATGTTCTGGATCGACACACATGTATGCCACGTAAACAGTGGATGTGTTGCTTCCCGTGCTGTAGCAAACTCACACCAAAGTCTGGTCTCACAAATTCTTTTG
TTGTTTCAAGCAACTTCGGTAGTTGTTCAGTCCTCTCATAAATTACAAAACTGCCATTGAAAGTTTTCTGAGAAGAAGTCCCTTTGTGAATTCAACAGGTTAAAAGATGAAAATGCCAGC
TGCTTTTATCTTCCGTTGTTTTCTTTCTATATGAGCTATTGTTGCAGACTTGCCAGCTGATACTGCATCTGTTGTGAGTTAAAAATCCTGTTCATCATGTGGGTCAATTGAGTAAAGGTC
AAGACTCAGTGACCTGGATTGACTCATTCAGCCCGAGTTGAGTCAGGACTTGTCCAAGTTGGGGCTGAATTGGCCCGACTTGAATGAGGTGTACATGTGAGCACAAAAAGACATTGAGTG
ATGGACTTGCTCAGAACCCCTACAGCGACATTGTCCTGGGGCCTGTACTCTGTCACCCTATAAAACTCGCTCGGAGTAGGTGCTTTGGCCGTCTGGCTATTGGTGAAGGTGTGGGGGTCT
GTCTCCATGTCAGCTTAACAGATGCAATAGCCATGGATTGTGAAATGGTTGGTGTCAGTTCCCAGGGAAATAAAAGCGCTCTTGGACGGGTCACACTGGTACTATTATGTTCCTTTTAAC
CACAGGTGAATGCATGGGGAAATGTCCTATACGATGAGTATGTTCGCCCCTTAGAACATGTTGTTGACTTCCGCACAGAAATTAGTGGGATCCGACCACACAACTTAAGAAAAGGTTGAC
ATCTAAAGTGAAGAAATCTGCAGCTAAGGACTTTCAGGCTGTTCAAAAGAAAGTGGCGGAGTTGATTAAAGGAAGAATTCTTGTGGGCCATGCTCTGCACAATGATCTTAAGGTGGACAG
AGTGAATGTGTTCAAGTTTGGTAACAGGCGTTGTTGTTGAGTCATCCAAAGAAGGACACGCGGGATACTTCAGAATATCAGCCCCTTCTAAAGTATTACTTCTCAGATTTTGGAATCAGT
ATGCGTGGTTGATGCTGCAGGGAAGGGCGGAAACAGGCACTTCGGGTTCTTGCAACTCAGTTTCTCGGCGTCAAGATCCAACAAAAAGAGCATTGCTCAGTAAGTCCCTTAGCACCATAT
AACTCTTAGCTTAGCAATTGCGGAATGTGGTTTCAGATCGAGGACGCACAGGCTGTGATGCTGATATATCAGAAGCATAAGAAGGTATGGGAAAGGAGCCTGAAAGCGCGTTTGAGGTTC
TGGTAGCTGCCAATGTGAAAGTTACACAAACTGCTTTGGCCATGGTGGCAGTGGAGCCTCCCACCTTACTGTGTCAATACAACCAAAAGCGGTATGGCTTTTGTGTTATGGTGAAGGAGA
ATGGGTGTGATCATGCCAGCACTAGTGCACCGCTCCCCATCAAAACTCTTCCATTAGATG
>M_kobus-scaffold225689
TGTTGGTGTTGCAGCAGCAATCTCTTCATTTCCCTTTCCCTCCTCTCTCTCACCGGTCGTTACTCTCTCCTTCTTTCAGGCCCACCACCACCATCACCACGTTCCATCACTCCTTCCGGG
CCCGCCTCCAAACCGGACCCGAAACGCTGCTCGCTCAGCTTCCAGAACCTCCCACCACAT
CCCAAGACGAAGATGGCCCCATCCAACTCCCTCCTCCTTCCTTCTCTTCTTCCCCTCTCT
AATTTCGATCATCAGGCACGGAGAAGAAGGGTCTGAAGGACGAGGCATTAGATAGCTTGAAGGCAATGCAGTCCGTCTCCATCGATCCCGGGTCTCCACCTTCACCTGTCCAGGCGTTGC
TGGGCGGGCTGTCTGCCGGGGTGATTGCGCTCGTTCTTTACAAGTTCACGACCACGATCG
TTCTTCTGTTTGTTTTTAGTTCTGGGTATTGGTTTCTTTGTGGTTCATCCTTAGATTTCTACCTAATTCAAATAACCCAAATTCGAATTTTCCGGTGTTGACAATATCTTGGCTGGTTCT
>M_kobus-scaffold225779
CATTATTAATCAGTCTAATTTGGTGTAGAATATCATGAAATTGGTGCAACCGAGTGCGACCTTGATTAAAAACCTGAAAGTAGGGGTGAGTACTATGTTATACACTATTCACTATTTAAA
AATTAGAATGGAAGTTGCATCAACTTGAATGCCAAGCTCTTGTAGGACTTAATGAGGATAGACGGAAGATGCTTACGCCTTCTATACGTTTGATGGTGAGACTTGTCCTGAAAAGCAAAC
GACTACTTAAGGTGAAAACGGTGATTTGCTGCCTTGTTCACTGTTTGGCTCACCCGCTGTTGCTCTTCCCTTGTGCCTCACCGCATGGTGATTCTGACTGTTCATCTAGTAGGTCCCAGC
TATGGATGTTGTGATTCTGACCAATGGCCTATTAGATGAAGGACAAGGGCAAGCGATGCTTGCAAAAATCATTAACTATGCTTTTGTATGATGCAAATGTTTTGACATTCCTTTTAAATT
AGCATTTTTTAATTTATTTGTTCTATTTCTAGGTGATCCCAAGTACTGCTACAGACAACTACAATTTGATTGAGGCATTGATGGATCGTATCCTTTTCTTTTCTTTTCTTTTTAATATTT
TTTCTTTAGATGGACTGTTTGGTTGACTTTTGATTTTCCCCTAGATATGTCTGATATTGGTGAGAAAAAGCTAATCTTGTATGCCCAGATGGCTAACCTTGTCAATTTAATACTTCCATC
CTCGTTCTTATTCAGCTTGCTTGCAATGCTCATACAATCTGTGACAGTGAACTCAGGCCCCTGGGGACAGGGCTTTACCCTGTAATTTCCATCATTAACCATAGGTAGTCTACTTTTTGC
TAATGGTTTGGAGTTGCAGTTGTTTGCCCAATTCGGTGTTAGTATTTGAAGGAAGATTAGCGGTGGTTCGTGCTGTGGAACCTATAGCCAAAGGTGCTGAGGTAAGATCTTCTCCTATTT
ATCTAAGGTGTCGATTAGTTATATAGAAACTGCTGCGAGCACTACAACTCGGCAGAAAGCTCTCAAAGAGCAATACCTCTTCACTTGCACATGTTCCCGCTGCATGAAAGTGGTACAGTT
CTGCTATATTGAAGGGCCTGTATGAGGATCTTCAGGAAAGTGCTGTTCTGGAAGGTTTTAGATGCAAGGACAAGAAATGTGATGGTTTCTTGCTACTTGATTCTGGTATGTCATCATGGG
ATAAAAAAGTGTTTATATGTCAACAATGTGGGCTTGTTAGGACTCAACAAGAGATTGAAAAGATTGCAACTGAAGTCGAACAGCTTTCAGAAAAGGCTACTCTTTCTCAATCCTCTGGCA
TGGTTTAACTGAGGATGTGATCCTTGATAGAGTGGAATGGTCGAACAGGATTCATTGTAGCCAACCCCAATGAGTTGGATAGGGCTTAGATGAAGATGATGAAATAGATAGAGTTAGTCA
>M_kobus-scaffold22601
TCGGTGAAATTTTTCTTCTTATCTTGCGCACTCCAATGTGTCGGTGTGAAACCCGTGACAAGATAGTTAGCAATATCAGTGAACCAAGGTAAATGGGAGACTTTAAACAGTTGTTCGTCA
>M_kobus-scaffold22689
TAGGTTCTGCCAACCCCATGTTCTCTGCTCAGGACACAATAGAAGCAAATAAATTGGTTAAGGATATACTTGGCTGGAAAGATAGGCCTGCAGAGGCGGGAATGTATGTACCATCTCTAC
ACAAAGCTCAAGAACCAGGCTAACACATGACTTGGGCAGGTCACACCACAGGAATCAGTTGAGAGTGAATGCCCATCAAGGTGTGTGTATGGGGCCCACCAGGATGTGGTTCATGCATCC
CCACCTGAATGAGGGACCTGATCAAATTTCAGGCCATTCCAAAACTCGTGTTAGGTGGGCTGAACTATGTGCTTTTGGAGTTTTTAGGTATAATTTTGCACCATTCCAAATGGTGTGGTC
TTTTGGGCATTCCATTTTTTGGAGGGCACCAAGCAGATGCAAGGTTCCGATGCAACACGTACAACATGGTGGATCCCACACAAACTTGCATGTAGGTACATTCCAGTATACCTGAATATT
CTTATATCTTCTGGATATGAAGAACATAGGAGTCATCCTATATTCATCAGATGAGCTGAGAATCCATTTGAAAATTCAAGATGATTGGCAGTTTGTGCCATGCATGCATTTCAAAATTTG
GAAATCCCACGATTGATTGCAAAGCATCTGGAAGATTTGGATGCTGAAGTTTATTACCACAAGTTCCATTCCCAAACCAATCTGTTTCATCCCTTGAACTTTTTCTCTGGTAGTCCCCAT
TCTAGATCGGCACGTGAAAACAGTAGTTGTAATTCAACTGGCATCAATTCTGTTGGTGTG
ATAAGAGCTCCACGTGGTGATGGCAAAGAAGCAATTGTGTTGGTGACGCCTTACAATTCG
GGAAAGATTGAACTAAGTGACGCTTTATCATTAGGCCTTGCATACTCGGTTTTCTCTCTA
CTTAGCAGAGTTGCTTGGCTTGCCAAGGATATTGTGTGGTTGGCAGCAGATTCACGATAT
GGAGAGTATGCCTCAGTTGCTGCATGGCTAAAAGATTACCACAACCCTGTTTTCTTCAGT
AGTTCAGAGAAATCAGAAGCTGACATGTGCCTCGCGAGCAGTATCCTGCATGAATGGAAA
GATAACCAGCCTAAAGGGAGAATATCAGAGGTTTCTAGACGTGCTGGAACTATGGCTGCT
GCACTTGTCTTTAAGGTTGTGGACAGACAGGAAGAAACTGACAAAGATACTCTTAGTATA
TATGCAGAAGCATCTAATGGCCAGATGCCAAACCTAGATCTCATCAACATCGTGCATTAT
TTGGCAGTTCATAGGCAAGGTCTGCGTGTAAAGGTCGAGACAGTATTTTCTTTACTTGAC
TCGATGTTGCTCAATATTGTCGGTGACATAATTGAGTGGCTAAGCAGATTGGCTGGAAGC
CTAAATCCACAATGGAGATTTGGAATCCCTGCGACGGATTTTGTTGAAGGCACTGCTACA
CACTAGGTGTACCCACAGGTTCCCATGGTGCTTTTCGTGACTATCAAGTAGATGCAATCACTCTGGAGATTTCACCCAAGATCTCTTTGAATAAAGAGTTTGGGCACTCTGCACTTATTT
TGAAAGGCGGCAGGTCAGTCTTCATTTATCTTTTTGAATTTCTTTTACAATTCATCTTAG
GTGATCAACTCATTGTTCAAAAACCAGGAACCTGGACTAAACTTGGTTGCCCATCGAGTC
>M_kobus-scaffold228440
TGCTCCGGTCCAATCGGTGTTCATGCTTGAACTTTGCCAGAGTAGCAGCACTTCTGCAAGCAGTCAAGCTCTTGGAAGAGTTCAACTTCAACCTCTTCCCCACTATTATCGAAAGTAACT
CTAGGAACGCACTTGCTTGGGGTTCATCGGGCACTGGTCCATGGACTCTAGCAGAAATGA
TAGAGGAGGCACGTGAAATATGCAGAGATAAGCAGATCCCCTTGTCACATATGGAGAGAA
>M_kobus-scaffold228448
TAAAAAATCAGCTTTTCCATGTGGGCTACCTTTGTCTCGGCTTTGAATGGATTTCCCAATGTGCCCGGTCCATGCATACGAGGCTCAGGCTCAGGGTGTGCCGGTCCTGACTGCCAGAGT
GGGTGATTGACACCTGCTTGTTGACATGGCAAGGTGCCTGTCACCAATTCTTCTTCTTCA
CTGTCTCTGTATGGGCCTGATTGAAGGACCCTAGTCTCTGAGATGGACGTGGATTGCCGG
GATATACCTGGTGACCCAATGTTGTAGGATTTGGTTGGATTATATGCTGCTGTTAGAGAT
GGGAGCTGTATAGAGCATGTTTGGTCAACTGGAGCTATCTCTAATAGTGGCACATGGCTC
TGGATCAACAGGTTGAGGAAAGTTTTGTGGAAGCATACCGGACAGGAGGTGTCATGCTAAGTGTAGCAAAACAGAAAGGACCTTGATTAAGTAAAACGCAAATATCAAGTGGGTGGTTAG
ACATACGTTTACAGGAAAATGCTATTTCACTACATTGAAGGTAATACTTTAATCCCTGATTTACAGTATACGTGACATCCTGCCAAAGCATGGACAGTGTGGAATCTTGCCACCTGAAAT
GATGGTCGATATCTCTGAACCAATCAGAGATGGTTCGAGCAAGAACTTTAGTGTCATTGAGTGAGAGAGACTTCAATCCCTGAGCAAGGGCATCAGCTGGAGTGTACAGATCACCAACTG
TGTATGCATGGTGTGAGATGGTTCCCTGCCAGTGTAACCTTCTGAATCGTACCACCTATAGACTCCACACGAGGCTTCAAGATCTCTTCGAGGAGGTCGGTTTCATCAATGGCATCCAAG
TGAATAGGTTTGATTTGTATGCCACAGCACATGATAGAGCCTTCCTATGAACAGCCTGGAAACACATACAAGTGCCAAGAGCAGGACTGAAAATCTTGCTCCCAAGAGTACATACAAAGG
ACCTGATTCATGACAGAGGGTAATTGATCCACGAATTTGGTCAAAGAAACCAAGGCTTCCTGGTCATACGCTTGTATCATTGGTCCGGCAGTGTCGAGTAGTGCATTCCATGCATCTCCT
ACTAATTGAATACAGTAAGTACCTGAAGCATTTCTAGCCATTTCATAAACAGGGGATGCTTCCATCATAGGCACCAACTGACGAACCATGGGACCAAACTGCAGCACAGCTTTTAGAAAC
AACCAGTTAGCAGAAATATGATAATCACCTGCTCGAAGTACGGGACAGCCTCTGAAGCTGGTCTGTTGTTGAACGAGATAATGGCATTGGCCTTCCACAAAAGATAGGTGAAAGCCTTTG
AAACCAAACCTTTGGTATCTTCTCAGAAAAGTAGCTTCCTGTGAGCAACTGGATGAGTGCACCATTGCTGCAAACCACATTGATAGCAGAAACAACATGAGGACTATACATGAATCAAGT
>M_kobus-scaffold231054
CATAGCTTAGTTTTGGATTCTTTGGACCATGACGGAGGTAAGATTTTGTATTCCTGGACAACTTCTTCGTCTTTCTTGCTCTCCTCTCCATCTAAAACATCCTTAGAAAATGCATCCGGG
TTTTCTTCAGCAGTGCTCTTGAGGAAACAGAGGAACGCCTCAGAAAACTGAGTTCCACAAGGGCCACTCCGCAAGTTAGCCACACAAGGGCATTCCAGTGCTTTCTGTGCTCTCACATCC
AACTGTTAAAAGGAACTAACCTCATCCTGATTTCCACCAAAAGCTACAGCTTCTGTAAAAAGCAACGGATAATAAGACCATGCTAAATAGTAAATACCTCTAAGCACACATACATTCCAT
TCCCATTTCTCTCCTTCCATATCAACCAAAGACCCGCCAGCCAGCAAAGCTGCCACAAGGCCTTCTTTTCCTTCCCTACTTCTGCACCATGCCAAGCCATAAGCAAGTCACCAATAGAAC
TGGGAAGCTCCCTGACTTCTCCCTTTGCCACACCATTCGGTCCCTTTCCCTTCTAACCGGATGATAAAAATGAATGAGATAAGAAGCGAAGCCAATTCAACCACCTCTGCATCCGAAAGG
AACAGGCAACAAGGAGGAGACCACACCAGAGATATACCGCCTATCGAGGTACATGGCGCA
ACGAGGATATTGTGGGTTGGAGACAAGCGAGCAATTTTTGGAAACAAGATTTGCAATGAA
CCAGCTACCAACACCGCAACCATATTTAGAAGCAACATGGCTCTCCATAAAGCATCTTCTTCCGATCCAAACCTCAATCTACACAACCATTTACCCAATAACGCCCTATTCATCACCTCC
AAATCCTTAATGCCAGCCCCACCCTTGTCATAATGATTGCACACTTCTTTCCAACTTAAT
ACCAGCATTTCCTTCGTGCTAATTCCCTTTTAAACCTTTCCACAATTACATCCCAAAGATGCTTCGCCCATTTACCAATGCACAATGGCAACCCAAGATAAGATGAAGGAAAAGATCCCG
>M_kobus-scaffold232940
TTCTGGAGAAGCAGGTGCTGACGGTGGCCAAGGCCGTGGAGGACAAGCTCGATGAGGAGATATCGGCCCTGGATCGCCTGGACGATGACGATCTGGAGGCGTTGAGGGAGCGCCGGCTCC
AGCAGATGAAGAAGATGGCCGAGAAGCGTAGCCATTGGATCTCCCTGGGCCACGGTGACT
ACTCCGAGCTCCCCTCTGAGAAGGATTTCTTTTCTGCCGTTAAGGCCAGCGACCGCGTTG
GTCAGTCCTAAGACTGATAAGGTTGATGAATGTGCCGGTCAATCTAGACCAACCGACAGATGGGCTGCGCTACTGCTGGGACAGGGTTCCAAAAATTGTGTCCTGATCCTAGCTAGGTAG
>M_kobus-scaffold233209
TTCAAAATAAAATGGATAGACCTTTATCTTCATCTCAGGTCAATGGATCTTCTCAACTGGAAGTCTCCTATATATTCACAGGGCTTATGCTGGTTGTTCTATCAGACAGTGAATGATATT
ATATAGTTAGTGTTGTTTTGTCAAGGAGTCATCCGAGGCATGGTCTACAAACAGTGGGGCCTAGCAGACAAGTGGTCTGGATCACTCAACCATGGTCTAATTGTGCAAACTGAAAGCCTG
TTTGGGCGTTTCGGGTGGACCAGACAGCATAGCACTCTGCATTCTAGCATTGGGTTGGAAAAAAGATGCCATGATTGGGATGAATCAGACTTCAGATTACATTGATGGGCTTTTGGGCAT
TGTTGTTGATCATAGATTGCGATCCGAGAGCACGGAAGAGGCAAACCATGTCCGCAACAT
CTACATCCACTTCTGATTTCAGGTATCAACTTTTTCAGGAAGTTTGCATCCAGCACCAGATAGGTGTCTTGCTTATTGCTCACCATGCAGATGACCAGGTTTTTATTGTATTTTTTAATT
CTGAATTGTTCATTCTGAGACTATCTCGCAATAGCGGTATCCTTGGACTTGCTGGCATGGCATTCACTTCTCAATTGTTTCCCCCACATTTACATTGTTATGGAAAAGATTCTGGCAATC
AGATATGTGAACAGGGTGGTCAAGAATGGGTGGAGGATCCAACCAATCAAAATCCTTTGTTTGCTCGTAACAGGATTCGTATGTCATTAAGAAATCTATCAACAAGTGAGTTGTAATAGA
CAGGTATCTTCAGATCAGAATTGCAAGCTGTTATCTCAGCCTGTAGGAAAGCACGATCATATATTGATCAGATATGCTGCAATTTAATAGATCAGGCAGTTACAATCATGGTTGTACGTA
GTGCCTTCAATCTGGAACGCCCACATGGGAGCTACAGTTAGATCCCGGGTGCCTTTACTTTTTGACTCGGGCTTATGAGGCTTACCAACTTGCATTGAAAGCCAAAGAACACATCAGAAA
AATTCTAAGATGAAGTTTATTTGGGGAAATTTGGAGTATGGTGAATGTGATGAAGGAAAACCAGATGGATGCGGCGATGGAGAGAATTATGGAGGAATCCACACATGGAGATGGATTATC
AAATCTCTTCATATGATAAGTTTTGTTGTCTCCAGAACCACAAGATGGAGAAGATTGGAG
>M_kobus-scaffold233993
GTTGGGATTTTCCCAGGATATCTTTTATTGCCACGGGCCATCCACAGCGGTGCCATAATGTTTGGAGCACTGAACCTTGGCCCCAGTTGGACGAACTGAAAACCCGAAACTACTGAACAA
GGTCAATCCAGTCCTTAAACAGCAACATCATATAAAGAGGGACGTTCACAGCAGCAATGACTGTAAGCAAACGAAGCATCCGTATAAGTCGTTGAATCACAATCCTTGCCTTTGATTTAT
GAACCCGTGGTACTTTTCCAGTGTCATCTGGCTTCACCTCTGTGTTCATATCTACAGCAT
AAGATGCCTCCAATTCTTGAGCAGCATGCTTCTTTGCTGTCGGACGCACCACAGCATTAC
TTCCGGTCAGTCCCCAGTCACTTGAACTTGCAACTGGGGCCTTCTTTAACTCTTTCTTTACCAGATGCACCGTTCCCTCTGCATCCCAAATCATCTCATACTCGCAGCTATCATCTTCAT
AGGGTCACCACGAATAGAGATAGATACCTGATTATTTTGATTCCAGAAGCACAAAACCTTAGTGTCACTAAACGGTGGCAGCCAGTCATGGACTGGGACACATTCATATGTCTGATGGAA
TGTTACTGCATCTTCTGAATCACTTGTGTTTGAAGATCCCACAGCAGTGGCAGAAAGTAACATGAACGATGGGTACAAGTTTCCCTGTTGCCAACTCAAGGTCCCTACCGTTTGCTGCAT
GAATCAGCTGTTATGAGCTTACCTCTGTAACTGGCCCAGCATGTGTTGTGTGGATCACAGTACATTGATCATGATCGTGACCTGACAAGACAAGTATCTGCAGCCAATCCCCAATATAGT
GTGCAAAAGCATGAACAAGAAGAGATCTTACAGGTCTGATCATATCCAGTAAATGGCCAGATGTTTCCTCACTGAGATAATTCTGATACCTATATCAGCAAAATATTGGACCATCACACA
>M_kobus-scaffold235333
AGCTCAAACTCTGAAAAGGGATAATGTGTTAGGCCAAAGCTCAATACTCCACCACATAGTAGACTAAGCTGTCCTTGAACCTGCATACATGTCCAGTAAAGAACAGAAACAAGAAACTGA
ATTTATGGTGGAATAAAGCCAAATATACTCCAAGCACATCCAGTATCCAAGGTAGTGCACACCTGCCTAATGACATTGAGCGAGGCCCTCCACCACAAATGACATGAAGCATCGCAAGAA
CTTCTCTCAAGTCTATAAGGGAATGGTTTGAATCGGGGGAAAACCAGGGGAAGCAAAGGG
CCCTTGAGGAAACGAAACTGATTTCCTTATCTTTTTATGTTTCTCCAACAAAGGTAATATCAAATCAAAAGAAAATCGTTTGTTTTCCTTAGTTTTCCTTCCTTTACCCTTAGTCCAAAC
TGAAATGCTACACTACACACTATTCGCTATTTCAAAAAACTGGGAGCACTGGAGCATCTTTCAAGTTTAGGCATGTCATCCTACATTCCATTAATTACACATTTACCTGAAGATCAAAAG
TGTACACGACTCCAGAGTAAAGGGACTACAACTTTAGCATGATTTCGGATATTAACATTTGTCCAAAGTGGCTGATTAGGAAACTCCAAAAGAAGTGTGTCCGTCTGCGTTGACATGTTG
TGATTGCTAACAGTAAGACTTCGAGGGACAGAATCAAAAAAGGTCCCCGCAGCACCAGAG
TTTTCATGACAACCAAGGCTGCTACCTCCTGCAAACAACGTCAAGTAATCTAAATCTTGC
AGAAATTCAACGTAAAAACTCCAGTAAACCACCGGTGGAAGGTACAAACAAGAAACAACA
>M_kobus-scaffold23628
ATGATTCAAATAACAAGAGAAACTTCAATCCCCACATCACCAACCCCTTCAAATCCCACATCTATGGATCTCAAGACCCCAAAATACATGCAATCTTCTCCTCCATTTACACCCCACCAT
ACTCGCCATTAGAGAGGAATCCAAGCTTCTACAGCAAGAACAAAGAAATCGCATTTGTAGACACCTTTCAAGATCCTCTCTGCAAGCTCAATCTCAAAGAAACTGCCGATTTTGTGAAGG
CCTTCCCGGTGCCTTACAGCGACGGCATTCGAAGGGGAGTGAGTGGTGTTGGGCAGAAGA
GAATGGAAGCTCCTTCTACCCCAGGCAGGCCTGTTTTCAGCTTCAGTGCTGGTAATCTCT
CCAGAAAGAGCTTCCCTTCAAAATGGGATGATGCAGAGAAATGGGTGATGAGCAGCTCTT
GCAATGAATCCCCTGCCCATGTGATAAAACCTCCAGAAGCTTCAAAGATCTCCAAACAGA
ATGAGGTTTTTCAGCTGAAAGCAGACATCTTTGCAGAGAAAAAGGTGTCAAGCTCAGTTT
CAAGCTTTAAAGGGTCTATGTGTTTAGAGTCTAATTCAGCTTTTCATGGGGTCTCATCGG
TAAATTTACAGACAATGTAGAGACAATTCGCCCCAATTTCAGGTACTGCGAACTGACGAAAGAAGGTTTTCGATTTAGAAACTCAGTCTGTGAAACCATGAAGGATGCTGCAACAGAAAT
GGTTGCTGAGGTTCGGCACAGAGATATCGGGACTGAGATGACTCCACTTGCAAGCTCGAC
GACTTCAAGATGCCACACCCCATTCAAGACCTTTTCACCTGCGAGGCACAACACCCCTGC
TAGCATTTCTGGGCCTTCAGTGGCAACTTCGAATGCCCGCATCCACATTTCTGAGCTTCA
GGACCGCCACTGCAGTAAGCTCGAGCCCGGGACACAGTTTGATTCAGTTGTGTCGAATTG
GAGCTCGAGGGAAGAGGAAGAAGAGGAGATATCAAAGAGCTTGAGGCATTTTGAGATAGG
GGGTTGCAGGAAGACTCTTGCTGAGTTGAGAGCTTCTGTTTGGGAAGACGAAGAAAAGAA
TTCTATGTTTTGCTTGCAGGTATCAGAGAGAAGAAGCGAAAATTCAAGCTTGGGTGAATCTCCAAAATGCAAAAGTAGAAGCTCAGTCGAAAAAGCTTGAGGTAATGTAATGGAATTCTA
CAATTAGACCAATGTAACAAATTCAGCCTGGCAGAAGCTTAAGAATCCTGAGGTAAGCTGGCGAGTTGCTTTCTTTGCTGTAATGGCGTGTTTGGATGATCAATTGAACTGAATTGTGAT
>M_kobus-scaffold237115
AAAAAATGATGTGAATATAAAATTATAGACAATCTTTCGTCTCACATCGCTGCATGGAACATTTGGGTAATGTCCTCATCTCTCTCGTCATTTTCGCGCGGGATGTTTTTCAATTCATTT
CTGATTTTCAGGTGGGACGTCGAGTTCAGGAACAATAGTTCGACATGTTGACTCCTTTGGCGACTCCATTGAGGTGCCTAGATTTAACATTTCCTCTAATTG
GTGTAGATCACACATTCTCTTGCATTGCAGGCTGTGGTAAGCACAGAAACTACAAATACGACAAAGCACAGAAAGAAGTCCAAATCATGACCTGACTAGAAGGATAACCTGAGCCAGAAC
TCTTGGGAAAGCCCATCAGGTAATTTTTGAGAGCTAGCATTTGTGGACAGTGCTTCTGAAAGTTGCTCGATTGCAAAGGCTCCACTCTTCTCAAGCACCTCCCGTTTAGTTTCCCAAGCT
TGAGGATAGTTTTGAAACCCGGTCGTCCATAATTGTCATCAGGAGGGAAGTAAGTTCCACCCATTAAGGGCTTCAGATTGGGAGACAGGAAGGCACTCAGTGGCCAACCACCCCCACCAT
CAAATTAAAAGAAAAATCACCTTGATGCTAACGAACCAATCATTTAGCATCTTAGCAACCTCTTCATTCTCAAATGACTCCACCTCCATTACATGACACCTTGGTAAAGATTAGCAGCGA
AATGTAAAAATAAAAATGTACCTACTTGACAAAAAGATTGGGATGTCTTTTCTACGAGCCTTCTCAAAAGCTTCCTCACCCCATGGGTACCAATCAACCTTCAGTTTAAAAAGAAATTAA
TCCATGTAAAACATATTGGTGCTTCCAGGCCCTGATGATCCAATCGGGGTCCAGATTGAGCTCATTGCCATCCGATTGAAGATCAGGCCCATCCAAGTTTCCTGATTAAAGCTTAGGCCC
CTCCATGTCTCAAACACGTGTGGTGCTTGCGGATGTTGACCTAGCGGGTTATCATGTGAATGGACTGTATCCAGTATCCACAAAGACAGAGGGTTGAAATATGGAACACCTCCAACCAAT
GGTATGCAAAAGGAAATAGTCCACGGGAAAAGCCCACATTCAGCTAAGAAACTCACAACA
CATATTGTGAGGAGGAAGCCACATAGAACTTTATGACAATAACTTCACGTTTACCATTCCTCCATGGATTACTAGAGAAACTAGATTGCCCATTATCCATTAAAAAATAAAATAAAATAA
>M_kobus-scaffold23783
TGTGGCTATCAACCAGAGAAGTTTCCGATGACTCACCATCAAGGTCGCCACCATTGTCACTCCAAAGTACACGTCAATTGATGCATGTAAAATGTGGGATGATGATCGATGCCCACCAGT
TGGAGTTCTCTATGCATAGACTAAGGATCGATGTCAGTTTTCTGGTATATGAATTCCCACACGAACGAGAAGCGGAAGGAGACTCTCGCATGTTATGGATGAAAAGCGATCACCGGCAAA
CAAGCAGTAAGTTAGCGTGTGATCTAGTTGTCAGCCGCATTGAGCAACGCCTAAGGTTGA
ATGGTCAACTCAGGGACAGTGACTGCCGCACTTGTTAACCAAAAGACTTTCAAGTTCAAGAGATGTTTTGTAGCGCTCGGACAATGCATTCGAAGTTTTCAAAATTTTATGCAGAGGATA
TTGGCCATTGACAGGACACACTTAAAGGGCAAATACAATGGTGTTCTATTCATCACCACG
CTTATGATTATATCCGACCGATACAAAGGTTTAATGAAAGAGATTCCCCAAGTCTTCCCACAAGCAATCCATGGCTACTCCGCGTACCATATCTATAGAAACTTGATGGACACTTTTAAA
>M_kobus-scaffold238528
AATCCATCCGTCAATCATCATAAAGAGTGATGACTGATACACAGAAACTCAGTTCATAAGCCTTCTCAAGCTCTGCCCATCGATCGGACCGTCCAAATTGGTGGAAAACCTCGTGGATGA
TCGGGAGTAGGGTCGAGGAGGAGGTAAACGCACTGGTAGAAGAAAGTCCCTCTGGATACAGTATTTATACGGGCCGTATACGGCTTGAGTCCCTGGCAAGCGGCTTCCAGCTTCCGCACC
GCGTCTTTCTCCGTCAGACGCATGGCTCCAACTACGGTCACGTGCGGTTCGAACTCGGGT
CCCCCGAACTCGGCTCTTAGGTTCCGCATCAGCTGCTTCAGCCTCTCGCTAACGTGCGCG
>M_kobus-scaffold239448
GATGGATGGACCATGGTCACATACGAAGAGAGGAGAGAGAATGGCATCTCGTGGTGGTGAAGCCAAAAGCCAAGCTCAGGTCCGTCTCATGTTAGATAGCGACCATCTTCACATTTCATC
ATTGTGGGCCACATGGCGTGGTTCCATCTGGACCATCATCATCAGGGTCAGGTCTGAAAGCTACACATGCCAGCAGTACTAGTCAGCATGCAGCTATTCACGTGGAATTTTTGCAGGGTA
AGGAGCAAATGAAGAACATGGCACAAGGAGTAACAGATGCTGTGAAGAATACTTTTGGAA
>M_kobus-scaffold23980
CTGACATTGACACTTGGAAGTACCCAATATTTTACGAAGGGCTTCCACAATGACACTTGGTTCTTTGTTGGTTTGGAACAAATGTCAAATTCCTTTTTCACTTTCAGTATATTGAAATCA
ATTTGGAAAATTCTGATGAACAAGAAGACTATATTCCAGCTATTGCTATTGTTGGCCGACCAAATGTTGGGAAAAGTAGCATTTTGAATGCTTTAGTTGGAGAGGACAGAACAATTGTTA
GCCCAGTGAGTGGGACCACTCGTGATGCTATTGATACTGAATTTACTGGACCAGATGGGC
AGTACAGACTTATTGACACAGCTGGAATTAGACGAAGGGCTGCGGTTGCTTCAGCTGGTAGCACAACAGAAGCCTTATCAGTGAATCGAGCATTTCGTGCCGTTCGTCGGGCAGATATTG
ATTGCAGGATAGCTGAAAGAATTGAGAGAGAAGGGAAAGGATGTGTCATTGTTGTAAACAAATGGGATACTATACCAAATAAAAACCACCAGACTGCAACATATTATGAGCAAGATGTCA
GGGAGAAGCTCCGTGATCTTGATTGGGCACCAATTGCTTATTCAACTGCAACAACTGGCC
GCTAAACAATAGAACATTTTGTAACAAAGCAGCTCTAGGGGAAGAGGTGCTCCAATCAGAAAGGGATGGTCATATCCTGGGCTTGGGGTCATTGGGTTTTGGAGGGGTGTTGTGAATAAT
CAGCTATTCGCCCACCCACGTTTGTTTTCTTTGTTAATGATGCAAAGCTTTTCCCTGAGACATACCGGCGTTACATGGAAAAGCAGCTAAGAGCTGATGCAGGGTTTTCGGGTACACCAA
CATATTGTGTTAGCTAATGCCTACTTGTCTTTCTAACTGCAGCAAGCACATCTACATTTTCAAGGAGGGACAGATAATTAATTTAAATGTGTCATTACATTGTTAGAAAATATACCTGGT
>M_kobus-scaffold241720
TTATTTTTCTATGCAGGTACTTCCACCTCTTTGTGCAGAGCTCCGGAATGTGGTTATGCAGCCAATGATTTTACCCATGGTTCTTACTATTGCAGAATCCCAGGTTAGTTTATGTTTCAA
ATTTGATTGGCACATTTGGAGGTAGATGGGGGTGCCAGTGTGCCATGCTGGAAATGGACAATCTTGAACATAACTGTCCCTGAGAATCCTGGTTTGCTAGTAAACCTGCACACCAATATT
CAGGATAAAAATGATTTTGAGCTTTCAACAATGCCGGCATTGATTCCTGTATTGAATTCTGCAGCAGGCGAGACACTATTGCTGCTAGTGAAGCATGCAGATTTGATTATTAATAAGGTG
CCAGTCAGGAACACTTGATCGCACATGCCCTTCCGTTGCTTGTTCGGGCTTATGATGATGTTGATCCTCGTATCCAAGAAGAGGTTTTGCGAAGAACCGTCCCCTTTGTGAAGCAACTTG
ATAATTCACTTAAGAGGATGCTTAGGTTGCGGACTAGGAAAGTTAAACTGGGTTCATCATATTCTTGCTTCTATCTGATCACAAATCAGGCCATTGTTTATGGCGTAAGGGTTGCCAATT
>M_kobus-scaffold24196
AATTCTTCAATTCTATACTGCCATAGGAGAAGGTGTTCGTTACAAATCTTCATGATAATCGGTTTCGTCAAAGATCTCCTCCTACACAAACAAAGATACAAAATGACATTTTAGCTACAG
TGCAACAATTCTTCAATGACATCTTCCATCGTGATTATTCCGACAGCTTCTTCCTCTTGCGCGAGCTTTGGAATCGGATTGTCATCTATCTGTAGAACATCCAATGACATGTCCCTCACC
CACCTTCTACTCCTTGAATTGCCATTCTGCATGCTGGAGTGGGAATTCTTCCACTTCCTG
AGTGATCTTTTGTTCTTCTTGTTTTTCTCTTGATGATGCCCTTCTCCATCAATATTCAAC
AAAGGCTAGACTGCTGGCTTTGCTACCATTTCTTAAATGGTGACAGCTCATCCACTGCACATGTGGCATATCAATCCAGACTGCACTGGGCCTGCTGTGAACAGAACATAGCCCAACAAT
ATCATTGGCATTCTGGCTTGTTGGTTGTTCGGCGGGCATGTTGTGCCTGATAACGACCGCCATGTGGCTGTGGCCTTTCTGAAACTCGTTCAAGATATCATATAAAGGCATGTCTTCTGA
GACCCTAGCATGCACCACATTCATAAACACTGGTCCATCGTTCCAAATGATGTAAATTAG
TGTGAGAGTTTTGTGCTCCCATTGCCAGTCCCAAGATCAGATGAAGGAGGGGGGTTGCATCATGTTGGCAGCCGGTGTAGCTCAGATTATGGTTGGTGGATCCTGGAAATTTGACATTCC
>M_kobus-scaffold243942
TGATGAACGGAGTAGATTTTATAACTACTTCTCGTGGCGCATACATCTCGGTGGCCCTACAGAGCTTCATGTCGCGGGAGCTCCCTGAAACAGGAGGCGGATTGGCTACTCCCCCTGACA
TATTAGGATCCAATGCGCCACCCCTGAATTATGATCATTTTTACGCGTGGGTTAGCATTTTGTACGGGTGGGGCCCACTCTACAATTTTCAAGCGCCACCTTGGATGGGTGATGAAATGT
TTCATTGCACACAGGTGCTACAACGCCGGCAAGGGACAGCTTCTGGTGGATTAACCATCAAGGAGTTAAACGATTCGCTTGATCGGTTGGCTTCCAGTGAAAATAGGTACTTCTGTTAAT
AGTCCACACTGCCGATATGATCAGGCCTCCTGGAAGTCTTTAAGATGGGGAAATCTAAACCCTTCAATTGATGGCTGGACGGAAAGAAAATATTCAATTGGAAGAGGGCAAACATTTGAG
GACAATCTTCACAACAGGGGAGAAAAGACTTCTGTTCTTTCGGATCTCATCAAGAAAACAAATGCACTGGAAATGAAGTGGATTATTATGATCATTCTCAAAGGTACTGTTTCTTAACAA
TTTGAAGCTGGGAGTTAGCGAAAAGAGCATTTTCCATGAATTTCATCCTGATGCTGAAGACTTGTTCAATGTCACCTGTGACTTGAAACTAGTTTGTGAAAAGCTGAAGGATCGAGCTCA
ACATAGAAGTGGGGAAACCTGTGCGGCCTCAACTAGCTCTGAGAGTTAGCGATGCTGCTACTGCATGGAAGAAGGTTGTGCTCAAAGTTCCGTTGTCTAGTTCTAGTTTCTCAGTCTTCT
>M_kobus-scaffold245650
CAGGACCTCTGTTCAACTGGATCCTTTATTGATCCCAACCATTGAGCTGAGTGGACCGCGATCATGGAATGCCTCCAATGGACAGGCCGTTGAAAGGCTGCCCCTAGGCTCATTTGGTCC
GGCTGAACTTAACCGCCGTTTTGCGCGTTCGAGGGTGGGTCTATGTCGATGCAGCCCATGCCACTGCTCAGTAGAATCCCCATTTTGCAAACCAAGCTTTGCCAACTGCTTGTGCAAGGC
GAGGAACATGAAATTACCTGGAAACAAAGTGATGTCTCCTTCAGCTCTTCAACGATGAGGGAACATTCCGATGGCAACAAGGAGTCTCCAAACATAATTGCTCCTATATTTGTAAATTAG
AACTCAAGATTAAATGCATCTACCTCTGCATGCTTTAAAGTTGAGAATTCGAAGAACAGCAGGCGGAGTAGTTGATGATCCATCTGTCTCAGCAAGCTAGACAATGATACCCCAAAAAGC
TCACCATGGTACTTGAACAAATCCACCACATTAAAAGTTGGTGAGATATCTAAGTTATTTGGAAACTCAATCTCGTACACATTGTCACCTGACTTCCTCTCAACTCGGCATGGCCCTATC
TGGTAGCTTTCTTGAAACTTGGCGTTACTCTCCTCAATCCTCTTCTTCATTTGAGCCTGCAAGTCTTGGATGTGCTCAACGAAGGCATCGGTATCTTCACTCACTTGATCCTGTACTGAT
>M_kobus-scaffold24679
TTTCCTCCCCCAAACACCACCTGTAAGTCACTTACATTTTACCTAACTTACAGGCATCCAAACAGGCCCTAACTGAAATCAGAAACATTGCATCAATGATAAACAGTTCATTTGCCCATG
GTACCTTTCTCACGATATAAGATCTTTCCTGCTTTAGTAAAGATGACTTCAGGGAAAATTGTGACTTTTAGTGCAGATACCAAATTGAGCTCAACAACAGCGTCGATAGCAACACACTGT
ACGTGGTAAAATGGCTTACTCTTGGCGAAGGCAACCTGGAGTCCCAAAAGATCTGCACTGCGTCCACTAATTCATTCCGTAACTTCTCATTTTCTCGTGGTCTGCAGAAAGATATCGATG
GCTTATATCGATTATGCACAAGAATTATCAGAGGACTGATGTCCTTAAAAACTGTCTCCTCCCATTCTCCGGTGCTAATATCTTTGATCGGCTTAATGTAGTTATCGTCTTGCCAAACCA
ATTCCTTATCACTGTCATAATCATCGTCGTCATCCTTCCTGACATTCTTGATCGTAATCT
TGTTGAAGAATTGAGATAAGTTAAATCCCCGCCCATCAGCATCTTCAGGCCAATTGGGAT
CTTCCTCATCAACAACAAGAGGGTAATCAGACAAAAGCTTCTCCAACTTCTTTCTCCTTT
CGATAGGGTCCTCCTCCTCTTCGACATCCGGGTTCATGTCGATCACCTCTCTAATCTTCC
TTCTCAATTCTCTTCTCTCTTCATTGGTCATGAGCAGCGGACCATCATCACCATCATTGG
CATTGCTTTTTCCTTTTACATTAGCATTAGAGTCATGGGATTCGTCACTGTCATCACCTA
CATCAGATTTGCCGGTCCTTTCATCCTCTTCTTTACCATCACCGTAAGAAACTTCCTCAA
AACTTTGGATACTCTAGCATTGTATGACTAAAACCGCTTGTTATTGACAAAATCTTGGAGCTTGTCAGGCTCTTGAACAAAGGAACAGAACCAGCGAGTTTACTCTCCTCTTTCAGAACC
>M_kobus-scaffold249352
GATGGACCTTCTTGCAGGGTCGATTGATTGGCCAAAATCTCCTCTTCAACGGCTTTGTGGATCAAGAGAATCGAAAAATCGGATTTGGGGGCTAGACGGGTGCTTGGTGTCAAGTCGAGT
GTCACTATGTCATCTATGCTGCAGGACTCATGGCGCAGCATAGCAAATGCTTTTGCAAATGATAGGACTTTGTTCTCACTAACTGCTCCTTTGCAAGTAAGAATCTGATTTGGTTAAACT
TGGGTTGTCCTAATCATTTCCTTGCAGCGTTCACTTGCAGAATCACTATGTCATTCAGCTTCAGGCATGAAAACTTCAGAGGCATCCAATCAGTGAGTTATTTTAGCATGTTGCTTCCTT
TCTTATAGGTATGTGAGGGATCTCATGGGACAGATGACAGTGTACCTAATAGATATATCCACCAAGAATGACCTGAAAGTTGTCGCTCAACAACCAGATGTTATTCTTTTGGTAAGGCAA
TGTCTACGTGTTACTTAAATTTGTGGTCGACTGGGTGGAAGGGCAAGTCGTGTTTCTGGAGCCTAAAGACACTGCAGTTTTAGTTAGTTTTTGCATGCAGTTACTACAAATCTACTCCTC
TACCAGATCTCATTGAGTCTTTCAAGCAGCTTGCTGAGCGAGGTGAATACTGAGAAGTATAAGGATTTGCGAGCACTGCTTCAACTCCTCACAAATCTCTGTTCAAAAGATCTGGTATCA
AAAAACCTGAAAGAGAAAACTTACTGAAATGCAGGTTGACTTCTCTTCAGGTTCTGATGAGGTCGAGAAAACAGATATCGGTCAGGTAAGCTCATGTTATGCATTCTAGGATTGCTTTCT
TTGTTTACTTGGGCCTGCACATAGTTACCCCTCTGATATCTTTGGACCTTCTGAAATACCCTAAACTCTGTCATGATGTAAGCTTTCTTTCCGTTCTTTCCATTCTCGATAGAGCAAACT
CTGGCTTTTATGGTGAAGAGATGCTCATTGTGCCTTCTCATTTGCAGTATTTTGCACTGC
ACACTGAAGTTGTTAACATGTGCCTGAGTGCCCTAAACGCACTTGCTTCCTACCATTACAAGGAGAGAAGTGCTGGTAGAGAGGGTTTAGGAGCCCATGCAGCAGGTTTTGAGGACCCAA
ATGGAAATTTTCATGAAGGCATTTTAAGCCAGTTTCTACAGTCACTGCTGCGGTTACTTC
TTCGCTATTAATGTGTTGCTGTTGTTTCAGCACTGAACTTGTTGGTGCAGCGGCGGATGCTCTCCTTCCATTGATCCTCTGCGAACAAGGTCTATATCAGGTGCTCCCCCTCTTCTCCAT
>M_kobus-scaffold250702
TGGCAGCAGCAGCGGTGCTTCTTTCACTCTCTCTCTCGTTGCGAGAAATAGCATCAGATCGAAAATCTCTCCTTTCTCAAACCCTCGAAGTTCATCGTCTTGTTCTCATCACGATCGTAT
TCTATGGTGGCGTCGGATACGTTGACCCGAACTGCGGCCCGCAGGGGTCACAGTTGAAGATCTTGATCAAGGGCGGGACTGTTGTTAATGCTCATCATCAGGAGGTCGCTGATGTTTACA
AAGAGTCTAATGTGTTAGTGAAGCGTATCGCACTGATATGTCTCAGTCCACACTGTCCGATCCCAACCTTTCAGATTGTCGGCCCTGTTTTAGATGGTGCATGTACTGAAATTCACACCG
ATCGGAAGATCCTAACCTTCCACAGTGAAAATGGTGAGTGGTCCAACGTCCACAGTGAAA
TAAACCGATTGTGTGTTTGGCTAGCCTATGAAGTATTTCTAATGGATAAAGTAGGTATTCATATCATAGAGCTTGGGCGGTTAGACGGATTGGATGTCCTCCACCCATCACAGTGGGCCT
CAAATGCAATCTGGAAGTTTTTAATGGCGGATATCCCATCCTTCCCTCTGTGTGGTCCAT
TTGATAATCAACGAGCAATTATTTTTAGGGCCATAGGAGGGCATCAAGGGAAGCACATGA
TGGATGGTTTAGATGTATCATACACCTTATGGTGGACCTCACATATCATGAATGTAATCA
TATAAACTCTTTCAAATTCTTTCTGGCCTACAAAGGGTCTCTTATGATCAGCGATGAACTTCTGTTGCAAGGATTGGAGAAGTGCAAGTCCCTTGGTGCCTTAGCTATGGTTCATGCTGA
AAATGGAGATGGAGTCGCTGCAGGGCAGAAGAGGATGATAGATCTTGGTATAACAGGCCC
TGGAAGGAGAGGCAACTGGAAGAGCTATCCGCTTGGCAAGTTTTGTGAATACACCTTTATATATAGTTCATGTCATGAGCACTGATGCTGTGGAGGAGATTGCTAAGGCTAAAAAATCAG
TTGTTTGAATGTAGGGCATAGGGTCATTGGAGAAACTGTCGTCTCTGGGCTGGTCCTTGATGATTCTTGGCTTTGGCACCCTGACTTCACCACTGCAGCCAAGCAAGTCCTCCTATACCT
TATGCAGCATCATATAGTCAGTTCATGTGGTAGGTATGTGATGAGTCCTCCAATAAGGAAATTGGGACATGATAAGGCCCTTCAAGCTGCCCTTTCAATGGGAATTTTGCAGGTTTCTTT
TTTAATTGACATGCAGCTTGTAGGAACAGATCATTGTACATTCAACTCCACACAGAAAGCTTTTGGAATTGATGACTTTCGGAAGATCCCAAATGGTGTCAATGGTATGTCCGAGTTTAC
ATTCTTTCTTCTTTTTCCTTTGACATTCCGGGACTTCAGGTATTGGAGAGAGGATGCATCTGATCTGGGATACAATGGTGGTAAGCAGCCTTTGATTTGCAACTGGTCTGGTAAAATCAA
ATCAGTAGCATAGTGATACCTTTTTCTTTTTGTGATGCACATCTCAGTGCTTGTAATACGTTCCTATGTTGATAGATGTTTGCTAGCATTTATCATCCCTGTTGCTTTCCTCTTATTGCT
>M_kobus-scaffold25204
TGGAAGGCCTGATCCCGTTCGTTCTCCACGCTTTGAAGAAGAACAAAGATCGAAGCAAGTACCGCTGCCTTTCCGATGACTCGAGCCGCAACAGCAGATATCCTCTGACGGACAACGTTG
GAGGAACTTTCGAAGGATCTTCCCACAGGCGAACGAGATCTGATTTTCAGGCCCCTGCAT
CTGACTTCATTGAGTGGAGATCTAGTACTGATTTCCCTGCCTCGAGAAGCATGAAGGGAG
ATTTCGGTACTTCCAAAGTAAGGAAAGACTCGTCTCAGAAGAAGAAGAAAGAAAATTCGA
>M_kobus-scaffold25354
TGAACTTGGAGTTAGCAACGGGGCTATTAGGGAAAGGTACCTTCAGTGCAACAACATCATCGGGGTTATTGTCCACATTTGCTTTGAATACTTGGGCAAATGCACCTTGTCCAGAGCAAC
ATTCAAGCCACAACCGTTGGCAAGAAGCATGTCATCGTCGCAAACATGGTCACTGTAGTTGTTAGAGAAGACCGTCTTCATGGTGGATATGTCCACGACTATCTTTTACCCAATTTTCAA
TGTTTTCCACCATGCTTCGTTTCTTCAATGTCCCCATTCCTCAGCAGTGCGGTTGATGTA
CAAAGGGCTAACATGATTGAGAGCAGAAACTCTATTGTGTTCCAGGTGTGGGATTCATTCACACTACCTTCTGAAGCGAGCATGCATTCACAATTCCACGCATTCTGTTCAGGAATGAGG
TGAACGGGTTGGGTTTTAGTGGATAAGCATAACATGCAAGAAGCCATTACTCGGTGATCCAGATGGCGATCTGGTGGGCCCTGTCCTAGATGGGTGATGCTGCAATCTGATTGTTGGCTT
TTGAAATGCCCAACTGATACATGGCATTGGCTTCTGCCAACTGTCCCTTAACTTCAAGAAACAGAGCATAGATCCCATAAAGTCGGGAATAACTCTGGCAGATCTTCTTTTCCTCCAAAT
CAAAGAATAGCCAACATCCATATTCAGGTCAAGAACCCCACGTACAGGATGGCAAGGGCAGAGGAGATCACCAGTCTACCATATACTCGCAATAGGGCTAGCAAGATGGAGGATCATGAT
TAGAGGAGCCAAACGTTGAGGAATCTAGCATCGTCTCTGTACCGATCTTCATTCTCAAAGCAGTTTATGCATTCCTCCAAAAGCTCGTGGAGATGCACGCCAGATTGAGGATTTTGGCAG
TAGAGAATGACAGAAAGAGACAGAAAGAGGTACCAGATCCATGGGTAGATGGGGTCAGAAGGAAGCGAGATCTCGTTCTCTAATGACCTGATAAAGGAGGAGGAAAGAGTTTTTGTGGAG
GGAAGGGATTTTGTGAGGGGCTGTTGGAGAGGAAGACAGCATCTCCGCTCATCTTCTTCTTCTTCTTTTCCCCCACTGACGAGGAAGAGCCAAAGATACCGAAGTCATACATACGGAAAG
AGACAGAAATTTGGGCGCGGCTTCGGTGGATCCCTGGATCAACCGAGGTGGATGGATCCC
>M_kobus-scaffold25389
TGGCAATCCTCTATTCCCTGGTGGCGAGGGGATCTGTCGTTCTTGCGGAATTCAGCGCCTCTCAGAGCAACGCCAGCGCCATCGCCCGTCAGATACTTGAGAAAATCCCCGGAAACAATG
ACAGCCATGTCTCCTACTCTCAGGATCGTTACATCTTTCATGTCAAGAGAACCGACGGCC
>M_kobus-scaffold25561
TACACAGGGAATTGATCTGACCACCTTCTCTTTACCTCTGTTTTGCATCGGGCCTCCATCAGTTTACCATCAGTACCATAATCTCTCTCCATCACAAGGTTGATCCCTTCATCAGAGTAC
CACCCAACTCCAATGCAAAGGATGCCATCCTTTTTTACATCAACATATCCTGTGATGCCA
CCTGGCAACCAGAGGACAGCCACATCTTGCATATCAAGCATCTCTTCCTCCCCAAAGTAG
ACGGGATTCTCAGGCAAGCTCCTCTTCTTCAAGGTCTCGGTGCAGAGGTATACATACGGC
AGCCTGCCCCCTTCGGTTGTTGCTTGCTCGCCAAAGATTGGGGTCGCACTTACCTCGAAC
ACCTTCCAAGAACCCATCAGCTCTGATGGTTGGGTTCGCTTCCGCTGTGAAAACGGCTTC
TTTTGTCATAAAGATTAGCCGGGCTGACCCATTGTTCTTCATATACAGCAACCCTGATTATCTGTATATCAGAACCCCCTTCATTGAACTCTATGGTATGTACAATGCGCAACCGCTTGT
AAAGAATACATACCTGCTCAAACTTGAAAGTTGGGGAAAGGAAATACTTGGACTCATCAAGTTCTCCTACCGGTATATCCACTGGGCCTCTAGAATATGATCCATCCTGCAGATAAGAGA
TCAAAGAATATAAGGCCCGGCTCCATACTCATGAAATCTTCTTCCAAAATTTCACTTGTATCAAAGTCAAAAGACTCGTAGCTAGGCAAATCTCGAAGCGTATCAATCGGATTAAACGAC
TTACTTGAAGGCCCATCTCCATCTTTTCCTGCTTCTTTATTTTTATCACCACCTCTAGTT
CTTTGTTGGATCTCACCATAGGGGTTCAAAGCAACCCAATTAATCTTCCTTTTGATTTGT
GAGCTAAGATCTTCAGAAGGAGGGGGCACCTGCTCAATGTGGGAAAGAGTGTAGCAGTCA
TAGAGATTCTCATTTTGGTTCCCTACTCCAATTGGTTCCATCTCAGCAGTGAAAGGCGAA
AATACTGCACTGACTCCCTTCCATATCCCACTAACACTACTTGCAAATGTGCTCCATGCC
>M_kobus-scaffold25925
TGAATGGTTCAGATCAATGATAGTTCATCCTGTGTGCTGTTTAAAAGGTTTAGAGATGTTGCTAACAATCCCATGAGGGTGGAACATAAGCAAAACCTTACACCCACACACACATGTGCT
ATTCAATATAGTTTTCGAACAATTACCTTGCAATGGAGACAGTTCTGAGCATTGATGTGAAGTTTTGGGTTTCCTTTCTCATCAGGGACATACCTAAATTCCAGGCAAGAGCGAATAAAT
CATATACACGGGCAGGACAGTATCTCGATTCAGGCCCGGCATATTGTGGCAGGTTTACAAGTTCAGGAATCATGGGGTCCTTCAGACGAAGATGAGCGGGTTGATTGTGTTCGTGATTTG
ACAACTTATGGTGCGATACCATCTTTCCCGTCAACACGCCACTTGCATGGGAAATCAGTACCATGAAAGAATTGGCCCCAACATGCAGACCAACTTTCTCGAAAATCGAGCTGATCAGAT
GCCCACCATTTTCACGGAACTGATGTCCTATGCAGGTGGCACGTTGGTGGAAAAGATGGTACAATACCACAGGTTGAGATACCTTGCTTGTAGATGATCAGTTCTCTTAAGATTAAAGAA
ATAACTATAGCTCATCGAACCTGTATAGAGAGGACGGCACATCAAAGGACACCAACCCATCCGGCTTTGGGTACTGAATTGGACTATGAATGCTTGCAACCTGGAAAAAAGACAGTGGAC
CCATCTGACACAGAAACACTTTTCATTGTCCAAGTTGCATAGTATACATGGATTTCAGAGCAATTGGTCCTTACATCTGTGGCTTCATGATCGGGTTTTCTGTGCTTCAGTGTCAGTGGT
TATCCTGCGATGCTGGCACATGTGTGGCATGTACACGAGCTTTATTGCAAACTACCAAAGCTCTAAAATTGGAAATGGGGCTATTCCAGTAACTTGGCTTGATGACTTGATTTAACCAAT
GGCCAAGTTTGAATATTGGCCTGTGTGTGGGTGCTTGTCTGTTCTCCAGGAAAGAGTGGC
ACCAAAAGCATCACTAACAGGGCGGTAATTCCGAGCTTTATGAAGCTCTTCCCAAATCCACGATCTTTTTAGATTGTCCCAATAAGCATCCATATCAGTTCCATCTTGCAATGCATTAAA
ATTACTACCCGATTTCATGGCAGTGTGTGTTCCTTTTATTTTCGGAACATTCAAGAAGCCAGCAGAGCATCCGATAATCGCTCCTCCGGGGAAGACCGGATTTGGAATCGACTGAAATTT
GCTTTTGATGCACCTGGAAACCACCTTCATTTAAGGAGCGAGCTCCATACTGGAGAACAGTTCCACCTTCCAGCAGTGGTTTGATGGCAGGGTGATGCTTCAGTTTCTATGTAATAGCAA
AAAGCAATAATAAGCATTTAGTTACCTGGAACTCATCATATGGACTCAAGTAGGGGTTGTGATAATTCAAGGCAACCACCAGGCCAATGGACACCTGCATCCTCAAATCACCACCACTTT
TCCATTGTGGCTATTTCATCCTCTTCCACCTCGACCTCTGCCTTGCTTCCTTCTGCAATGTGCATAGATGCAACAGGTACCTCAGAAATGGGTTTTCGTGCAACTTCTGCTTTAAATGCC
AATCCACTAGTTAGTATCCAAATGGAACCCTCGTGCACAGATTTGCGCAAACTTTTGCCCCGAAAGAGCCTCCTCCAGCTGGCTGGCCAATCTTCAGAAGTGAGATGAGACACAAGACTC
GAGACCGACATCAGTTAAGTGTCAAACTTCTCATACAGGAGTAGGATGTAATCTGATGGATGAGGCTCTACTTCAACTTCCATACGAGTAGGTGGAAGCTCCCTTATCTACGTCTGTGGC
>M_kobus-scaffold259848
CTTCATGTCACTCCTCTGTTTGCTCACCGATTAGGGGCATGAATTTTGTCAACGTGAGACTGCCGTGGCTGGTTGCAAAACCCAGGTAAAGTAGGTTGATATCTGGTGGACAGCTGCAAT
AAATACCTCCACAACTTCTTGCATCTTTCGAACTTTGTCCACATGTGAGCGAGAAATGCCTCGGCCCACGGCTCTTTCTCCCCTCCCATGCTCAGATCATAAGGCACTGTGAAACTGCTA
AATCAAAGGGCTTGTGGACACCATTTTCGTATGTCCATGTGAGGTCAGCAGTGCCCTCATAATACATGCAATTGTGTACATAATTATCCAGGTAGCCTCCACAACTTGGCCATTTGAAAA
CAAAAGGAGAAAAGGCTAAGGCTCGTTTGAATGAGATCCCACAAACATCTTTTTCTTGGA
GAACACATGGGGCCCACAGGCGCCATGTCATACTTTCCCTTTGTTGTTTTTCAGGGCAGT
TCCTTTGATCTGGGATGATAGGAACACAGATATTATGCGAAGCTCCCTGCCAAATCCTTG
GGCCCCTCGTGTTTCCCAAGAAAAATCTTTTTTGGTCCTCATCCAACAAAGCACGAAGGT
ATACAGTCAAGGCAGAAGTGGAAAATACTTCCGAGTATGAAAGAGTAACAAACAAAACAT
AAACCTGCCAACTAAAATCTTGAAGAGATGAAGAGATTTGGTGGACAGATTATAGATAGCATCAGCCATGTGCTCTTTGCCAGATAGATAGACTACTGGGTAGCCAAGAAGCCATCTGCA
CGTTTAGGGTTGGCAGGGTAACTTCAGTGTCCTGCATGCAACTACTGAGATCGATAAGGTCGGAGGATTGAGAAGCAACAAGCTCATCAGCACCCGAGTGTTCTACTGATTCCATCTTTA
GCCCGGTCATAGGAGGAGGCACTTTTGGCAAGATATCCTTATTCGTTTCATCAACAGAAA
ATACTGATGAAAAGAAATTCTGAATAGATGCAAGCTGCGATGCAACTAAGTTCTGTTCTG
GTTAAGTGAATCCTAAAAAGGCCAAATATTGGATGTCCAGGATCTTTCAGTCTGGAAGATCTTTGAATCATACATCCACTGCGGTCCCTATGATCCCAATAGTCTAGATACAAACCATGG
TTCCTCCTCACTAGTACCAATGCTACCAATTTTAACAAGAGGTAACCTTTGGAGGATCTTGTTCGAGATCCACAAAAAGCATCTGTTGCTGCAAGCTAAGGCCTGATTGCACATGCTCAG
CAGACCAAACAAACCCAGATGTTAGAAGAACGGTGACCCATAAAATCACCATCGTCGCTCATTGCCTTGTCCCATCTATTGCAAGTCCTGTTTCCACAGCATATCCTGCTAGTTACACAG
GTAAAACATTGCAAGGATTCACACGTAACAAGAACAAGAGACTGGTAAATGCAAACATTGTGGAAACCCTGTCAAGCATCACCATCGCTCTTTTCAGAGCAATTCAGTGAATCTGCACGC
>M_kobus-scaffold26007
TATTTCCTAGGCCAGCTATTGGTGGCTGCAAATGGACGGTTGACATGACAAGGTCGGTGGTCCTGCAGTTGGGTAGTCATGTGATCCGTGTTTTGTGGTGGTAATGGATCAACTGTACAC
TTAGAATCCAGCCATTAATTACTTCAAAATGAGTTCCAATACCAATACGAGAAAGATCACTTGGCAATGGATAGAGAGTAAGCATAACAAAGAACATCTAGTTCCACAAAATGACATAAC
AATCTCAAACAAAAGTCATCAACTAACTGCAAAGATTTCCCTCTGGTACCCCAAAGGATCAGCGTCAGAAAACAAATTCAAGAACTTGTATAACTACCTAACAGCAGTAGCATAAAGATA
TGAGTGGATGATCTAGAATTATTGCTGGTCAAAATTGCATCAACAGATGAAGAATCTCTACTGAGTTGGCTCGGGTCAGTACTCATTCTACTTCTTCTCGATGAGTGAATTACTCCTTTA
TGAACAATAGGATCTAGTAAAGCAGTAATCACGGGATCAAAGTTGGGCTTCTTTCCTGAAGCGGGAACCATCATGCTGTTGTAGGTATCAATTATCTCAAGCAGTACAGTGATCCCTTCT
CTAACTGCTGGTGGTGGAGATAGATCAACTGCAACCAGGGGAGGGTACCTTAAAAGTTTG
TCTCCCCGAGCCTTGAGGATGTCAAAGAAAGTCTGCTGAGCAGCATCCTTGAGTAACCAA
GTGTAGCTGTAGAACTCCAATGTATTACTGAGTTTATATGAAACTATAAGACTAGGTTGAGACTGCAGGACTTGTTCAACTCTCACTTTAAACGGCCGGCATACCCCTTCAAATATTCTA
TCCAGAACAAATGTCATGTCAGATTCAGTTTTTATTGGATCACTTTCTGTGTTCTTGGAA
AAGCGGCGGGCAGTTGGTCCAGTATTTATCACTGCGTCTGGATCGAGTAATACAAGTACA
TGATGCAGCCACCCCAACATATCGCCTACATAACGTAAAGGGTCATGAGCATGCACTTCAATGGGTCTAGGCATCCCACCAGGTCCTCCACGAGTAAGAGCACTTATAAACCGTCTAAAC
TCTTCTGCGCAGTACTTGAAAAGAACAGGCCTTTCTTTCAGGCAGCGAACAGCTGTCTTCAAAAGCTCACTAACTTCAGGATTATCAGTATCACCCAGTCTCCTACACTCCGCTTGAACC
TGTTACGTTCTTCTGATCAGAAGTTTCACCTGCATAAGCGCTCATATGCTCCTTCTTGGTATACAGCCATCATATCCATCAGCTCCAGACCTGCACGCTGTGAAGAATCTCAGAGTAAGT
TGTGTTATGCCAAGATCAATGAGGGAGTTACTGGGGAAAGGAAGGAGAGTAAAAGAAGATCATTATGGTGGCTTCCTCTCCTAGTGTCTAGTTGGTTGACTTTGCTTGAGCACAATAGCA
GAGTTTTCAAGGATAAGTTGCATTCAACAGGGGTGGTCTTCCAAAAAGCTAAACGGCTTG
TAATTGAATGGGCTAGGGTCTCCAAGGATTTGCTGATGGTCCTTTGGAGTAATTGGAGGA
>M_kobus-scaffold2616
CAGCTGAGGAGATGATGAACCCATTTCTCAAGAACAGCAGGAGAGCCATACCAGGGCCTCAACACGTCATCTGAACCAACAGGAGAGTGATAAACCCCTTCCAGGCTAATGTTCAGTGCA
CCCTCAAGATAAGCTGAAATTTCAGGAACCACTCCATCCCCCCAAACATCTGCTTGCCCG
TGCTTGTACCCTTGACCTATGAAACGGGCACGTATGGACGTAGCAAGTGATGTAGTCTTGTTGCTGTTGTTTAATGTCATCGTCTCAGAGATTTGCTGATCATTATCAATTGGAACCATT
TCCCTGCAACACATACGTATCTTAGTTCTGGTGTATAAACAGCCTGTGCACAGTATTTGTCGACATAATCCAAGAGCCCCCTCGTTTGATCAATAACTCCAGACAAACCCTTTGGAGGTG
ACGAGTGAGGGGATCCAAGAGTCAACAGCAATGAAATATGAGACAGCCCAAATTCTTCCATGTAGACACGTGCAAGCCATCCTCCAGCTGAATGTCCAATTAAGGACAGACTCCCACCTA
TCTAAAATGAATTTGAAAAACTGAACAAGGCACCTTGGGTGAGTAGTTTTGCCTCAGAAATGGCTGCATCGACCCTTTCCAGATACCTGGCAGAAGAAAGTAGATGTAATCATATTTGTA
AATCAAGAACAGGTCTGGGGCGGAGGGTTCCTTTCCAGTAATTGGCATCTAACAAACCAGCAGCATTCCTCAGCCAATCGAGTCTAGAAACTTTAGCAACTAGCACTGGGACACCATATT
TGAGGTCTCTAGCTTTTCAGTTGTGGGGTGGGGACCTTCCCCTTTCTTATCTTAGCCTGCCTTTATGCTTGGGTAAGCCTATGGGTCATCTTTGGGATAGTGGTGGAGATTATGGCGATG
TCTTTACTTTTTGTCCTTATTTCGGTGCCCTAAGGCTATGCTTGAGTGTATTGATAAGCTTAGTCGGAATTTTCTCTAGCAAGAAGGTGCCTCCAAAGGCAAATTTCACCTCCTGAATTA
GCAGCTCAAGCTTGTTAATTCCGCTTTACTAGTTAAGTGGGTTTGGCGGTTTGTTGTCGAAGATTCTAGTTTGTGGAGGAAAATCATTGCTGCCAAGTATGGTTTTGGACCCATGGGTTG
CCTGCTCATTCATTTGTCTGGTTTATAGGGTATTTTGATATCGCCAGGTGTGAAGGACTCTCTCTCACATGGCATTTGGGGAAATCTGGGAGGTTTTGGGTCCAATCTCTATACCTATTT
TATTTATTTATTTTTTGTGCAGTTATTGTATGAGGTGGGGTCTGTCATCACCTACTGGGAAGTTACGTGAGTGTGCTTGGAAGAAGCTTTATATTCAGGTACATCTCTATCTCTACAGAA
ATGCGTATTTGGAGACTGGTGATCCTCGCCATTTGGTGGTCAGTCTGGGAGGAAGAAATGACAGATGCTTCAACGACAGGTCTTCTTTGGTTCAAGCTGTGCGTTCCAGGGCCAAAAATC
TGGCTCAGCGAAATTTGAAGATTTTGTCCTCACATGCTTCGGGAATTGCTCTGGAATCAAATCTCTGGTCTCTGATAAGGTCTTTATTTGCTCCAGGGCCTGGGTTTCCTAGCAAATTTA
TATCAAAATTCAACTTAATAGTGTCTGTCAGGGGGACCTTGCCATATGCTCAAAACTGGA
ACTGGGTTCCATCCACACCTGATCGATTCTGCCCAAATGGAATTCAGAATTTGAGAGGAG
CGACCTCCACCCTGCAAACAGATCTCTGGCTGACTCTGGGATTGCAAAGCTACTTCAAAATTCTGGAAGGTCTGGAAGCAGACTTGATGAGCATGGGAACAGTGAAGGAATAAATGGTTC
ATTGATTCTTCGTCTGTGTAGCAGAGCAAACACCTGTTGGGAAAGGAATGACCTTTATGC
GCAGCGTGATGAAGAGGACATGGTCGAATTTGTTAAGAACACTCCATTCGAGTTCAAGGAGTATTACGTCCAAATGCAGGCAGCCAAGAGAAGCCAAGCTCCTCTACTGTCCCAAGTAAA
TGAACGATGATCGCATAATTCTCGACAAGACAGTTGCTGATCAAGTGGCTATTTGGAGAAGTAGCAGAGGGTTGACTGATGAGGTAGTTGCTGACCATGCTTGCTCTGGGGAGACATGTT
TGTGCGATGACACATGCCGGGAAGTTGTTTGGGATCCGTCCAATGGGCTTTTGGTCTGTACAATTTCAGGGCATTGTTTTGATGGATTGCTGTTGCCATCTGAAGAGGAAACAGATGCTG
ACATGGATTGGAGTTCAACACTGGGTGGGACCATGCTGGCATGAGTGGCGTCAATGTGATCCCCTGCCATGGTTGGTTTCAAGAGCCAGTGAAGGAGGAAGGTTGATTTCAGTGGGCAGC
>M_kobus-scaffold262114
TAATCCAGACTACCCCATGTTGTCGAAATGAAGAAAAGAGCAGTGGGAGGAAATCTGCCATTGACACCGGTGCTCTTCTTCGTCGTTTTACTGCACCAAGTGACGCGAATCGAGCCAAAC
ACCGAGCTATCCGCGTCTGCTCGACTCGGACCGAGATTCCAGAAGGGAGAGAAGGAGCAG
GAAGAGAAAAGAGAAGAAGAAGAAGGAGAGAGAGTGAGTGAGCCAGCTACTGGAACCAGT
TTCCAGCTGCTGTTGCAACTTAACTCGGCCATCCGGAGCACTAACTCGACTCGCCACAGA
TGCACTAAGTTTCTGACCCATTCGTGATTGGTAACGAGCCAGGAATCAGCCTCTTTGTGTGACTCAACTAGGCGCCGAGTCACAACACTCGGACTCAACACAGACTGGTCAGATCTGATA
TTCGTTGTGCCGTCAAACAGAGCTATCTCCAGCGCAGGTAATGAAAACACACCCATCTCT
ACAACTCTCCTTGAGGAACAACCATTCCCTCAACCGGTTTTGAAGCAAGAACTTGTAGACCCTCCCTATAAGGACTCCAAGACAAGGAAAACACTCCTCTGAGGTGAGGAGCATCCCCCA
>M_kobus-scaffold262265
TAAGGGTTGGAGTATAGAAACCCAGATATGATATTAGAGAGGGTAAAACTAACTTGCACAACAAACTCCATAAGAAATACATGAGAATATGCAAATGAGCAATAATTCATGTAAGAAAAT
ATGAAAAGAGAGCTTGCCTGCCACAGATGATATTGGAGCTTCAACTCGAGCGCCAGACTC
AAAGCCATAGCATCCAGTTTTGCGGCCTCCATGAGGAAAACTCGAAGGGCATCACGAGTG
GGCTGCAAACGCACTCCACCCGATGTAACAATGGTCTCCAAGAGCCTCTCCTCGCAACTC
TTTCCCCCTGTATGACCAGAAACAGTACCCCCATGTGTCATTTCTGCTGTGCTTGCTCTT
GAATCTTGCCTCCAAGGCCTGGCACCCACATTCTTTGAGACTCCAAAAGAGCCCCAACTA
TCATTGGTGTCTTCTTCTTTCTCAAATCTATCTGGGCCAGCTACTCCTGTCGTTGGTGAC
CTACGTAGTATTGGACTCTTGTAACTCCCATTATCATTTTTTCTCAGCGAATGAGATGTA
GTTATAGTAGTCAGTCCCTGCCTAATTGAAGCGCTTCCAAGACCAACCACCTCACTAAGA
AATGATTTCTTATCTTCTGTCTCCATCTCAAAATTCATATTCCCAAAACCTTCAATCCGC
CTATTAATATCTTCCATCGGTGCTGGTGGGTTGTTGTCGGAAGCAAATATTGCGGAGATC
GCCTCCTGAGCAGTGTCACGGACAGCCTTATTGAGGGCATCTCCTTTCAATGGATCCAAA
TGCCAACAAAGAAAGCCTCCACAAAATCTTTCCTTCCTTCCCGGAGCCCCCGCCATGCCATACCAACAATAGCATTTAAATCATTCATGGCATCACCCAATAAATCTTGAAAATCCCCAA
CCACAGTTTGGCAATTAACATATCCAATGGAGATTACTTTTGGGGCATGGACCATCCATATTGGAACCCATCAGATGAACAGCCTGGATCATCAGAAAGCTAGCTAAACTATTTCATTGC
TTTTGTTTGACGACTGGGCTCTTGTGATCAAGCCGTTTCAGGATGAAATCTGAGAACTCTTTGACGATGCTAACGTGCGAAGTTCGAAGGAGGTTGCAGATCTCTTCCAACTTGTAGACG
GGAGCGACCTTGTCTTCATCCGACGTCGCGCCATCAATCATCCGAGATCTCCAGTACGAT
>M_kobus-scaffold263069
GGTAATCTTGCTTAATATGCTTTGGCAATCTTCATGTGCATGATAATAGATGTGATATCGTGGTTGATGAAGAAGGCAAGGCTTGATGTTTGTTAGTTGCCATTTCTTTGTGAACTTAAA
TTGCTGATGCGCTTTACTATAATGCATCTTTGACATTCAGAGTATTGCAAAAGCTTGGGGTTGCAACAGAAGTTTTTAATCTCTGGTTTCAGATGTTGCAACAAGTGAAAGAGAGTGGCA
GAACATGATAAAAAAGTCTGCTGCTTGGGATTGACTTCACTTCTTACTCTTCCAGAAGACCAGTTACCGACCGAAGCCATGGAATGTGTGTTTAGAGCAATACTTGAACTGCTTGTTGCT
CACTACACTGAATTACAAGGAAGAAAACCATCACACTCTAAAATTCCCAATCCCCGATCTATCCACCCTGACTTTTCCTTTCACTTCCCTTGGGAGCTCGCTAAATGATCAAAAGATTAC
TCTAGGCACCCCTGCACAACCTTTTTTGGCTAACCGGTCTGCCGCCTCATTACTTATAAA
TATGGTCAGCTTTGGAATTCAAAGCTTCAAGCAACCTAGAGATTTCCTTCCACCACCTCC
TCATGAACCACAGTCCAGGAGATCCCGAGAAGAGTCCCATTCACAATCACTTGAGAGTCG
>M_kobus-scaffold263833
AATTCTATGTTTCTTCCAGGCTGCGACCGTGGCATCTTTTGCAAGGATGACTGTGGAGGACTCGAGGAAAATTCTTCCAGCTGAATTTTACCCTTCTTGGGTTGTTTTCTCACAGCGCCA
GTAGATGCTGATATTATTTTCTTTTGTATTGCAGTTGAATTGGCTTAATCTTGAACTCACAAAAATCTGGCCATATGTCAATGAGGTAGGCTTTTGCTAGTTGTGTCATGCTATTTTTCA
CAGCATCTGAGCTGATTAAAACTTCTGTCGAACCAGTTCTAGAACAATATAGACCAGTCATCTTATCTTCTCTCAAATTTTCGAAGCTGACTCTTGGAACTGTTGCTCCCCAATTTACAG
TGCTATTACGTTTGCTTAGCTAAGCTTGTTTCTTTAACTGTTTGAATTAGCCCTATTTGTTGGATTTTGATGTAGTTTTGGTTGTAGAAGCTTTCAGGATTTCTAAATTACTACAGTAAC
>M_kobus-scaffold264
TATGAGACGGCTTCCACAGATATCTTGGAGTTGTTGAAGCACCTCACGTTCCATTCTTCCCATAATGCCCACCAAATAGCAAGAAGAGCCATCCTCCAAAGCATCTTACAAGGGAGACTG
AATTGAAAGATAGTGGGCTTTCCACCGAGCCAACATCTGTCGAAATCTTTTCCACCACCTTGTCCCAAAGACGCTTTGCCCACGCAAAGCAGGAGACCCACAAATGAAGCTGGAAGCGAA
GCTGCCGCACAACCAAAAATGTCGGCCAAAACCCGCACTTCATTAGGCTCCATCGAAACC
CCAAACATCTTGCTCTTGGACAGATTTACTTTAAGACCCGAAACAGCCTCGAAGCATTTG
CTTAATAAGCATTCTGCTCAACGCTCTTGCCATGAACAAGAAGAGAAAAGGAGACAAAAGGTCCCCTTGACAAAGGCCTCGAGAACCTTTGGAAAATCCCTTTGGGGAGCCATTAACAAG
GACCGAAAAACGTGCCGAACTGACACATTCCCATATCCAGCTTCTCCATTTCATCCCACA
CAATGTCTAACTTGCAAATAACTCCTTTTGCACCTGATTTGTGTCTTGAATCAAGCGTTCATGGGCAACTAAAGCACTGCCTAAGATCTGCCAAGCCAGAATAAATGCGCTTTGATTATC
AAGCGAATCAATAGCCATTTTGATTTCTTCCACCATGAAGGGGGCCTCAAGCGAGGCTGCTTGGGCCTCAGAAAAGCGGTTGAACTCTAAGTTATCAAGCTTTGGCCTTACCCAGTTATC
AGAAGCCAACAGATTTTCATAGAAACGGGAAATTTCTGTTGAGAGACTATCTTTTCCTTC
TGAAGAGTTAAAGAGGAAGAAAAGAACATGCCTGGACTGCACTGAGAGCAGCAGTATTTGGCATCTCGGAACCATCATCAGAGAAAATATTCCTGCAATGGTATCATTACAGATTGTTAA
TCCAAATCACATTTGAAAGCTCATCCTTTTTAGCTTCAGGAAGCATGGCAGCATCATATGCAACAATGTTTCCATAGAATATCTTCTCCAGATCCTTCATCCATTTACTCAATAGCAAGT
ATCTTTGCTTCAACCCCACCTTCATGTTACCCTCTGGAGAATGGCCACAACATTACCAGTCTTCTTCCACGGTGTATCATAAATTTTTCCCTGCACCCTTAAGTTTCAAAGCTGCAAAGT
>M_kobus-scaffold264325
TTCCAGATAGCAGGAAACTTGTGTGTCACTAGCAGCAGTTGAAATGTTCCACCTTTGTCTGCCTTGAAATCATCTCTACAATCCTTACAAGGAGGAAGACACCAAGGAATGTTGAGGCAT
GTTGCATTCCTCAGATAAAAGTGGACATAAATTGTCAGCTGATTTAGCTCTCTCTTGCAC
GGGACACGGGAAAAGATGCTTTTGCATGAAAATGACTCATTCTTAGGCACTTCTAAAGGA
GCTAGCACCATCGTAAACCAATTATGGTGTCTGCACCTGTAGAAGCCAAGTCCAGTTAAATTTGAATGGATTCCTATGACCCACCTGAAGATCATACAGATTATTTGAAGTGTATGTACT
CATAATGGACAGTTTGGGTCTTCTCACAAACAGCATCCATAATCCATTGGCACATGTGAAGGCTTGTGCAATTTCAGGTTGCTTCCAACTCATATTTCAGGAAAACAGGGTCGTAGATGT
>M_kobus-scaffold26438
TGGCTCTACCATTTCAATGTTTCAGCCACCGGTACCTCACATTGACTTCGCAGGGATGTTTTGTTGCAAGGTGGTGCTTCCTCCCAGAAATTCCCTCTGATGAATTGGAAGGAAGTTTGC
ATATTTCGGCTAAATATAGGACGGTTCCCCTCGGCTGGACTAAGCCCTCCTTGTACAAGGCTTCCAACCTACAAAAAGGCATCACAAGAGTGGCCTCTCAAGTGTTTGTTAATCTGAAAA
ACTTTCTGGCTCTTGCCTTTGTATGTCCCTCGTTGGACATCACAGTGGCGGACTGCTCTTCTGGGGAAGGAGAGGGTGTTTGGACTCCTCCGTTTAGGAGGAATCTGACCGACTCAGAAA
TTCAAGATCTCACAACCCTTCTCCTTCGTCTGCAGGGTCTTTTCCTGTCTCCAGAAGCTA
AAGAGTCTGGTCTTTGGCTTCCTTGGGTTCTTTCTCGATGTGGTCATTCTACAGTTCCAT
CTCTTCCTGGCACTCATCTTCTTTTTGCCACACGGGAGCGGCATGGTCATATGGAGCTCC
TCCTAAGGTGGCAGTGTTTGCTTGGTTGGCAGGTTTTAACAATTGATAACCTGAGGAAAA
AAGGGATGTGTCTCCCGAACGTTTGCCTTCTATATCTAATAGATGCCAAGACGGTTAATC
ACCTCTTTCTCCATTGCATTTTCTCTTCAGATATCTGGCATAAAGTCTTTCAACGTGCTC
GCATAGCATGGGTAATGCCAGAGTCCATTGATAGCCTCTTCTGCATATGGCATGCTGACT
CTGGAGAGCTGATTGGGAAGAAAAGATGGAGAATTCTCCTCGCAGTTTTCTGGGCAATGT
GGAATGAGAGGAACTATCACTGCTTCCAGAACAAGAGTGTTTCCTCGGCTGGGGTTTTCA
>M_kobus-scaffold264841
ACCCAACTCTTGGATGTTCAATAAGGATCCACAAAAGACCACTGATCGGATAGTTAAGGGGCATCTAAATTGCATGAATTGCAAGCCTTATCTAAGAAGCAAACTGGTATTGGATGGCCC
TTGCTGCCGCTAAAGCAGATTTGAACTATATTGGCTTAGATGGAGAAATTGGGTGCATGGTGAATGGTGCTGGACTAGCGATGGCTACGATGGATATAATTAAGCTGCATGGGGGTACAC
TAGACACCTCTCCTGTTGAAGCAAAACATGGTGATGAGGATTGATTGTATTATGTACATGCTTCATGGAGTTCCAAGTGCACACCATAATACATCTATTGTATTCCTGGCATGTATGTAT
GGTCATCCTTTTAGTGGCCTGAAAAATGAGAGCACTTGTGTATGGCAACTGAGACTATCAGCTTGGTGGCTACCACATGGATCATGGATGGCTGGACCTCAGAATGTAACGCTATCAGAC
TGGTGGAAGCATTTAAAATATTAACATCAGATGAGAAGGTGAAAGCAATCTTGGTCAACATTTTTGGAGGGATCATGAAATGTGATATAATCGCCAGTGGCATTGTCAACGCTGCCAAAC
AGAATTTTCTGGTCTGTTTGCAAGGTGCAACTGAAAGTGCCTGTGGTGGTTCGTCTGGAAGGCACCAATGTTGACGAAGGGAAGAGAATTCTCAAGGTAACTGTTAACCAGTCTTATGTC
ATTTGTGATATGAATATGCAGGAAAGCGGGATGGCATTAATTGCAGCAGAGGATCTAGATGACGCAGCCAAGAAAGCTGTAAAGGCGCTGGCAAGTTAGGTCTATGCCACTCTTATTTTC
>M_kobus-scaffold266106
TGATGGGTGATGTCATGCTCTATTGAAGGCCACTTCCTTTCCTGACATGCTAGCAGTTGTGGGAAGAAGAGTGGGGCTCGGTGGACAGTTTCCCCCTTGCTGTCCAATCTAGGGCAAAAG
TTTCTTCCTGGCCTCACAAGCCTCAAAGCAACTTCAGCAGCAGTGTTCGCAGCTGCAATAACATCAGCAGCCCTCCCAGTAACCGGCCCTTCCTGAAGGACATGGGTGTGGGCAACCACA
TTTTCACAATATCATTCTCTTCCAAGACGGCTTCGTCGCTTGCGAGCGGGGAGAAATGGCACATAGTGTTATTGACTGATATGCATGTCGGGAAAGCCACACCCCTCTCAATCTTCTTCT
ATGAAATAAAAGCTCACTCTCTGATGAAGGCATCTCCCTTCTCACACACGTCTACGATCTTAGCCTTCGGTTTGCACCCTGACAACACAAGCTGCAATGCCTCTGCGTGATAACAAAAAA
GAGAGAGAGATACTGTTGAGGATTTCAGCAGCGCTTTTGTATTTGGTAACGACTTCAGGAGAAGTGAGATCGAGCTCTTTCTCCTCTTTCGTTTCCTCGTCCGACATCCTTACAAAGATG
>M_kobus-scaffold266635
TGAAGTGTCTTACTGCCATCTCATTCCATAATTGTACATCTCCATCCAAAAACCTTGTTTCAGGTGGAACAAAATCCACTAGACTACATACTCCCTATGCAACTGCTACCCCTCTAAGCC
AAGAAGCTGAAGCCCAACCAGAGTCTGGGTCCCACTCCAACCAAGTACATAATGAGTCCT
CCAAGCCCAAGCGAGTCATGATCATTGGCGGTGATGGCTACTGCGGGTGGGCCACTGCCC
TCCACCTTTCCAACAAAAATTACGAAGTAGCCATCGTAGACAGCCTCGTCCGCCGCCTCT
TCGACCAACAACTCGGCCTCGACTCCCTCACACCCATCTCTTCCATCCACACCCGCCTCC
GCCGTTGGAAATCTCTCACAGGCAAAAACATCCAACTCTACATCGGCGATATCTGCGACT
TTGAATTCCTCTCTGAGACCTTCAAATCCTTTGAGCCTGACTCCGTTGTCCACTTTGGCG
AGCAACGGTCTGCTCCATACTCCATGATTGACAGGTCTAGAGCTATCTTCACACAGAATA
ACAATGTCATTGGAACACTCAATGTTCTTTTTGCTATCAAGGAATATAGAGAAGAGTGCC
ACTTGGTGAAGCTTGGGACAATGGGGGAGTATGGAACTCCAAACATTGATATCGAGGAGG
GATACATTACGATTACCCATAATGGAAGAACAGACACGTTGCCTTATCCCAAGCAGGCGA
GCTCGTTCTACCACCTGAGTAAGGTGCATGATTCGAATAACATTGCATTTACTTGCAAGG
CTTGGGGGATCAGAGCCACTGATCTGAACCAAGGGGTGGTTTATGGGCTGAAGACGGATG
AAACGGAGATGCATGAAGAGCTATACAATAGGTTCGACTACGACGGGGTCTTTGGAACAG
CATTGAATAGATTTTGTGTTCAGGCAGCTGTTGGACACCCACTTACAGTGTATGGCAAAG
CCCGTGGATACCTTGACATAAGGGACACAGTCCAGTGTGTCGAGCTCGCCATTGCCAACCCAGCACGATCGGGTGAGTTCCGGGTCTTCAACCAGTTCACTGAGCAGTTCTCTGTCAATG
ACCTCGCCCGCCTTGTCACAAAAGCTGGCCAGAATCTTGGATTGGATGTCCATACCATAT
CTGTCCCAAACCCAAGGGTGGAAGCAGAGGAGCACTACTACAATGCTAAGCACACAAAAC
TCATTGAACTCGGCCTGAAACCTCACCTCCTATCTGACTCTCTTCTGGACTCATTGCTCA
ACTTCGCCATTGAGTTCAAGGACCGAGTTGACATGTCACAGATCATGCCTAGCGTTTCTT
>M_kobus-scaffold26714
TAGCCGTGCGCAGTGCGCACCCAAGTGACCGGAATCCCGAGACCCTTGTCATATCGACATCCCATTGCCGCAGTCGCGGAGGTACTAGCGCGTTCGTGCGGCGTCCTGTTGGTGAGATAT
GCCACGAAGAACCCGTTGTATTTCATGTGTGCACAACGTTGCATATCCCATATCCACACA
TGTATGCCACACTTACCTTTCACATATGCACCACACCCCACGTGTGAAAGAGGATCTCTA
>M_kobus-scaffold269392
TATAGAATCAAAAGAAGAATACTGAAAGTTATAGCCAAACCTTTATAATTCATTATATTTCTTTGGAATAGAGGATTCGCCTGCATTTTCAGATAACAGTTATTAGTAAATTTCTAGGCA
ACATTCAATGGTTATTATGTTATATAAGGAAATACCTTTCGAAGTCTTCTAAACTTCATCTCATCCGGATGTTCTATCACATTCCTATCAGCAAAATGTACAAATGTCAATCACTCAAGT
TAATGATCTTGGAAAGTGTTTGAAGTGCTGAGGTAGCCTCCATTGGAGTTGCTTCAGATCTTAGCATCTGGATGGCTTTTTGAAGCCGTGCACAGACATCAGCAACAGGGTCATGGATTC
TTTGTAGTTCTGGATCATAGGAAGTTGGAGAATCATTACTCACTGCTGAGCCAGCATTTG
ATGGGGCCAGCTCTTTTGTATCATTTGGGTCAGGTTCATCACCTTGCCTGCCAGAAGGAT
CACTGTCTTTAGTCATGGGTTCTCTAGCCACCAAGCTGTCCATATTGTCATCAGGGTCGG
GCTCAGCCCTCATGTCCTTTGTTTGGGAATCATCATGATCAGCTTCCATGCTGTTTCCAT
TATCCAAGATGGCTTCTTTCAAATCAGCCACATTCAGTTCTTCATGGGCCTTCTCTGGAA
ATAGATACTCACCAAGTTTTTGTTGGCTCTCATCCTTCATAGTTTCAACTGCTTGAGAAT
CATTGGGATCAGGCTCCACTGTCTTTTTATGGTCTAAGCAGCCATCAGGATCAGGATCAG
GTTCATCAGATTCTTCATGGCTAGAAGACCCACAACCAGGCATTCTATCGATTTCCATTG
GAGTCTCAAATTGACTATTTTCTTTTGTTTGAGAATCATCTTGGTCGGGCTCAAACAAAC
TTCTATATTCTAAACTTCCGTCATTCTCCCCAGCAGTTTTATGGCCGGATTGAGACCCTC
TATCGACCCTGGTTTCACTGTCATCTGGATCAGGTTCGAGATGCACCTGTTTGTCTATCC
TGTCCGTATCCAGACTATTAGTGGATGCATTTAACAAGCGCTGGTAAGCAGCTTCCACAG
ACAATGCACGTGCATTTGCATATGAATTCAGTGGCTGGCCACCAAGCTTTTGAGCAGTAC
TAACAGTTCCAACATGGAACTCCTCTTCATAATCATCTGTGCGCCTGATGCCACTCAAGG
CAATGCACAAAAGTGGGACCTGTGGTCCACACTGCTGATCTGATGAATCCCACACTGGCTGGGATGCCCTAAATTTTCTAGATTGGAGTGTGCTAGCCATCCAATCTTTGGCACTCCTTT
>M_kobus-scaffold269443
TAGGAACATTCACCACGGGACATCAGGGTCTGATCAAGTTTCAGGCTGGGCTGTGTGCCTGGCCCAACCATCACCTGCAGCACCGTTACCTCTTCAGGCAGGCTAACGCCTTGGGCCTTA
TGTTGATTGGCCTGATCAGCATCAGCCATCACAGATGTCAGCATCTCATGCCTTCTCCTTGCCTGCTCCTTTCTTCGGTTTGCTTCAAGGCAAATGAGAAGAGCAGTGATGTCAGCAGGG
GAATGCAACATACCTTGGAAAGTTTTTCACGTGCTTCCAAAGATAATGTTGTCATGGCATAGTAATCGAGATCCTCTGGAAGCGGCCTATGATGTTGACGAACAATCTAAGGAATATCAG
TGTTGGAGTTGACTCTGTTGGCGCAAAATGAAGCCCTCATACTTGATATCAATCTCAACACATTCTTTTTCCACCCTTGAAAGTTGTTCATTTCCAAACCCATGCTTATCGAGAACTTTA
TATTGTGTATGTGGTTTCTTTAGAAGGCTCTCTAGTGTAGCAGAATCCTTGACTGGTTGA
CTTACAATATCACAATGCTCTAATTCTTGGGTGGTCAAGTGGCTTGGGCCCATCCTTGCAGCAGGAATTTTGAATGACAATGAATTGGAGGAAATGATCAGACTGCTGGCAATCCTGCAG
TTTACTCTTCCCATTCAAGGCGTCCTACAATCCTATGGAGTTTGTTTGGTCTTACAAAGGACCCCCAAGGATCATCACCACCTTTGGTTAGTGGGTAGGAATAAAGTGCGCACATTTTTT
>M_kobus-scaffold26952
CAGTCATCGGTTTTAGGGCAACCGGCAGCTTCATTCGCACCGTCACAAGTTCTCGTATGATATCTTGTCGAATTTTGTGGAATCAACTCATCAAAAACTCCGGTGCACCACCTAGATTCC
AATGCTATTTCTCCAAGATGTGGCCCCCCACTAGATTCATTGGTCCAATCCAGTCCGCCC
CTATATTTTTTAATATAAATTATTCAACTAACAAAAATCATACGATCCCACTTCCAAACCCATATCGTCCCATGCAACTTGAATGTTCTAGTAGTCATAAGTAGTCACTTGAGCATGGAA
TTTTGGTCATCTAAAAGGTCGTTCATGGGAATGAATTCTCCTTTGTTGAGGAGCCCTTTCGCTGTTCCCACAATGTCGAAGACAACTCTCATTTCCGATACATCCTTGGAGTAGTAGTAG
ACGAACATTTCGGTACCAATATCACATGTTTCTGCATGGTTCTTTGTAACTTCCCACTTT
TCTCGGAGCTGTTGAGGATATAAATGTAGCCTGATCAGGAAGTCCTTTAAAGTAAAGATGCCCTTGTCGCTTAAAAGATTGTAAAAAACACCTTTTTCGCTAATATTTTCCAAGCGCCAT
>M_kobus-scaffold270012
TAGATTGCATTAGATTGTCCAACCAGCAACATCATTGGAAAACGTCTCATCCATGATGGGGACCCGACACTACATGGCCTCAACCTGACAGATGTACCCCACGTATCCCCTTGGAGTGCG
GAGCCGTTAATCTTACCTTGATAGTATCGTAATGATTCCATCCGACCTCTGAAGAAAGACGTCCCAACAGGCAGTATTTGTGACCCGGTTGAAGCCTCAAAACCCTATCATCAATACCAT
TCAGTGCATCAGGGATGACCATCCTCTTCATCCTATCGTACGGTCCAGGAACTCCCTCGTAAGCCTTGAGCCGAGCGAGAGCGGCGGCACCGCGCTTCGTCTTGTGGGGAATCATCCTGC
CACGGATGGTTCTCCAGAGAATCTTCGCGGGAGCACGGAAATGGATAGGGCCATGGGATGGTTTGGTGTTCATCCTCTTCCTTAAGAAGCGGAGATATTTCATCTTCTGGCGGACGAGAC
CACCAGAGAGGCAGATCTCCTCGCAACGAACCACCACTATTTTCTGGCCGTTTAGGAGCT
CCTTGGCCAGGATCGAGGCCAGTCGGCCTAGCATGTGGTGTCTGGCATCCACGACGACAC
>M_kobus-scaffold271248
GATTCATGTCTGGCACTTCCCCTGAAAGTGATGCTCTGGTGGCAATGAGCAGCAATTTGCCAAGCAGAAACCGATATCTGATGTCTGGTCATTGCTTAACTAAAAAGACCAGCAAGTGTA
AGCACTTTGCTTGACTTCTTGTTCTATTTCATGCTTTCAGGCATCTTTCATGGCTGGGCTTTTGATTGGTTCCTAGAGCTGAAGCCACCTTTATCCTGTTTGGGTTTATTTCAGGTAATT
ATTACTGCTGGTGAGGACTGTACCTGTCGTGTGTGGGGAATGGACGGGACTCAGCTAATG
GGAAGAGGCATATGGAGATGCCTGTATGATCCAAGCTCTTCGCTTCTCATCACTGCTGGGTTTGACTCTGCAATAAAAGTGCATCCACTTAATGCTTCTTCACTTGGGAAGAAAACTGAG
TGTGATGGGGCAGTAAAAGAAGTTATAGATAGGACAGAGATCTTCACAATTCGTATGCCG
AAAAGCGAATATGTACGATGCTTGCGTTTTGCTCAGGATGATGTCCTTTACGTCGCCACTAACCATGGCTACCTATATCATGTTAAACTCTCTGAGCCCGGGAATGTAAAATGGACTGAA
CTTGTCCGCATAAGTGAAGAAGTGCCCATCATTTGTATGGATCTGCTGTCATCTAATTCA
TCTGGTTTCTCCAAGGATGCAGAAGACTGGATCGTTGTTGGAGATGGTGAAGGAAAAGCA
ACAGTTGTTAGGATAACTGATAGTGTGTGCGCCCCTAAAGTAGCCCTCTCCTTTACTTGG
CATCTCTTCACTGCTGATCCAAGAGGGAGACTAAAGTTATGGAGATTAGATGTTACTTTTGCAGACGAAACATGTGTGGATTGTGAGATGTCTTTAATTGCAGGTTTCACATCATGTTTC
TGCTGGTATGCGGTGATCAACGTGGTAATCTTATAATGTTTCCCTTATCAAAGGGCCTGTTACTTGCTACTTCAATTGAATTAGGAGAGAATATCCCTTCACTAGCTTATTTTAAAGGAG
CTCATGGGATATCAAGTGTGGCCAGCATTTTTATTGCCACATTACATTTCAACCAAGTTG
CTGGAGGAGATGGATGCGTGTGCTATTTTAAATACGACAAAGATTGGCGAAGTTTGGAATTTATGGGGATGAAGCAAGTGAGAGAATTAAGTTTAATTCAATCTGTCTTTGCCAATGCCA
GCTCCGAGGAAGACTTGGCACATGTTAATTATGCAGTAGGCTTTGCATCAACAGATTTTA
TCATATGGAACCTAGTAAATGATACAAAGGTACCTTCTTTTCTTGCGCATGCACACTCAC
TCAATGCCTCAATAACAAATCGTTACTTGTTCAGATTTTACTGGTTCCATGTGGTGGATGGCGGCGTCCTCATTCTTATTTTCTTGGTGATGTACCAGAAATTCAGACCTGCTTTGCCTA
TTCTCCCTTTTGTCAGGAGATGACATCACACCCTTCTGCTGGCTTTGCAAGTGTTATCACATGGGAAATGCCCTTAGATAAGGGAACTTATGCTATTCTCTAGTTATTTTACCATCAAGT
>M_kobus-scaffold271998
TGTATCATGTGTGTTGTGGGGTACAGGACAATGTTAAGGAATGGAGCGCGATGCGTAGGGCTTATGGTGGCGTATGGGATATGGCCAACCCTCCAAAAGGTGCACTCAATCTGAGGTTCC
TGGCGAGCGGAAGGTGGGTCCAGCTGAGGAATGTGATCCCTAGTAATTGGAAGGCTGGAG
>M_kobus-scaffold274049
TGTCAGACGACTCTCCTTCGGATTCGGAAACAGATGAAAACTCCGGAAATTCGTTATCGGGTGATGTCAAAACCCGCGGGAAATCCCAAGAGGATGGGGTGAACGAATACGAGAAGCAGA
GGCTTTTGAGGATTAGAGAAAACAGGGCGAAAATGGAAGCTATGGGACTCCCCAAGCTCA
CGTCTTCGATGCTCAGTCCCGTCGGAAACCGGCTAAAACGAATGGAGAAGGAAAAGAAGA
AGGACAAAGACGATGAATACCGACCGCCGGATGGAGAAGATGGAGAGAGTTCGTCGAGCG
TATAACAAGGAAGTAGCCCTCGAGTTGCGGTGATATTCCCTTCAACTCCCAACTTGAAAGCAATGCAATTGCTACTTGGAGCCTGGTTCGTCGGTATGAGTACTAAGGAAGGTAACTACA
TAGCCTTAATCTTTGAGTTAATTGGTTGAGGCAGAATTCGGGTGTTTTGGAAATATGATTTTGTGGGTTATCTTGCTTGGAAGAGGTTGGTTTTGAAACTTCATATTTTAATGTATTTGC
GTGGTATGATCACAGGTCGTGACTTGGACATTAGTCGGGTGAGATGCAACTGTGAGACAGGAGCATTGTCAAACTCCCCACATCCCATGTCAATCAGGCCACCTTGTATGCCATTGCACT
ATAACTAATGCAGTTCTTGATCTTCAGTGCACATGATCAAACCATTTAAGTCTACTTTTCCTCTTCTTATTGCCTATTGGCACTACTTCAAGGTTCCCTTGAATGCACTCATTCCTAGTT
TTTCAGGGAAAGAAGAAAAGTCCTGTGAAGACAACAAAAACAAAGAAGAGTTTACCTGTTCAAAGACATATGAAGGAAGCAGATGCCTTTGATGATGATGATGCCTTACAGCAGGTAGAT
CAATTGCTCTTTCACTTGGAGGCCCGCCAGAGAATTCAGGTGTGGTATTCAATGGTCCTTCCCAAAATTCAGGCCCGAGTGGTGATAATGTTCGTCTCAATGGAAGAAAAGAAGGTGGCA
TGTATTTTTGCCTCTTTGTTTGTGGTTAGAATATTAGTCGGGTGCAAATATCTGAAGATGAAGTGGTTGCATACTTCTTTTCGATTGATGGTAAATGCTTTCTTTTGTTAGTTTTAAGGA
AGCAGGCAAGGGGAACATAACATTGCGGGATTTGAAGAAAGTAGCAATTGCTCATGACTTTGATTGGACAGACAAGGAACTGGCGGATATGATTGAATGTTTTGACAAGGATGGAGACTG
ATCCAGAGTTGATCTGATTGGCTACAATGCAGCTAGACCATGCCCCGATAATCTCCCACGATGCAAGCTTGAACCCATCGAATATTTGGTTATACCCCATACAATATTTGAATGTGGACC
GATTTTTGGGATTCCCCCATCCACAGCAGGATCATCAAATCAACATTCTGGATCACTGAGCCACGGGCCCCACTTGTCCTACTTAAGGTTTCAGGGTACTGTGCATGTCCTTGGCTCGAG
>M_kobus-scaffold275566
CAGACTGCGAATCGATTCTGGCACGCCCACAAATCACACACGCATACCACATGACCGAATTCCAGACCAAAGTCGAGCTCTCTGAGGAAAGTATCTTCGGTGATTAGGAGGTGGTGTGTC
TCAACCCTTTTCCTCTCAATATCAGATGGTTGCTCATGGATTCTCTCCTGTTCACAGCCC
>M_kobus-scaffold276010
TAGGATTGAGAACCACAAGAAGGAGATGCAAGCCCTGATCCATCTGTACCACTTATCTCATCCAGCCCATTAGATAGATGAGAAACTTCCCATTTACAGTCATATGCACTTTCCATATCT
TTACGAATTAATGAGGGAAGAACTTTAGCCATGCTCTTATACACGCTACCTACTAGGCTGATCAACCTGAAATCAGTAACCACCACAACCCCCTCCTTAGGGATCAAAGAGATAAAAGAA
>M_kobus-scaffold278459
AAGAGAAATAACTAAGAGGAGGAAGGAGAAACATACGCAAGTTAGATGGGCTGGCGAAGATAAGGTGATGGCCTGCCTTCGTGTCTGCCTTCTTGCACTTGCAACTGTGGACCATCATGC
AATCCACTATCGCATGATCAGAAGTGCCGCCAAAGAGTATATATGGGTTGTGTTTACAGG
ATTAAAGAGACGGGGCTCAGCTGCTTCCCAACCATCTCTCAGCCCCATGCCATGGAGCAA
AATGAAGGTTATTGGAGACAGCATAAACCCATCAGTGCCTCAATGTGCCAACCTGGCACGTGGCGGATGTCCAAGCATTACTGCGAGACCTGTCTCGAAAAAGCGAGAGCAGGTGTGTCA
>M_kobus-scaffold280676
TGAAGGAATTCTATCAATCTCGGAAAAGCCAACGGCTGATAACAGCAACGGTGCAAGGGACACAGATCCCCCTCTACGGTGGAGGTTCGAGTCTGACCAGTTCGCATGAAAGTCCCATCA
GTGTCCCTCTCAACCTAACCTTCATCGTTAGATCTAGAGCGTACGTCCTTGGTAAGCTCG
TTAAGCCTAAATTCTATCGGACCGTCCATTGCTGGGTTACTTTGAAACAGAACCGGCTTG
>M_kobus-scaffold282303
AACCTTATGAGTGGACCATTGTAGGTTTTGGGCATCTACATGATGATGCCTCTTGAAGAACAGCTTGGATCCCATGCTGGCATATCCGGGTCCCTTGGCAAGTCCTAATGCTGTCCTGTT
ATGCCGTGTATCATTGAGTGGCCAATCACAGGCTGATTGCCTTCATTTTCATGGTCTGGAAGAAGTCTCCAATCATTAAAGAAATCCGTCTTCAGCACGCGCTGTGGTGCACCAGGCCAA
CGCAAACGGCCAAATATATTTGTATACTCTGTTTTATCTAATTCAACCAGCTTTCTTTTA
GAGTACCAAGGCAGATTCCCTGAGCACCAAGAGCCAATGCAGCAACATAACCACGTGCATCCACAATACCCCCTGCAGCAATTACGGTTATGTCACACCCAGACACCAAATCAACCACTC
AGATGGCACTACCTGACCAATCACGTGACCCCCTGCTTCACGTCCTTGGACAATAATGGCATCTACGCCAGCATTCATAGCTTTCTGTGCTTCTTCGAAACACCCAATCTTGCATGATAA
ATACATGATTAAGCTTCAAAACCTCAAACTTGCAAGAACTGTGAAAGACAAATCTCACTTTCACAGCCAAAAATTCAAAGAAAATGTCAACAAATTCCCTGTAATGATGAAAGTTTCCAT
ACAAAATATTTCGAAGTGAAGAATTCCAAGCACTACAACAATAATAAAGATCACTCACTTGGTGAACGACCTTGACCCCTGCTTGATGAGCTTCAGATACAAGCTCCTCCGGGTATTCAC
CCCACGAAACCTGCAAGAGTGCAACCTTCTCATCCAGTACAACCTTTATATTCTCCTTGT
GAGGGAATACTAGAATAAAACCAACCCCAAATGGTTTGTCTGTCAGGGTTCTTGTCTTTC
GGTTTCCCCAGGCTTCTCAAAGTGTACACAGGTTTCAGTTTTGATAAGTGGGGCACATGGTTAGGCAATCTGGACTGGGCTGTTGTATCCCATTGTAGATGTACCATGCCTTGATTGGAA
CAATCGGGAGCTCTGAGGATTCCAATACCGCCGGCATTAGCGACAGCAGCGACAAGTTCGGGTCCCGATATATCGGGTCCCAGCGGGCCCTGGACTATGCCAGTCTCGAACCCTAGAATC
>M_kobus-scaffold283694
CGAGAGGGAAGCAAGGCATCAGTCCAAATCCTTGGATGGTCTACACTGCTGTTATTCCCATGCGAGGACTGCTCGATTCCCTTCTGTTTACTGTGTGCGCAATTATCTACATTCCTTTTC
TAATCGGAATTGGACAGCATCACTATTAGGGGTGCAACTCAGGCAGGTTGGGGGTCAACCCGAGCCCTACCTGACCTCAAGAGGCCCAACCCACAACCCGAGGTGCCCAACCTGAACTCA
CAAACTCGAGTTGGGTCAGTCAGGTTCAGGTTGACCCTAACCCCAATTGCAAACGTAATCACAGTCACATCACTTCCAAGTTGGAATTTGAAGCAAGGTATTCTGTAACAATAACGGTGG
CCCATTCTCTTTTTCTCAGGCTGCAGTCTACTTCAATAAAATACAGTGCTTCTGCTTCGAGGAGCAGCGCCTTCTTCCGGGAGAGCAGATTGACATGCCGGTAAGTGGTATTGTTCTCCT
GCTGATAGTGCGGATACAATCTGCAGGTGTTTTTCTATATCGACCCTGAATTTGAGACCGACCCAAAAATGGATGGCATCAACAACTTGATCTTGTCATACACATTTTTCAAGGTTGGTG
GTCATTGCACACAGCATGCACGCGCCTCAACCTGAATTGTACAAATCATGGGCCCCATTGCCGGTGGGACATTATCCAAAAATGCCACCTAAATGGATGATTGCGGCTGTTCCATTGCTG
GCATCTGGATGGTCATTCATCGCCGCAGGGGCATCTATGTTTTTCCTATTTTGACTGAAGCTGCCAAACTCAGAGACTTCACCTTCGATGGGTGAGTCATATTTTGTCCCAAGTCATTCC
GCTACGTTGCTTCCGCTTGTCATTATAGAAGATCAACTATTGAAAATTCTTCTGGGATTCACCAGACTACAGCATCAACTGCCGGAGACATAGTAATTTCCATTCTGTTACTATATCACC
GGGCCTTAGACTGATCATCGTGTGGTTGGATGGGCTTAGCATCCTTCCACCACGCCATCCATGGCTATGGAGGGAGCCCATGTGAGTTTTTATAGTCCCATTCAGCCTATTTAAGTCATG
GTGAGAAGAGAGATACTTTTTAATGCTCTTGCAGAGGGTGATGGATGATACACGGGCACTTGGAAATTGCGTACTTGGCATAGGAAGTAATTGAAATTAAACTGTCCAGATTATGGGTCC
GAGTGCCTGAGTATCAAGTGTCATCGTGTATGGAGTATCAAAGTCCCCCGTTTGAGAAATGCTACATCCCATGTTGGAATGAAGCACACGTGTGTGATATCCGGGACACTCATGAGGTGA
CAGGACGCGAATGCAGATCTGTACCGTTCATCATTTTGGAAGGATCCCAATCGCATTGGCCCAGCCGTTGGTGCTATCTTGGGGCCGTGCAAATTCCACGGTGGGCCCAGTGGATGAATA
>M_kobus-scaffold28557
CTAGAGGTTTTCTGCGAGGCTCCAAGATGGGTTAGAGAGATTAGGCTGAAATTGTGGAGAATTGGCTTGCCTTTCGCAGGAGGAGGAGGAAAGGTGGATAATTTCTCTCTCTGCAACCAG
>M_kobus-scaffold287033
TGCAAGAAAAGGATAATGGGAAAATGACCTTTCACTATCTCAAGTTTGATATCCTTGATGTGTTTTTTGCCAGAAATGAACCTATCTCATCACCTAATAACACGTCAAAGAAACGGAGGA
GGAAGGACTTGACCAAATCTCGTAGTGAAACAGATGGGGAGCATATACGAAGTAAGCATG
TAAAAATGGGTAATGTGCGGATGAAAGCTGTTGCAAGGAGTGCACCTTTGGTGGGGAGCA
AATTGTCAAGTCCCTCTAAAATGTCAGCTCCAGTAAGTGAACATTATCAAGACGGAAAGT
CTCTGCAGAATCAGTCGAATGCCTCCATAGGGGCTTCCAAGAAGAAGACTGCTGAGTCTA
CCATAAAATCAGGGCATTCATCTGTCAAAGTGTCACATAAGAATACTCCTGTTTTTCCCA
TGGAAACAAAGGATGGTGAAAAGCATAAAACTGATGTCATCCAACAAAGGGACATTGCTA
TTTCCATTCAAGATGATCCTCAGCCAAGAAAATTGTTGAATGATACAAATGGGATAGAGCCGCCCACCAAGGTTCGACATAGGGAGAAAAATGGGAGTGAATTTCCTGATCTGAGTTCAT
TCGTATGCAGAAATCAGCATCCACGCCAGCCAAAGAAGGTTCTAGTGTTAGGCCAAAAGGCACAATGCTTGAACGGGCAATTCGGGAGTTGGAAAATATTGTAGCAGTATGTAAGTTGAT
TGCAGCAAGACCACCGACTATGGAATTTCAGGAGGCAGATGCTTCAGCCCAAGGAGTCAAAAGGAGATTGCCACGAGATGTAAAACAGAAGCTTGCTAAAGTTGCTAGATTAGCGGTACT
CAGCAGTCAAGCCAAGGAAGAATATCAGAAGAGTTAATTAATCGCCTCATGAGTATTCTTGGTCACATAGTGCAGTTAAAAACATTGAAGGTGAGTTCCTTCTTTCCTCTTTCTTAGTTT
>M_kobus-scaffold287366
CACAGACCACAAAGACCCAAGGACTTACCCAAGCCCCACGAATCAATCGCCCATGGTGGAGACTTTCTGATTGTTGCCCAGTCGGACTTTAGTAACTCCATCGGTTTGTATGGTGCTCCA
AGTCAGAATATCAATGCATCTTAAAAGTACAACTTCAAAGGCTTTGAAAAGAGAAGAAGGATTAATGATTCCAGACAATCCATCCACAGATAGAGCTGCCTGAACAACACTAAGATCATC
>M_kobus-scaffold287784
CATTCATCACTTTCTTCCTCACTTTCCTCCAAGCTCAAGTGGTTCAAATTCTTTTCAAGCGGTGGAAGTCCATCCTCTGAATCGTAATCAGACCCGGCTTTGTTGCTAAGAGATTCTACA
TTTGTTTCCCAACTCATTTCCGACTCTTGTGGTAATGGGATCCTCAGGATGAATAGTCTGGATCAGCTTGAGCAAGCCTCCAGGGGAGTGTGTCTCCCTATTGCTTGCTGATCCGAGACA
TACCATCAAAATGGGGAGGCGGCTTTCGGATTCGTGCATTGTTAGAAAGCCAGGTGTTTTGGACTGAGATGATGTCAGAGCCATTTTCGCATTCAGAATATGCCTTTAGAAGCTCCCTGC
AGTTTCTTTGAGCTACTTTAGGTGCCATTTGGTAAATGCACAGCAGCAATACCACTATAAAATTCAGAAGCCCCTTTCTGCATTGAGTGGACTGAAGGAGGTCCATCAAACTAGCACCAA
GACAGATTCAGTACCATATTAGTAGGGCTGCTGATAATGCTTCCACACAAGACAACTCACACGGTCTACCGTAATTTACAGGATTTGCAGCCACCAACCAAGGCACTGCAATTCAGATGG
CATGATGAGCAAAGGGTTCAGTGAAAGTTTCCCAGATACCTTAAGACAATGCCACCGAAGCCATTACTAACCCGCAGTTCCTGCAAGACGAATTCAATCAGTTACTACAGTTAGTAGAAT
GATCTGTCAATGGTCAAGTGAGATGCATAAGTTGCAATCTGTGTGAGTGAGATTGGGGAGGGGATGTCCGTGAAAGTTGCCTGCCCCAAAAGTTGGGCCGGTAACTCATTGGGTGGGCAA
>M_kobus-scaffold287889
TTGGGTACTAGGGGTTTTTGGAGTTGAAGCATCTGATGGATGGGTTGGATGCTGAAAGTACATCACATGGCCCCACATCTGCCCGGTACCACTGGATCACATCCCAATTATGATAAACTA
GTAGAGCTCTTCAATGGGACAGGAGGTGTCATTGAAGGATGCATACAGAGGATTGATCGAACCGGGCTGGATTTCATGGCATTGGAGGATCCGAAAGTAATACCGGCTATGGGCATAGAG
GCAGATTCTTACATGTTTCATATTGCTTTTGTTCAGGTACTTTAAAAGGTGGCCGGGCAGACTGGCTTGTTGAGAAATGCACAGTGGGTTTTTTAATCATGCTTATGGGTTATTACAAGA
TGCAGGAGTTGGGAGCTAGTAGTGTTACACCTTTACTAACTGAACGTTCTTCTTCAATCACAGAAAATCGTGTGGACAGATTGCAACGAGTTGTACTAGCTGCAATTAAACAATGTATAT
TCATAAGCATTTTGGCTTGCTTTTTCTAGGTCAACGGCTACATGAAATGACACTCAAGCCTCCGATGAAAATTGGAAGCCTTCTACCTGTAGTGAGTTATCCTTTTCTCTATCATATTAA
ATATCTGGACATCATAGGACAGAGATGGTGATGTAACTTGGACACTGACACCTATGGCATTGCACATGTTGACACACGTTTCAGTGGCAAACACAAACATGAGGTGCCATGGAAAGCCTA
TGTACTATTTGCCACCTGGCTACCTTTACCATTGGCTCAGGTTGGGTAGGGTACCTAAATGGGCTTTGATGGTCCACATGGTTACTAAGAGAACCCACCTATAGTTGAGTGAATATTTTT
AGGTTGCTCAGTCGAAGTTAGCTTTTCTAGCAGCAGCAGAAGCAACTCCTTTGGTTAATGCCCTGTCTTTCTTGAAAAAAGAAGCTAGCGGGCTTATAATAATAGGGCCAGAAGGGGGTC
TGGATGGGCAAGCACATGTGGTGCGTGTAGATGGATGGACAAGCACGCGTGGACCTTGGGACATTGGTGCATGTGGACATACGGGTTGCAAAACACTTGTAGATTGATAGAGGCATGTGG
CACATGTGGGTGCTTGAAGAAATCTAGTGGTGCATGTATGCATGGGCATATAGGCACATG
TGAGGTGCTTGAAGTTTGGATGAAGCACATGTGGGGTGCTTTAAAATGGATGGTCTCACT
ATGGGGTGCTTGAAGTTTGGATGAAGCAAAGCTGGGGTGCTTGAAAATGGATGGTCTCACTTGTGGTACATTGGCACATGCGATATGCACTATTACTGTTGCCAGTTAAAAATTCTTGAA
ACAAATTAGCCTCCCAATCCCTCTTCCATGGCACCAGAGGTCAATCCAACGGTTCAAAATGACACCAAGGATGCCCAAACAGAAAGTACACCCGCAAAAGAATGAAAAAGAAGACAAAAC
CAAGCATTTCAACAATTGTCACAGGGAAAAAAGGACTTGCGATAGGAAAGCTATAACACA
CTTCACTGAGGAGGAGGTGAAACTGATGACTGGAGCGGGAGCTACTGCTGTTGGTCTTGGGCCATGCCGATTACGTGTTGAAACTGCAACCATTGCACTCTTAGCATCTCTGATGTTATG
>M_kobus-scaffold288005
TAATCTGTAGTGGCAGACCTACTTCCATTGAGTTCATCCGATCTAGAGGAGATGAAACAACAAAGCCTATCATAGATTTGTCTGGCTGTTGGACGATCGACGGGATTTCCCTTGGTACAC
TCACGGAATAAATCAATCAAGAATTTCTGGGCTTCAGTTTCAGATGGTGCTGCTGGCGCT
GAATCCGATCCGGTCATTGTGGACTCATCCGATGAATCCAGCGCTTCCAGCTCGTTTGTT
GAACTATACCTGTAGGAGGTGATGGATTTTGGAATCTAGTAAACCCGCATAAGGGACTTGCAGTGTTAACATTTCCAATAGCACACACCCATATGACCAAATATCCACTTCCTGCAACCA
AGTCTAGAATCTCCAACGAGTGTTAGGCACGGCATAATCAGGCCTGAGAAACCTGAGAAAGTCCCATCAAATGAAAAATTGATCAAAGAAATGCAAGTCTAAAATCTCCAACAAGCACAA
>M_kobus-scaffold289773
TGGAAGCGCTGCAGTTCCTATTTTCCGTTGAATTCTGGAGAATGGCTGTGTTATGGACACTATCTCTCATCTTCTCATACCTCCATCTCCTCTTCAGAGGAATTTTTCAGAAATCCCAAT
TCCATTTTATGATTATACGCATGCAGGCCACTTCTGGTTTGGGTGCAGCAGCTGCAAAATATCTTTCTAGGGAAGGTTACTATGTTGTTCTTGGTAAGGCTCCCATCTTTCTAGTGTATG
AGTTCCTCTCCTTATCAGGGCCATTTCTGGCTTTTGTAACACATGGCTGGGCCATCTCAATCAGATCTCCTCCATTTTATCTCAGATTGCAACTACCCTTAGGTTACTTCTGATGTCCTT
CTTTTTCTATATGAATGAAGTTCATTTTTTGTGTTTGACTTGCAGCTGGACGGTCTTCTCATTTGCTGTCTAAGGTACTAAGCTGGAGTTCAAAGCATTCTGTTTTCCTACCATCGCCTC
CTATTCAAGAGATCAAGCAACAACAGGAAGACGTTCATCTGAAAGCATTTCAGGTTGATTTGTCATCCTTTCAGTCTATGCTGTCGTTCAAAAGTTCTCTTGAACAATGGCTTTTAGATA
CGAATCTGCATCCCTCTGTCCAACTCCTGATAAACAATGCGGGGATATTGGCAACATCAT
GATGGTGGAGACAAATTACATTGGTGCGTTTGCTCTGACCAATCTTCTTTTACCAATGCTAAAAAACAGCTCCACACCATCTCGGATAGTCAATGTGACGTCTTTTACTCATCGATGTGG
TACGCAGTATCACAGATAGAGGTAGATGAGGAAACATTGTCTGGGAAATATCTCAAGTGTTTTTCAAAATCAGGACACTATCCATTTGCACGTACTTATGAATACTCAAAACGTAAGTTG
GGCTTTACTTCTCTGTTTACAGTTTGCTTACTGTTATTCTCATACGAGCTTCATCGACAGCTTTTCTTGATGGATCCATCTCATCATATATCTGTCATGTATGTATCCTCAATTTATTTT
GCTGCGGATCCTGGAGCAGTCAAGACCGCCATCATGCGAGAAGTCCCTCGACATGTCTCTCAATTGGCTTTCACTGTTCTGAAATCTCTGGGGATTCTGCAATCACCTGAAAATGGAGTT
AAGCTTCGGGACAATATTTGTTTTCCAAGCTAATTCCTTACATTTGTACTATGTTTCAGGAAGCTTCGGGACAATACTTCTTTGGAGGCAAAGGTAGGACAATGAAGTCCTCCCCGCTTT
CTTACGATGCCAGACTAGCCAAAAAACTCTGGGCCAGCTCTTGTGAGCTGCTTCGGGAGG
>M_kobus-scaffold290011
GTCCATTATGGGACTCATAAAAATTGGCATGTGACAAAGTACTCGAATCTTACAATGAAAGTTACTGTAAGTCAATCATGGCAAGAGAAATGAGTGTTCTAGAAGCTATTTCAAACTACA
TTGCACTAATGCAGGTACTGAAAACGAGGCCTACCTTCACGGTGCATGGTTCTGAAGTATACAATGGTTTATCTGACATTGCTTTTATTTCATCTGACAAGTCAAGGTTGGTATCTCATC
TTGCTTGCATCGGATTTATACGGTGTTATTTATGTATGGGACAGGCGGATGAGTGACCATCCATGCCTAGAGCTTACCACAAATTTACGAAGCACACTCAATAGTATCCAATTAAATGTC
GAAGATCGGGTTAGTAGTGTATACTGTAACCTTCTTTTACTTGGAAGTGTGAACTTTGCC
CTTCTTAATTTGTAGATAGTTTATGGAGCAAGTAAACAAGGGATCGTCTATGCCTGGGATCTTCGTGGCGGGAGAACATCTATTGCTTTTCAAAGTCACAGAGAGGTATACAAGAATGGA
TTTATGTCGGTTGGGCTTTTGGACCAGGTATATTATCCACCTGTAACATCTGTGAAGCTGGCACAGATGCTAGAGAAAATCACATCGTTGAAGGTATGCAAAACTAATCACAATTTATTC
TCTTGATATCTTGCAGGCACAGTCTGATATTTACTCGAAGGAAATACACTCAATTGACCTTGATCCATCTTGTCCATATCAGTTGGCATTCCATCTTGACGATGGTTGGTAGGTTGAGGA
AATGTTTTCTGGATAATCACAGATATGGCATCATTGCTGATGCTGGCCTTGAGATACGTGCTTTGGCTATCATGTTTAACTATATCCCATTTCATTAGGTGCATTCTATACATTCTGAAA
ATAGGATCCAGATGCCTCTCCACCATAGTTACCCTATGCAATCCCTTGGAGTTCCTATGCGCACAGTGATTCCCTGCAAGCTTCGTTCTGCTCCTAAATTTGCAAATAGCATCCTGTGAG
TGCTGCACTTCTTGTAAATGTTTTAGCAGTTGTCACCATCTTAGTTGCATATCAGTGGCTCTTGTATGTGACAAGTGCAATGTCACATACAGGAGCTCATTTATGCTTTTTTCGCTGTTT
CCTTCTGCAGCTGCTGCACTTATTGTAAATGTTTTAGCAGTTGTCACCATCTTAGTTGCA
TCTGGCCAACGTAGTTTATTCTGTAAGCTTGACATCGAGAAGGCCTACGATCACGCTGATTGGGAGTTCTTACAATACATGCTCCTTTGCATGGGTTTTGGTGACAAGTGGAGAAAGTGG
ATAAAGGCTTGTGTAGAATCTGCACATTTCTCAGTCCTCCTCAACGGAGCCCCGAAAGGT
GGCATTTCTATGCCAAGTATATCTGCTCCTATATCTCATGTTCATTTCGCCGATGATTCGCTCATCATGGCTGAAGCGGATCCCTCCTACATTTCCAATCTCCACTCGGCCCTTAAGTGT
TTTGAAGCAGTCTCGGGTCTGAATATCAATATGGCCAAATCCAAGGTTATGGGAGTCAAT
ATTTTCGATCAAGAACTCTCTGAATTTGCTAGCGTTTTGGGCTGCTCCATTGCCTCTTTT
CCGACGTCGTTCGTGGGCCTTCCCCTCGTCTATGGCCCTCCTCCGATCTCGATGTGGGAC
>M_kobus-scaffold29002
CATGCCTCAACTGCAGCAATCACTTCATCATCCGTCGTTTCAGATGTGACCACCTCTTCTGATGCTTCGCCTTCTGGAGAGTCCATCTCTGGGCATTTCTTCTTCTCTGTCTCATTCATC
AGCTTCTCTCTTAGCTTCACCATCATCTCTTCCCGGGCGCCTTCATTCTCAGTGAAATAA
CGCTTGATGGCGTCTTTTCCACGGAAACTCTGCCCGTTCATGCTGTAGAATGCACCTCCT
GATTTCGTTATGAACTTGTGTTTCAATCCCAATTCTATGATCTCCGAATCGCGGGAGATT
CCCTTACCGAACTCAAGCTCAAACTGAGCTGTCTTGAATGGCGGAGCATGCTTGTTCTTC
TCTTCTCCCTTTTTGACTAGTCCGATCCTTCTGATATTTAGGCGAACGGATGCATAGAACTTCAACGCGTTCCCCCCAGAAGTGACTTCAGTCGGCCCGCCAAATCCTCCAAACGTGCTC
TGATTGATAAAGATCAAGATAGTTTGGGAGAGGGATAATGAATGGCTCAACTTGCGGAGAGCCTGACTCATCAATCTTGCTTGTAGTGCCATGTGTGCATCTCCCATCTCACCGTCAAGT
CTGTCCACAACTACAACATCAACAGCACCACTCCGGATTAAGGTGTCCACAAGACTAAGAGCCTGCTCGCCACAGTCTGGTTGTGATAGCAGCAAATTATCAGTTTTTACACCAATAGAT
ATACAGTAAAAGTTACCTCCATGCTTTTGTGCTTCGGCAATTACATGAAGAGCAAGAGTTGTCTTCCCTGAAGCCTCTGGACCATATATCTCCACAACACGTCCCTACAGAAATCCAAAA
TTTGGAAGCCCACCAATTCCCAATGCCATATCCAAAGAAAAAGATCCTGTCGATACCACAGGAACATGTCTAGGAGAAGCGGAACGACCAAGCCACATGATTGACCCCTTTCCAAATGAG
GAAGTGATTTGATCCAGAGCTTGGTGTAGAGCCAAATCTTTCTTAGACATATTCTCTTCA
TAACGCCTGAATGTACAGAAAACATAACATAGCCACACTGCCACATCTACCCTCCACCATTTCACAGAATCCATAAACTACATCCATAATACCCTGGATTTCTCTCAACACCATCATCGT
>M_kobus-scaffold290410
AGCAAGAGTCCAAATTCAATAGAGAGAACCAATGATTGGGTACAGAGGATCTTACAATCAGGGAGAATTCGATCTCATATCATCCACAGTGGGGCCCATCAGATCAATGCATTGATAAAC
CAAGGAGCTTTGGATCAGATAAGCGTAGATGGAGTGTCGTTAGATCATATCTGTGCGGAGACGAATACAATTTGGTTCTTGCCGAGGATGATTCAGCTTCCATAAGGAGTTCCGAGGCAA
CCGTAACACAGCCCATAACAAACTCTTTGAAGTATGATGATAATCAAACTGAAATCCAAG
CTAAAGATCATGAAGAACAAATAAACGAAGAAAAACAGAATTCACCAACTCACAAATGCA
CTAGGCGTCAATATGGAGAAATCAAACAGTTGGGTAGAAATGATATCATCAAAGAAACAGAAACCCGAAGTGAAGCGTCTTTGGGTACATCAATTGAAGTTCAAACAGGTGGATCCATCG
AAAATCTTCAAATTCAAGAACAATGCATGTCCTTAACACACAAAATGCAGAACAAAGCTC
CAGGAAGATTGGGACGACAGCACGGTGAGCAGTAACATATCGAAATTGAGAATCCAGAACAGGCTCGAAGCAACCACCAGGCGCGAGAGAGCTTTGGCCTATGCATTTTCTCAACAGGTA
TAAGAACTTGCACGAAGAAGAAACCAACCCATTCCGACTCCACGGAGCCTAACTTGGGATGGAGTTGGCTAGAGAGATGGATGGCAACCCGCCTGCCTGAAAACTCATCAGTTGATGATC
GTCTGAGCAAATGCCTCGACCCCATTTCTTGTGATCGAAGATCCATGATTATGAAGAAGA
TGTTCGATGTTTCGGGTGAAGAAAAGGAGAGCTGTGCCTCCAATGACATTTCAGTCGCGT
TCGATAGTCTTAGCATAACTGCAAAAAATTCCGACGATGGCTATCGGCCCATTAAAAACA
GGCTGAAGGCTGCAAGAAGTGTGTCGCGACGAAAGACGGTGCCAAGCTACCAATACACAG
CACATTCAACCAAGGTGAAAGCTCCTCCATGCTATGAATACTATAATCTACGTGACAAGG
>M_kobus-scaffold292448
TGGAAGAAAGTCTACTTGTTGGAAACGGGGTCGCGTTTTACCAGATTCTTGAGGCAGTGCCTTATCAAGGCCATGGGGATAAAATCAAATTGCCTCCTTCCTGCTTCACCGAACTGTCTG
ACCAAGGAGCACTAGATAAAGGCCCCATGTACTTCCAATTGTCAAAGATACACCATGAAG
GTCCTTCAAATACAGAGGAATCAGAACAACAAAACCATGGAACAACTCATTCTGGTGTTC
TTGAATTTACCGCCACCGAAGGTTCCGTTGAGCTTCCTCCCCATGTTTGGAGCAATTTGT
TTCCAGCTGTCACTCAGAATGCCCCTCTAATTGAGGTGAGGTATGTTAGGTTGCCGAAAG
GAACTTATGCAAAACTACAACCAGATGGGATGGGTTTCTCGGACATACCTAACCACAAGG
CCGTCCTTGAAACAAGTCTTCGTCAGCATGCAACTCTTTCTGAAGGTGACATCATCACTG
TCAACCATGGAGAGCTAAGCTATCAGTTGCGGGTTCTTGAGCTAAAGCCATCTTCCAGTG
TTTCTGTCCTAGAAACAGATATTGAAGTTGATATAGTTGGGCCAGATTCTACCTCAGAAA
GGAGAAATCAGCACGTGCTGATCCCACTAGAGCTTGGAAAGGTGGAATCAGGAATTGTAG
AGGAAGGAAAGTATAGCTATTACAAGTTTTCAATTGACAATGACATCAGCCAAAAAATAG
GTTCTGGGCATATGAATATTGTGGTTAAGATAGAGGTTGAAACAGATGGTGGGGACACCG
ATCTTTACGTGTCTAGGCATCCTGTCATATTCCCAACACACCACCAGCATGAATGGTCTT
CCCACGATGTGGGTTCAAAGGTTTTGATCCTTAGCCCTAAGGATCAAAGCGCAATTGCAG
GAACATACAGCATTGCTGTCTTTGGATTCAAGGGGTTGACCAAGTACCACATCTCAGTGG
TTTTTGAAGATAATAGCAGTCACAAGGTGGGAGAACAGGCTGTTTCTTCTTCATCTTCAG
CAGATGTTGTAGAGTGTCGGAACTGTAGACACTACATACCCAGCAGGACCATTGCACTGC
ATGAAGCATACTGCAGCAGGCACAACGTCATCTGTCAACACAGCGGTTGTGGCGTTGTTC
TTAGAAAGGAGGAAGTGGCGAACCATGTACATTGTGCTAAATGTAAGCGAGCCTTCCAAC
AGGGCGAGATTGAGAAACACATGAAAGTATTCCATGAGCCACTTCATTGTCCTTGTGGCA
AAACCAATAGCAAAACGGAGCTTTTGGTAGAACCATATCAAAGATTGGAGGGTGGGAGGTAGTGGGACCTAGTGTGGCCTGCTTCTTCTCACCGTCCTTGATCTGGTTTGGTAGTGGTGG
GGATGGGTTTTCCTACATAGATTTGTGTGCACCTGATGGCTTTCTACATTATTTCCCATGGTGGCAGGTACAACACCAGTCTTCTGTCTGCCCCTTGCGACTGATAACTTGCCGATTCTG
TGGGGACATGGTTCAAGCTGGTACTTCTCCATCAGACACTCGGGATAGGCTAAGAGGTCT
TTCAGAGCATGAGAGCATCTGTGGATCTAGAACGGCTCCATGCGATTCGTGTGGGCGTTC
>M_kobus-scaffold29342
AATTCATCTGTAAGATGTCATCAAGGGTTGTCTTGAGTCTTCTCTTGATGCTCTGCTGTAGTGGGCATACAACGCCAATTGTACTACCCCCAAAACAGTTCCAATCCCATTTGGGACCTG
ATAAATGAAACCGTCGTGCTTGAGCATTCCATATGCGAAGAATGAGAGGCTCATCAAGAAGGTTGAGAGGGAAAGATAAAAGGGCATGAATTCAACGCTTTTCGTCCGGACCACTAAATT
ATGATAAACAGCGGGGAAGCAAACATGGATATGAGAGAAGCAACACTCAAATATCCAACAACCAGCTGCCGCATGGGCGGATGAAGTAGCCTCATGGTACCAAATACTATGATCGCATAT
TAGACGAACTGGAAAACAGCCCCAGCTGAATTGACGGTGGCGACCAAAATAACACCGGGCGATACAAATGGAAGGCCATACCATGAGCAGATCAAGCAGTTCAAGAGGGCATATATATAC
AGAGTGAATATAAAACAGTAAAAAGATAGATAAAATCTTACATAGGTGATACAAATAACACAAAAGCGAAGAGGTTCCCTGCACACAACAGACAGCAACTTCTTAGGTAAAAAGATCATC
AGAGAGAGAGAGAGAGAGAGAGAGAGTACCGACGACTCCAGCTGCATTGCTGAGAACTTCACAGGTGGAAGATATTCCTGGGGAAATCATCAATACCTAAAACCTCAAGTAGATTCTCTC
>M_kobus-scaffold293466
TGCTTCAGAGAGGTATCCTCCCCAATGTCTGGAGTTACAACACTCTGATGCACTGCTTCTTTAAGTGCGGACGGCCCGAAGAGGCTTACATGGTGTTTCTTGAAATGGTCTCAAAGAATA
TATCACCATCTTCGACGACGTATAATATAATAATTAATGGCCTCTGTAAGTCCGGGAATG
CGGTAAAAGCGCTTAGGTTGTTCAGGAATAGGGATGAGTTGGGGTTTGCTCCAGGAATTG
TAACATACAATACACTCATTGATGGGCTTTGCAAATCGGGGAGGTTGGGCCAGGCGAGGA
GGATCCTCATGGAGCTTGGGGAGTCGGGACATGCTCCAAATGTTGTGACATATACGACAG
TCATGAAATGTTGCTTTCGATCAGGGAAGGTTGAGCAAGGGTTTGAGATCTTTTCGGAGA
TGAAGAGCAGAGGGTATACTCGCGACGCATTTGTGTATTGTACGGTGATTGCTGCATTAG
CGAAGTTAGGTAAGATTGGGGAGGCCAGTGCTTGCATTGAGGAGATGGTGAGAGATGGGA
TTGGACTGGATATGGTGGCGTACAACACACTGATTAATGTGTATTGCAAAGAGGGTAAGT
TGGATGTTGCGTTCCAGTTGCTGGAAGAGATAGAGAAGGGTGGTCTTGATGGGGATGACT
ACACACATACGATCTTGGTTGACGGGTTGTGTAAGACTGGTGACATAGATGCAGCCATCG
GTCACTTGCAGTATATGGAGATGAGTGGCTTCCAATCTAACTTGGCGGCTACAAATTGCT
TGATCCATGGGTTGTGCAAGGTGGGTCACTTGGATTTTGCGTTGAAACTGTTTGATAGGA
TGAAGGTGAAAGATTCATTCACATACTCATCGCTGCTGCATGGTCTTTGCAAGGCAAGGA
GGTTCCGTGCAGCATACAGGATCATGCTGACTTGTTTAAGAGATGGCATGAAAGTACTTA
CTTCTGCTCAGCGTGCTGTTCTTTTTGGTCTTCGTTTTTCAGGATTTAGTAGAGAAGAAA
>M_kobus-scaffold29360
TATTTATTTTTTCATTGCTGGTAGATGAGTGAACACAAGAGCCTATCAGATAGGTGTGCTGAACAAATGGTAGAGATCAAGTCTCTTAAAGCACTGGTATGTTCATGATCTGGGACAATC
TTAGGAAATGAAATATTGCAGATTGAAAACCTGCAGAAGCAAAAGCAGGAGCTCCAAATCTTTTTGGATATGTATGGACAAGAGTGCTTTGAAAAGAGGTATGCTGTGAGTTTGTGAAAA
CTTTCTACTATGAATTCCAGAGATGTGATAGAAATCAAGGAATCAGAACGTAGAGCTCAGGTGCAAGCTGAAATCTTGAAAAGTGCTTTGGATGAACACAGTCTAGAGTTGCGAGTGAAG
GCTGCGAATGAGGCTGAGGCAGCTTGCCAACAAAGGCTTTCTGCTGCTGAAGCTGAAATT
TTTATTAGCATTTGTTGTTGCAGACAAGTGTTGGAGCTTAAGGAGGCCATAAAAATAAAAGATGGGGAAGCAGACGCTTATATTTCTGAAATTGAGGTCCGGATGGTCCTTAAGTCCTAC
ATCTTTGTACATACAGACAATTGGTCAAGCATATGAAGACATGCAGACGCAGAACCAACATTTGCTCGAGCAGGTTGCTGAAAGGGATGATTACAATATTAAGGTTTGACATAATAGATT
TGGTTTCTGAGAGCGTGAAAGCAAAACAAGCACAGAGCTGCCTCCTTTCTGAAAAGCAGACGATAGCCAAGCAACTCCAGCAGGTTAATGAATCATTAGATTTCTTAAAACTGAAGATTG
GTGCAAAACTAGAGTTGGTAGATGCCGAGAAAGAGCTGAAGTGGCTAAGGTCTGCTGTTGATTCTTCAGAGAAGGAATATGAGCAGAACCAGAGGAAGATAGTTGAGCTCCAAGCGGAGT
AACGAGAAGAAGAAGCTTGAGGAAGAGCTTGCGGAGTGGAATAGCAAGGTTGCTGAAATGAGTTCTGAAAATAGGGAGGCTGCAATCCAGAAGCTTCAGGATGAAATCAAAGAGTGCAAA
TTCATATCCATCTTAATTTGCTTGTTGTGCGTCATTTCCCAGATTGGCTCCTGCTGCATCAGTACATGTTCCCATTAGGTACGAGTGGGTGCATGGTTCAGTGATCCAGACTTTTAATCT
CTGTATGTTCATAGACGAGTGATCGAAGGGTTTGGTGTCCCTGCTTGGGAATTTTCAGTAAACTGTCTTGTGAGGCACACTAGATCAACTGTCTGGATCACATGACCATGGGCTGTGGCT
>M_kobus-scaffold294244
TGACGCCCGATTCGATGCTTGAGTCACCGATTTTATTTGGAACGCCATCAGGCTCGGGCGTAGGTGGCAAAGTAGGTTGTAGGACGATGGCGTGCACCACCATGGCCAAGTTCATGAAGA
AGAAGAGAAGCATCGTTTTGGGCAGCATTTCAGCCCATATGCTCACCTGCTATGGAGATG
>M_kobus-scaffold29493
TGGATAGAAACGGCCGCCCGTTCATCCGTCAACGCGGGCCAAGCATCGTAGGTGAGACAATCAATGGAGGGCAGATCTTCGACAATCCGTTCCTTGCTCAGCATGAACCAAGCTTTGTAG
ATGAGAGAATTGGTGAGGCCGACAATCAATTCATCGCTTTGTGCAGATCGAGCTTTGTAT
>M_kobus-scaffold29567
TATAAGGCATTGGATCCTAATCGGTTATACCCACATCAGATGGCTGTTCATAGTATTGTTCTAGGGATCAATTTGAGTCTAGTGAGCTTGTTCTGCATATTTAGCTGTTTCTATCAATGC
AAAAAACTGGGGGCAAGATCATCCATCGAGTTGGTGGTGTTGTTTATCTTTTCCGTGGGAGGAACTATGATCCTCGTACACGTCCAGTATACCCAATAATGCTCTGGAAGCCAGCTGCTC
CTGTTTATCCAAAACTTATCCAGGATGCTCCAGAAGGATTGTCGAAAACAGAAGCCAATG
CCAATTGGGCGATGCAAGTGTTAGATCAACAACTAAAACGGAAATCTCTAGCCCAAGAATGATGTCATTGTGGAAGCAAGCAATCGAGTCAAGCAAAGCGTTGTTGCTCGACAAGATTGA
TCTCGGTCCGGATGCTCTTCTAGAGAAGGTGGAGGAGTTTGAAGGCACGTCGCAGGCAAC
GGAGCATTCATATCGGGCGTTGATTTTACCGAGTGGGAATGATGTGAATATTTCGAAAAC
CAACCATAGAGGAGACGGATCTGAGGCTGCAACCGATGACATTGGTGATGAAGTTGACAA
CGACAATGACATTTTTGTTAGTGATTCATTTGAAGGGGACGAATCATCTGTTCCATTAGG
>M_kobus-scaffold29968
CATTCATGCAGTGTGGTTGCAGGGCCCACCAGAGGACAAGTTCTGATCACTGATTGTGTGGTGTCCCACATGTAGGGTATCCCATGCCATGCACTCGCATGGGCCTGTGGTGGATGGACC
ATCTCCTCTCAAAAGGAAATGGCTTTGGGTTTCTAGCTTCTAGCCACACCTTTGCCAGCATTTTGACTAGGAGAAGATGATAGATTGGGTAACTGGCAAGCATTTGAACCATTCCTCCAT
TGTGGAGGTCTCTCTAGTGCAACCCAACCAAACTTCCCTTTCCGAAAGTCAGTCAGCACGCGGAATGCTGCTTGACTGGCATCCCCATTGAACAATTGAAGCGCAAGCTTCTCAACAAAT
AGGAAAGACTGTCTGGCCCATGGAAGCATACATTTTACCACAGTAGCCATCTGGGTCAATCTTGTAACGGTTGTAAAGGGCTTTTGAACCTGTCAAAGAGAAGAATTTGCATTCAGTGCC
ATACCTAGTCTCTGGCTTGTTAGTTGTGCTGGTAGAGACTGTGCGTGCGAGTTATCCAGGTTTTGCCTGACTTTGTAAACCTCAATAGTACCCAAGGAGGAAGAAGAAGAAGAATCTTCA
TACTGATGGAAACCTTGTGAGCATTTGTATGAGAATTGCAGCCACATCAGCCACATCATATGATCTCTCCCCAATGTCATCACACATTGCCAGCTTTATTGCAGCAGTCTGGTCACTGAT
TCGCATTGGCAGTATTCCAGGGGAATCCAGCAATTCCAGATCTTTCCCAAAACGGACCCA
ACTTCAACTCTCTTGTGACTCCTGGCCTGGGAGCTGCTGTGCACATTCGGCGTTTTAGCAAACGGTTAATTAGAGATGATTTACCTACATTTGGATATCCGACAATTCCAGCTCGGACCT
ACTTCGAGCTTTGCTGTCTCATATACAACTGAGCTTGCATGTAACTCATCTTTTTTACTTCCAGTGGAAGAACCATCGATGCAGATGGACTGGTACCTATCCTTGATTCTTGATTCCCTG
GAAAGGGGAACAAGCAGGGTAGAGGAATTGATTGACTCATCAGGCTCATGACCTGAAGATTGCAGGTTCGAATCCTGTCCCCGCCTAAGAAAGAGTGATTTCAGAGTCTGGTAACAGAGA
CTATAGAACCTGAAATCAACCACGGAGTCAACCAGCTTTGTGTGGTTTTTCTTGTTCATACCAACTTGGCCTGCTTTCTCTCGTGAATTGGTTGCTAAGAGGACGGATTTCTAGTGAACC
>M_kobus-scaffold300509
AGACAACTAACCAAAAGCAATGGCTACCTTTGCAATTTTAACAAGCTGGTCGTGATTATCATGGCCATAAAAGAAAGGCTCCTTGCGGAATATCTGCAAAAGAATAATAAAGAGCATGTA
AAAGAAACACTCACCATTCCCGCAAACATGCAACCAAGGCTCCATAAGTCCAAAGAATAGTCATAATCTTGCAAATCAACCAGGAGTTCAGGCCCCTTAAAATATCTGGGTAACAAGAGA
CGGGTTTAAACATGAAAACCTGAAATCTAGATCCTCAGTACAGATTACAGTAGCGTGTGCCTATCAACCATGCTGTTTTGTTCTCAGTTCCATCACTAGACAGATCTCAAGGGTGGTCAG
>M_kobus-scaffold301076
TGGCAGAATTACTGTGTGATGTCGTGGTTGAAAATCACAAGTGGGAACTTATTGAAGCAACTTTGGTTCCATTTTCTCTAAGGGCAATGGGGCTTTCTATGGGTTTACTTCAAAGTGAAG
AATTAGCCATTTACCAGTGGAGTAGAGACTCATTCATTCAAAGGCTGAATAACGAGTCAA
GCGATAGAAATGTGGATCAATTTGTCAAATTGCTCGAGTCTGGATCTGTGCCACTGTCTA
CTGCATGCCATATTTTAACTTCTTTGGTAGTTGCTGCTCTCAAAAGCTGTCAAGCGATTG
AAAGTGCAGAACAACTGAGGGCGGTAGGTCGGTGCTCTGCAGAAAATTTTGCCAGGAATG
TGCTGTTGGCCCTCTCTGATATGGCAGTTCGCATGCTTTCACAATGTCCAGAGCATCGAT
CATGTGCAAGTCGCCTTCTTCTTCCGTGTATTTTCAGGGCACTTGATGCCCTTTCCTCCT
GTTAAGATAGACAAAATCAGGACTCGTCTCTGGAGGTTATCGATTCTTGTGATTTGGGAGGAAAGAAACAACCGATGTTTTAACGATACTTCTGTGTCAGTCCAGACAGTTTGGTCCATA
GCCAAAAAGTTGATTTTTGAATGGGTGGGTGTTGTAAATGTTTTGACGGATTATGATTTA
GTGAAGGGTGTGAAAATGTTGCAGTCCAAAATGGTGCAGATGACTTTGATATAAGAGAAGAACAACTGTTTTGGGATGAAATGCGGAGAGGATTGGTACACTCCTGGAGCTAGTCCATCT
TCGATAAGGATGCCTTGGTGAGAAAGCAATCATTACATATTTTGAAAATATCATTGGGCCATTACTCTTGTAAACTGAGTGAAGAAAGTCAAGGCTGCACTGTTGTTTCAGATACTAATG
CAGGCGATAAGAATGGTTCAATGGCACATGGTATGACAAAGAGGGGACAATGGGCTGAAA
AGGAAGCCAAATCTTTAGGTGTGGGGCAAATATGCAATTCATCTGAACCCTTTCTGAACT
GTCAACAGAGATGGGCGGCATTCCTACTTTTGTATGAAATGCTTGAAGAGTATGGTGCAC
TACTTTGCAAAAGATTATTAAGAAAGAGAAAATGTATGAAAACAAGTATGGTACGAACTTGAGGGTGATAAAATCCAAGAATGGTCATGATCAATGTTTCCAATAAATGGATGGGTCCAT
>M_kobus-scaffold301549
ATATTCAATGGTGCTTCTCAAATTTGGTGTCTCTCCTCATCAAGGCTTGGCATGGGGTGAATCTGGGCAAGTGCAAGACGCGTTTGTGGAGAATGGCATTAATCGCTATTTGGTGGGCTG
CTGCTTCAGGGATTCCTCAAATTCTGATTTGGTCATTGCTAGTAGGGCCAAGACTCTGCTGATAGAATGGGCGGTGTATGTTGTGGGCCTAAAAGATTGTGATTTTCTGTTTCTTGGTGT
TGCGATCTGGTTATGGACGTTCCATATTTGAACCACTTTTGCCACTGATTTTGGGTCGCGATATTAGTGGTGAAGTTGCAGCTATTGGAGCTTCAGTTCGGTCCTTCAGTGTTGGGCAAG
AAGTTTTTGGTGCTTTGCATCCAACTGCTGTGAGAGGTACTTACGCTGACTATGCCATTC
ATACCATCTCTGTGATCTTGCAGGAGGCAAGTGCCATCCCCTTTGCCGCATTGACTGCATGGCGTGCTCTAAAGGGTACAGCTAGGATCTCTGAAGGGTATGATTATAAATGTGACTTAA
CAAAGGCTGTTGGTGTTGGGTGGAGGAGGAGCAGTTGGACTGTCTGCAATTCAGCTTTCAGTTGCTGCAGGGTGCCATGTGTCAACTACGTGTGGAAGTCAAAGTATTGATCGAGTTTTA
GCACCACCCATGAGACCTCTGCCCGGGATAGAATACCATTCAAAATAGCCGAGGCAAAAGGGCAGCGAAGGAATACGTGGTCGACAGACTTAGTGTCAACAAGGCAAAGCAGGCACACAT
TGGTGAGAATAAGACCTCTTTCACGAAGATTATTTATTGTAAGCACACGGTTCCTCACCG
CTCCAATGCAGCGTGTCCTCAGCCCCAGGGTCTAGCACGAAACCCTATGAATGGGAAATAATAGATAAGTCCTCTATTTCGGAGTCCAACAAGTTCCTCCTAAACAGGGTAATCCAAACC
GACAGAAGGGAGGATTTGAGGGGGAAATCGCCACACCATGGATCCTCCTAGAACCTAGTTCTCTCTCTGTTACCCATGGAAAAACCCAAGCCTTGGAAGACCTTAACAACCACAAGGGCA
ACCTCCTTCCAAGGGCAGAAGAGCGGTATAGAGAGGAACCCTTGGTCCACCAACCCCTCG
GGGCCGGACCATACTTGGCAGAGGGAACAGCTTTCCACAGGCTGGAATCTTTTACACAAA
GATATTGAATTAGCAATCAAAGGGCAGTTTGATGCTGTTTTAGACACCATAGGTGGGCCAGAAACAGAAAGAATAGGCATCAACCTTCTAAAGAGTGGTGGGCACTACATGACCCTACAG
GAGAGGCGGCATCCCTGGCTGATAGGTATGGATTAGCAATTGGGCTCCCTGCTGCTACAGCCATTTTATTGAAGAAACAAATTCTGTATCGTTATTCCCATGGAATAGGTATGGAGAACA
>M_kobus-scaffold301707
TTTGGCACTGAGTGCTGTATCTGAGTTGGTTAGTGGCTGGTCATCTATGGCAGGCATCTTTGGAAGATAGCCTGTCAAACCATGCTGTGAGTTATATGGCTCGAAAAGAATAAGTGAGTG
CAATTCGATGCTTCAGATATTATGGTTGATCGAGCTATGGTGCAAGGTGAATGTCATGCTTAGTCAAATTCCATCCTCTCTGTTTGTCTTGACATGGAAAGTGGTAGTGCAATGGAATCC
AGGAGGTTGTATTCGGGATCACCAGGGTGTCCATACCATGTCATTATCCATTGGAGTTTAAGACTCGAACCATGCAGAGGCATCGGTGCTCTTGCAAGCAGTCAAGCTCCTGTATAGGTT
TGGAAAGTGGCTGATTTGATAGAAGAGGAGTTTATGCAGAGGAAAGAAGATATCATTCTTGCACGCAGGCAGGCACGCCAACAAGGAGGAGGACGAACATGCAAAACAAGGAGTGTCTAG
AAGTGAAGTGATTCCCAGAATCCCAGCTAATAATCTCTTTCAAAGTTCCCTCGATTCTAAAGGGCTTCTCAATGAACTGCAACTGAACCAGCCTCAAAGAGCAGTCACAGTCTCTTGGAG
AGCCGGAGAAGGTTGGACAGGCCCCAAGAAGCCCAAATTGCAACTAGGTTACTTTCAAGC
GAAGAAAAGAGCTTCTGTCTTTCCTAAACCGTAGGAAATACAAAGAGATGTTAATGGCGCCTTTGGAGAAGAAGCACCTGCGACTGTCTCCTCTCGACATGCGGTTTCATCTTCGGGATC
CAATGGTCTGCTAACCAGGCCATGGTCCCACTGACATATTCAGGACCCTGGGTTGCTTTATGCTTATCCTCAGGTGGTAAATCGTTCAGTAATTATTTCCTCTTGGCTGATTGCATATGA
GGGATAGCAACCTGTTTGAGAGGATGGATATCAGATGTTGTGCCAAGTTCACTGAAACTGGCTTCGATGAAGAAGACATCTCCCCGGGGGAAAGAAGAAAACCCACATTAACGACATGCC
>M_kobus-scaffold30552
TACATCTGATGAGCGTGGCCGGGGGCTGCTTGACGCCCCCTCGAGAACCAGATCAGCGAATTAACTCCAATAACGAAGCTGAGGGACCAAAACCCACGCGCCAAGAGAAACACAGCTCTG
GTGAAGAATACAAGGCCCGTAACGATGCAGAGGGCGAACATTGCTTCAGAAGTCCTGGCC
TCAGGGAGGAAACCAGCCCAAATGGCGAGTGTTAGTTCTGCGAAGAATCTGGTGGCGCAG
ACGGCGAAGCTAGTCAATGTTTCTGCAGCATCTTCCAATCCCTCTGAATATGCATACCCT
ATCAAACAGACATCCAAGCAGAAGATGAAGAGATGGAAGAAGATCTTGATAGTCTGGAGA
ACCATTTCTCTCTCATCTACTCCATTCCTCCTTCTTATTCTTCCTGCCGCTGCCAGCTCG
>M_kobus-scaffold306124
TTGCAATTTGAATTTCATTCTTATAACATGAAATGTGCTCGAAGTCGAGTTATTGCTATCTAGAGAGAGGAATTGATGGTTTGGATGTGTATGTATTGATTTAAGAGGCTAATATATTTG
AAGAGGGATGTGTCCTGCAGAATCTTGTGTTTAGGATTATGGGGAGGAGGAGGCCATAGAGGTGATATTCCTGGAGGCAAGGGGAGGGAAGGGCAAGAGGGAGTCTTACCTAGTTTGACA
GTGAGAGTATTTATTGCAATGCTGGTGGAGAGTCTTATAGACTGTAGGGTTGTTAAGGAC
CGTGATGCTCTGATCCTTCAAAAGATGGGATTACCTGACCTCGCGGGTACTTGTATAGTT
GGACAGAATAAGGATAAGGGACTTCTTTTTCCTACCTGGTGCTGGAACTCCAGATCTACA
CATTGAAGGCGATTTGTGCAATGTGATCAGCTGGGCCATTTCGGGGAGATGTCTGTGGAGAGTGGAGACTTACCAATCTGGTCGGGGAAGCATTGGATTTTTTGTGCAGTGGTATCGATG
>M_kobus-scaffold309054
TAAGTAAGAGTTACATTGACCACAACGGAAGAGTCTGTGAAGACGATCTCTTTGGTGGAATTATCGGACGTTGGGTGGTCCGCACACTCAAACCTGATCCTCAGATGCAAAGGTTTCGCA
AAGACCAAGTCTCTTAGATCATGGTGCGATTCTAACAGCAACTGGGCACATGCATCACCA
CCCCATTTCAGGCTTCTGTCATGGTTGGAGATGTCGAGTACCATCTCTGCAGTTCTCATG
TCCTCGTGATCGCGGTGAGAACCATGCATATCATTGAGCTTCAAGTAGAGCACCGCATTA
TCGCTGGTTCCAGGACTGATATTAGCAGCACAATTGATATGCACCATGTTATCTTCTTCAGAGCTTCTATCTGAAGTTTCCTCCTCATCCTGGAAATTCGATACCACCTCAGGTTTCGAG
CATTGGTTTTTACTTATTTAATCACGCCTCTGGTAGCATTCACTCTCATTGCCGGTTCCAAGCCTGAATAAGGGAGGGTTGATTCAATTTGGTACCTTCTCAGAAAATTTTGTCACAACT
TATAACCTTAAATAGCAAAGAACAGTATACCTGGTAGCACATCAAAATACTGAAGATGATCATTTCTTGGTCTCCCATATAAATCTTCACTGTCACATCAGTAATGATGATTCAATATTA
GAACAGAAACCCTCTCCAGAGGGTAAGCTAACCAATATGGTAGCCCAAGAATCCCAAAGTTTGAAAACTGTAGACTTGAGACATCTCTAGATCCTTTATGAAACTTCAAAACCCTCTGAC
CACTGAAGACTCGGTACCTGTATCACAAAATACTATATCACTCTGAATAGTCGCAAAGGACGACATCAACGCAGCATATGAAAGTCCTAATGAATAGCTAGGATCTACATTCTGCTGCAA
CCAATCACCTAAAATCTCCTTCAACAAGGATACTTTCCTCATGATCATCTGCCCACAGAT
CATAATACAGATAAAAAAGATAAACCAGTTAAACACATACCTTTAAGTACTTCTTTGATCTCCCCTGTAGCTGCATCCATAATCCATAAAGTTTCAAAACTGTAGATTAAGGCAATAAAC
>M_kobus-scaffold31014
TGGATTCTGAAGGAAACCAGTGCAAAGCTAATGTACCATCTGCTTCCAGTTGTCCTGTGAATGCTTCAGCAAGGACTAGGATATGCGTGTTGACATTTCTCTCTTCAGAAGAAAGATCAG
TCATCTCAAAGTTAAGGCGACTCTATTCACAGGGCCCCTCCAGCTGAGAGAACCTCCTCCCAGTCGAGATTTGTTGAAGGATTCGAAGTAATAAGAAATATGCCCATGAAGATAAGCTGA
AAGTGGGCTGCACATAAGGAGTTTAGGGAGGACGGAATGTCCAATACTGGCTCTTGGGCAAGGTGTTCCATAATGGTAGCAGTGGCTATAACCGCCATTACCGTTACAATACGGGCCGTA
ATGTCAGTGATGACCTCAGGTACAAACGGGTAGTTCAGAAGTTCTTGAAGGAGTGGGATGGCAATCAGATAAGACGGTGGCAGTTGTCTAGGTGTACTTTCAAGCAATCTACACGAGGTT
CATGAAGCCTCTTGCGCCACATGAGATTTTAGGGCCTTACATAAATGATGAAGTGGCGGAGATGCGTAAGTATATAGAGGACATGAGGCCATGGTGGGAAATGTATGGGATCATGTTGAT
ATAAGAATATTACTCAAAACGAGAAGACACTAACCTCAGGAGCCATCCAGAATGCACTTCCTTTGCAAGATTTCAGCATGTTTAATTTGCTTGTCTGGAAAAGTGCACAGCTAGAAGTGT
>M_kobus-scaffold310786
CAAGCCAAAAAGGCAAAAGGGAAAAACAAGGCAACAAGAAAAGGCAAATACAACGCAACAAGCAATACAATGTTGTTCCAGAAGCAACAATCATTCCTTTCACCCCATATGGACCAAATA
ACCGCAGGAAGCGCAACTTTCCAACTGGTACATCTTTTGACTCTTGGACCTCCCACATGC
CAAGAACGAAAGAGGTCCGCAATTGAGATAGGTATTGCACCCAAGAGACACCAAAGAAGA
TCCCCTTGTTAAAGACCTCTTGAGGCTTTAAAGAAGCCAAAAAGGGAGCCATTGATGATAACCGAGATTTTGGCAAGGAAACATGGAACTTGATCCAACTCCATTTGGAACCGCAATCGA
>M_kobus-scaffold311710
TATGGTTTAAAAACCGGTTTTAGCGGATCGTATTGCACACAACCAATATGGGGTTGCATCGTCCTGCATCGCCGTGCACCAGGCAGTTTCGGGCTGAGACAGCCACATCGTTCATGGACA
ATACCGGTACATACCGGGCAATATGTACCGGTTTCAGACAATACTTTAGAACTTGTGTCA
CAAAGAACCACGTACGTACTCTTATCTCATTAAATGCCAGATCGAGTGAGGTCAAAGCTTCATTAACTATCTTCAAGCTGGCGGCTAAAGTGATGATTCCCTGCAAATAAAATAGATCAA
CCTACAATGTAACAATAACGAGGTTTAGTCATCCCACATGTGTATAATGAACCCCCTTGCACGCAACCGCATGCGCCAATGTGGCAGACTAGTAGGAGATCAGAACCATCCATCAAGCAA
TCTGAAAAAGGATTCTATGGGCCTCACTTCATCTCCAAGTCCATTCGCCCGTAGATCCAAAGTTGATATGGTTGTGTTATACTTTAAAGCATCTGCAATGTACTCTGTACCCTTCGCTCC
GTGTTACCTGACACCAACCAAGCTTCAGTGTTTCAATCTTTCCGTGATACTTAAGAACTTCGCATAGAGCCTTTGCACCGTCGGCTCCGATGGGATTGTAGCCCAGTTCCAACTGTTCCG
ATGGAAATGGTAGATGACTCACAGTGGTAATGACATTATTATCTTTCAAAGCTTGGGCAATATCGGCAACACCCTTTTCATGGATATTATTACCACCCTGGAAGAATCCCGTCAAGCAAT
AGAGGATGATAACGAAAATCATGTCCTCACCAAATCTACAGTTGTTATTGTCCGGTTCTGCTTCAAAGCATCAGCAATTCTTTCAGCTCCCTGCACAACTCTAGGTGTCACATGTTGTGA
AAATCCACTTCAAAAGATGCAAGAACTGTACACCACACTTGCCGAGTAAAGAAACAATGGATGAAGAGATGGTCGATTAATTCTGCATTGTTCATACACATAAGGCAAGGGTTAGGAGGG
ATCATCGCCCTTTTCTGAAGATCGTCTCTAGTCAAAATCCTCTTTCTTTCAACCAACCAA
TGGAGCTTCCAAGATGGAGAAGCATTCCATACTGAGTCATCTAAAACCGGGGATGGATGGATGTTGTGAAGCCGCTCCAACAAAATGGCAAAATCTGCTGCCTCCTGATCGGATAAGGCC
CTATGGCACGGAGGGCACCAAACACCTCTTCCACCAACAATGGAGAAGCAACTAGCCACT
>M_kobus-scaffold312101
CAGTCTCTAGATTCCCTCCGTGCTAGAACTCTCCCACTTGATTTATAAGATTGCCTACCATATGCATGAGTTGATCCACTCACTCTGTGAGTGGACAGATCAATTGAGCTACTTGCACAA
ACTCCTCCTATGCAATCTCCTTTGACGCCATTAAGCGATGACATAAAGTTAAAATTCCCC
TTGTTACCTTTATAATAACAGGAACTACTTTAGGAAGACTAGTAGGTAGCAGCAAGCCTCTGCGAGCCAGCTCAGCCAATGCCAAGCAGCCTCCATGCCATGAACCATCTCCCTATAAAA
CCTCGCCTGGTGAAAAGAGCTCCAACATAGAAGACAGGACTTCATCTGAAAGGGCTGCTGTTAGACGTGCTGTTATGCGTCCAATGCCTTTTGCTGAAGACCATCGGACAACCGTGTCCT
TTTTGGGACCAATGCAATCCGTACTTCACATTCTGAGCCGGAAAAGGGAGTTCTGAAGACCAATGAGAAGTGGCAAGAGTGGTAACTCTGTCCCATGGGAGAAATTTCTGTTAATTGGCA
>M_kobus-scaffold312396
TAGTCCCCCCAAATAACCCAAAAGAAACCCATAAGAGTCAACCTCCATCTAACCTTATCAGCTTCCCTGATACCTCCCCCATTCCAAGTCCACAAAAGATCACCATCTTCGACATCACCC
ATCCATTACCCCGCCAAATAATCAGATCCACTCCGAAAGGGGAAGGAAGAGCACCCTTGAGAATATCCAATATACTAGCAAACTCAACAATCTCCTCATCCAATACATTCCTACAGCAAG
CACCCTCATGCACTCCGCATTTACCAGCTATCACTTCCTTTCGCAGTCTTCGCTCTTCATATCTGAACCTCCAAATCCACTTCCCAAGAAGGGCAACATTCATATCACCCAGCCTTGCCC
TGCAATGCAATTGAGGTCATCACTACAAACATGCACTCCCGACATTTTAGGATTGGCCACATTACCCTTCAATACGGAGACCTCTTCAAAACAGACGATGATTTTCCAAAGATTATCCAC
AAACTCATTATCCACCATCTAATGCGTTGAAACCGCTAAGTAACCAGTCGTAGTCCTCCTTTTGAAGCACCATACTAAGAGCCTCCCCTATCACCACAAACAAAAAGGAGATACCAGAAC
TAACCAAGATGGAGAGAAGTTGATTTGACGCAAGCTTGAATCCATCCCCTCGCACATTCCAAGATAGGATTATCATTGGGCAATTGCTCCACCCATTCTTCCCCTATTGCCTCCATTGGC
>M_kobus-scaffold31312
CAAAGAATGAGATTAGGGGATAGATGGATCAAGTGGATAAATGGTTGCATATGCTCGGCTTCTTTTTCAGTCCTAGTAACCAGATCTCTTGTCAGCTTCTTCCCCATCTCAGTTGGGTTA
AGGTAAGGGGACCCTCTTTCCCCTTCCTCTTTTCCCTTGTGGCAGAGTCTAAACCTACTT
>M_kobus-scaffold313123
AACCTCATGTTAACCTTCTGGTGCATCTTCTAGGCGCATGATGGCGGGGTTGTGGCTGTCAAACTTTCTAGGGTACTGGGAGGTGCTCCACAGTTGATTACAATTGGAGTGGATAAGACA
TAAGGCCATATTCTCCTCTTGCAGTAAGATTGATGGGCTAGGGATCAACGGAACATTGAGTCTCCAGCTATCAAGCCTCCTCTTACTGAAAATATGTAAGTATGATTCTGATAGAAAATT
TTCTTCATGCCTGCCATGTGCTCTTACGTTACTCATCTACACAGAGATTGGACTGCTCAAATCACCCATTTATGGCAAGTTTCGCCTGTTGAATGTGGATGGATGTTTGTATTTTGAGTT
AACTGTACCTTTTCAGGCCACTGACCGAATGTGTGTAGGATATTCAATCCATGCTTTACG
TATTTCTTACTCCCACAGGAGTTGGATGTGTATTGTAATATGCTGGACAATATCTTCAAACAGACAGTGATTTTGGTTATGTTTCCATTTTTTCCTGTTCAGGTAAAAGGTAAGTGGATT
CTAATGAGCATTTTGATCTAATTAAATAGAACAGAGGACATACTGTAATTAGAGCAGTACCACATCGCCACTTGTTCACAGGATTTTTCAGGTTGGTCTCGGTTGCCATGTATCCATTCA
TACTGCAATAATGATATTGTTGTTGCTGTAATCTTGGGTACTGGAACAAATGCTGCATATGTAGAGCGTGCACATGCAATTCCTAAGTGGCATGGTCTTCTACCTAGATCAGGAGAGATA
TGAGTTCACTCTCCGTGCTTTTCTAAATGGACGCTTAGATCTTTCTCGAGCTGAAAATGTTGGAAAACTCATTTCAGCTAAATGTGTTGCTGCTGCAGATGCTGCATTGGCAGTGATCCA
GTCTGATGAGCAGGTTTTCTGCTTTAGTCAAATCATTGAGAACACGGTGCATCGAGTTGCTTGCAGAAATTGAAGCTCGTTTGGATTTTCATGATGAAATGCCGTCCCTGGATATAAAGT
TTTTGATGGACAGCATAGATGCTATGTGGCAAGATGTGCAGAAGGCATTGGACACTGCCA
>M_kobus-scaffold313669
TGTGTACTTTCTTTCAAATCCATATAGATACTCCCTGTACGGTGGAGATTGAGGTGCTCTTCAAACATCAAGTCCATACGAATGGAGCCCTTGATCAAGCTGGTTGGTGGGCCATGTTTT
GGGTGAGGAACAACCCAGAAATCTCGGGGCGCGTATTGGGTACCACTGCCACCAGGATGG
GAGCAGATTCGGTAAGACCGGGATCAACCGCAACGCGGCTTGGCCATTTTCCATTCAGGC
AAAAACGGATGGACGGAATGGATTTCTCGTAAACATCACTGTGGCCCCACCTAAGCATCCCATCCACGGAGCTTCCTGCTATGCTTTTGCAGGAAATCAGCGTCTCCTTCCTAATATTTT
TCCTCCTCTCCGCTACTCCGGCGCAAGATAGACTCACCACATCCCGTACTCAGCCTCAGAAGAACCCTAACATTCCTAGCACCAAAAGCCCCACTCCAACCACCTACCAACCCTCTACCC
TCTTCCAAATCGTCATACTAATCTTGGGAATACTATTCCTGGCGTTGTTATTCTATCTCG
TTTCCCCGCGGATTAATACATTGTCTTCATACACCGTCTCCTCAGCCACCGTCAATCCCT
TCAACATCTCCTCGTCGCGATTGACGGCCGCCTGGAATATTTCGATCTACGTCAAGAACT
ATCACCAGCGGAAAGAAATCTACTATGACAGTGTCCAGTCATCCATATACTATGGGTCCC
AGGTCATACTTTGTGATTTGTGGATCTTAGAAGGACTACCACCCAAGCTCAATGGTATGAATACTTCATCCATTGAAAACACTTTACAAGCTACCCAAACATTCAATCTGATTACGTGTA
AAAACTTTACAGGCATCCAAACGATTCCTTATAGGCTGTCAATTGGCTGGCCTAGCCTATGGGGTTTTGGGCTGAATGATCATGATTACCTCGTGGAAAAGTTACATGGTAATTAATTTA
AGGAGATGGAGGCCAAAAAGGAAACCAAGATCTTGGGTCTCTCAGAGAAAAGGCAGGGGGTGGAGGAGACGATCTAAACAGAGGTGGAGCCGACAGAAATGGCGGCAAAGGCTGGAATGG
GAAAGGCAATGCCGGCGGCTTTGGAAATGGTGGTGGAGAGAGATTGAAAGGGAAAGGCAA
AATGAAGGCCAAGGTGGCAATGGAGGAAATGGCGGCAATGGTGGTAGAGGCGGAAATGGT
GGCAATGGAGGAAATGGCGGGCGGCAATGGCGGAAATGGTGGCAATGGAGGAAATGGCAG
CGGAAATGGTGGCAATGGAGTAAATGGCGGCAATGGTGGTAGAGGAGGAAATGGCGGCAGTGGAGTAAATGGCATCAATGGTGGTAGAGGCGGAAATGGTGGCAATGGAGGAAATGGCGG
>M_kobus-scaffold31380
TGACACTGGCAGAACTCTTGGATGAGAGCCGCGTCGTGCCGGTTTCAGTTTACGGGAATCTGGAGGTCCTGATCACAGGTATCCAGCATGATTCTAGGGAGGTGGGGCCTGGGGATCTGT
TCGTGTGCCGTGTCGGGATGCGCACTGACGGGCACTTGTATTTGAGTGAGGCTGATAAGA
GGGGGGCGGTTGCCGTTGTGGCCAGCAAGGAGATCGATATCGATGAGACATTGGGGTGTA
AGGCTTTGGTCATTGTGGAGGACACGAATGCAGTGCTCCCCGCCTTGGCGGCTTCCTTTT
ACCGGTACCCATCAAAGAGCATGTCCGTGATTGGAATCACGGGCACAAATGGGAAGACAA
CCACTGCGTACTTGATAAAAGCCATGTATGAGGCGATGGCATTGCGGACCGGGATGTTGA
GCACCGTTGCTTACTACATCCACGGTGATAACCAGTTGGAGGCCCCACACACAACCCCAG
ACGCTGTTATGGTCCAGAAACTGATGGCCACGATGGTCCACAACGGGACTGAGGCGGTCG
TCATGGAGGCGTCATCGCACGCTCTGGTGCTGGGAAGGTGCGACGAGGTTGATTTTGACA
TCGTCAACATCGACGATCCAAATGCCCCATTCTTCGCTGCACAGGGTGGACCGGATGTGCCTGTGGTCACGTTCGCTATGGAGAACAAGAGCGCGGACGTGTACCCGTTGAAGTTAGAAC
TGTCATTGTTTGAGACACAGGTTTTGGTCAATACACCGAAAGGGATTTTGGAGATATCAT
CGGGGTTGCTTGGGAGGCACAATATCTACAATATCCTTGCAGCTGTGGCAGTTGGGATTG
CAGTAGGGGCACCGTTGGAGGACATTGTGAGGGGAATCGAAGAGGTTGATGGAGTTCCGG
GTAGATGTGAGTTGATTGACGAGGAGCAAGCATTTGGTGTGATTGTAGACTATGCCCATA
CACCTGATGCATTATCTAGGCTCCTTGATACAGTGAGGGAATTGGGTCCACGGAGAATCA
>M_kobus-scaffold314118
TGCTAAGCCGGTTCTATATGATGTGGGCAGCCCTGGCGTCGGTGGACCATTTGCTTCTTTCTTGGCATGGGGTGAAGATAGGGACTTCCAAGAATCTGATTTGGAAAATGGCCAAACAGA
TGGCCTCCTGTGTAAATCAAGGGTGGGCATCCCCTTTCACAGTGTTCACCATGTTGTGGCCCACATGAGTGTTGGATCAGGCGGATTTTTGGCACCTGGTGGTAATATAGGTGACACATC
TGATGGATCAGTTGGATGGCCTTCATACATCATCGTACGCCCCAGATCTGCCCAGTACCA
GCATTAACAAGTGTAATCACTTCCAGGGGTGATGGCAGAGGGGGATGATTCTGTAGCGGAAGCGGAAGGTGCTATATTAGAAAGTCTCAGCAGGTGTGGTGTCTCTGTCTTGATTTTTCC
TCATGTCCGTGCTGTTGTTGGGACATTAGGAGGGCGACATGGAGCTGCCGGAAGAGCTGGTAAGTGGCAGCATCTTCATGCGGGGTTCACTGTATGGTTGTCTCAATCTGAAGCCACTGG
TGAAGCTTCTGCTAAGGAGGAGGTTCGAAGGAACATACAAGATGGGAGTCAGGCTTACTCGAATGCTGATGTGGTTGTCAAGCTTGGAGGCTGGGATTCTGACCACACCAAGACAGTTGC
CTGCCATCTATGAAGGGAAGAAGAATCTTTACATCAGGTTAGGATGCCGTGGTGATTGGCCAAACATCAAACCTCCTGGTTGGGACCCATCAAGTGGGATGGATGTATCCACCGACACAT
ACAGTCGAACCATCTATCCTACAACATGCCACTTGTACAGGAAACAGTAGACCTCACCAGGAAGATCACCCTTCTCAGAAATCAGGCTGATCTGCTAACCAGGTGGGCAACACCTGTATA
CCAGATAAACTTCATGGTACTGATGGCCTACTCAAATGATGAGTTGGCAGATAAGATGGGAAAAGATGTTACGGTACCACAAGTGGTTGCCTTTATGTGGTCAATTCTCATTTGAAATTT
>M_kobus-scaffold31471
TGGTGAAGAAGCCCAGTTCCCTTTTCTTCTTCTTCATCTTCTCTCTCTTACTATGCATTGCTCCATTGAAAATCGATGCCAGACAAAGCGACGCTCTCAAGACGTTCTTGAAGAAGCGTG
GGCCCACCAACGACCGCCCTTTCGAGACTGAAGTCATCGAATCAGATCACCTTCTTATTC
CCCAGCAAGGATCAAAGGAGAAAGACAAGATCATAAAGCTACCAGGCCAGCCAGAGAATA
TAGATTTTGCTCATTATGGAGGTTATGTAACTGTCAATGAGAAGACCGGTAGGGCTCTCT
TTTACTACTTTGCTGAGGCTGTGGAATTTCATCATGACTCCAAACCTCTCCTCTTATGGC
>M_kobus-scaffold315033
TGGTGAAGGGGCCATACCACATTATGCCAACTTCCCACGCGTGCAAGATCCAGACAATCCATCAAGTGGGGACCACCTTGAACCCTGGCAAAAAGATCAAGCCAGTCAATTTGGGCAGCC
CTCTGATATTTGGGTCAGGGCTTGCTCATGGTGGTCATCAGTCCTCACCTAACAATTGGCCAGGTTGGCAGGATCCCTCACGTGGCTTGTCCGTGGGTGAGGTCTCTTCTATAGGTCCTT
TGCTGAATTTCATGGCAGACTGAAGTTCTAAAGCAGTTATCATCAATGGGTCGACTGGTGGTCTGTGCTGGAGATGGTGCTGTCCAAAGCTCAACTAATCTGTAAGTTTTCACTTAATTA
GCTCTTTTGAGATACGGAATTTCAATTTGGATTGACATTCCCCTAGATATGCTAGCCAAAGAGGCTATTGAAAGCGTAGGCCAATGTTCTCAAACATGGGGCATATCAGGTTCAGACTCT
TTTTCAGAGGTTAGTCCTCATCTTTCAAATCCTGACCCAAACTTCAGTTATTGGCATCTC
>M_kobus-scaffold317426
CACCTACCTCGAGAATGTTGGAGCTGCTGAATTTTCTGTTCGTGAAGAGAATCCTGATCGACATCTTCTAGCACCTCAGTATCCCTGCCTTCCTCTTCTGCAGAAGCCTCAAACTTCGCA
TAACTGATCCAAACCTTCAAGTGCTTGGTGCGGTCTAGCAGTCTCTCGTAAAGTTGCCTG
>M_kobus-scaffold317775
TAAAAGTCATAACCATGATTAAGGAGATAGTCCTGGTTAAAATCTCTCTTTGTAGAGGTGTTTTCAACAGGTCCTGTGATGATCCATGATCCATCCCAGCCAGATGGCCGCCCAGGATAG
GATCTCAACATGTGATCCGTTGGCTGGATTGTGGCCAAACAGACAAGATATCTTCCCGTT
GCATTCCCTGGTTGAACAGTCCCCACCTGATGAGTGGCTTGGATCTTTCACACATGAGGTGAAGTCCCTTCTCCATTTGCATGGTTCCGTCCACCTTCACTGAAGTATTAAAGTAGATAA
GAATTCTAAAGTAGAAGATTTTCAGTTACCCATTCTAGATGCTGTGCTGTAATGCCAGATACATTTCCAGCATAGATGCCACCCAACACCTAACATGCATAAAAGGAGAGGAAATATTA
AAAGGAATAAGGAAATGAAATTTCTACCTTGGAAACTGTCTCAAGGAACATCCCGGGGCGTACAGGACGTGGTTTACGGTCCGTGACACTGGCCTGGAAAACCCGATAATAATAATCAAT
TGTCTGCCAGGCTGGCACAAGTGCCACAAATTGCTTCTCAAGTCTATCCGTGGATGAATAACTTGAGAATTTCTCCTGCAGTACTGCTCACTGCTAGTATCGCGTGAAATGGAACTAACC
CTTCCCGCAATTCCACTTGATGCCCGTCGCCTGGCAGCAATATCTTCCTCATCCTTGCCA
GAGCTGTCCGCACCTTCATCTTTTCCTTGCATTACATGGCTTATCATCTCTTGGACAGTT
GTGGTGCTGTGCCTACATGATGTATGACAGTCGTCCAACCCACCAATCAGATGTGTCACCTCATATAACTCCCCGGTGCCAAAAATCAGCTTGATCCAACACTCAAGGGGGCCACAACAC
ACATGGTGGGCCCTCCAAGTTAATCAACGGGGGACGTTCCTTCCCAACTTTTTCACTGTGATGTGCCCCACCTAATTCACAGATCATCATGATTTTAGGGAGCTGGAGGTAACATGCCTG
>M_kobus-scaffold3184
ATCGTACTCTGGTCCAAATTTCAGGGCGTGACAGAACCTGATGATGAAGCAACATCCCCCGCGAGGTCAAGCTCATCCTCCACATTAGCTAGATGCCAGCTGAGGAGGCATCAAAAGAGA
CAAAGCCCAAAGCGTCAGCATCCAAACAACCCTCCCACAGAAGTTGCACCCTCAAGAGAAGGCCGTTGATTGGACGATGGGGAGGACAGTTCTTGAAGCTAACAAATGCAAAGGCAGGGA
TGTCCTGCCAATATCCAATATACCAGAGGAATTTGATGGGGCGACAAGAGCAGTATTCGC
AGAATTAAGTAGGTGAGATAGAAGCTCTACCCGGTGAGAGTATGACCAGGAGAGAGGAGCAATTATCAACAGCCGCTCCCAAAGCCACACCTGCCAAACATGAAAGCATCAGCAAGAGCA
AGAAGCTAGGGGATCAGAAGATACCTAGAGAAAGGAATAGTAGCTGCAGAGGATACGGGTGCATCCCAAGGCACAGTCGGTTAGGCCGAGACACAACTCAGCCAAGACAACAGTAACAGT
ATCATCACAATCGAAGATCAACACCAACCAGAAAATTGCAGCTCAGCCAGATCATCACAATCGAAGATCAACACCAACCAGAGAATTGCAGCTCAGCCAGATCATCAAAATCGAAGATCA
AGGAATAGGTGGACCCAGGAAGACAACCGCACCCCCAACAGCATCGAGAGCAGGAAGCAAGGGATTGCCAACCACTGTCTCAGGTTCGAGTCCCATGCTAGGCATTTCCCCGGAAGAAGA
>M_kobus-scaffold318584
CAAATGGAAGGACCAGACCTTAGCACCTGCTCGAGCTTCTCCGCCTTTGTGTAGTCCTTGTCTGTGAGCGGGCCAGCTGGAAAGGCTGTGATCTCCACCACAAGGTGTGGAGTGGGGAGC
TCATCAAACAGCGCTCTCACATTGTTGCAACACACGGTTTCTCCATGAGCACTCTCCCTC
TTATGGGAAGTGGCATCTATGAAATGATCATCGTCGGAGAGCAGAGATGCAATAGCTTTGAGAAGACGGCGACCTTCAGAATTCGAAGGGACTCTATAGCTCCTCTTGAGAGTTCCCTTT
GTTGTAGGATGCCATTTGCTTACTAGTTTCCTTTTATCCGCTGCATCCTTTTCCTCTGAT
GCGTATGGCTGCTGGCTACATTCTGACCATCCCTTTGCAGCCCAAATGATCAGATCGCTGGGTTGTTCGATGCAAGTTTTTCTTTCTTTCTTTCTTTTCTTGCATCCGTTTGCATCCAAA
AGCCCCAGTCAACTGGTCGTTGGACCAATGGTTGGACCCACCAGCCGCAATAGTAGGTCAGGTTCCAATCCAGGCTTTAAAACATTGCTGGATCCTGCCTCAAAGAGAAATGATCCAGTG
CCGCTTCACACGGGCCACCCACCGCGAGGGCGTACTCTTCGAACACAAGACCTTCCGCTTTCATACCACTTTGATGCAGGACAATTAGCCACTTGCTCTAAAAGTTCGAACTATAAAGAG
TGAGACCAACGGATTCTGGTGGGACCCAGCTAATCCAGCCCTAAGGAGAGCGTAGAAGATGCAAATCCTGCCTGCCCACAGCACGGGCGCCTCGATCAGGGACGCATGCAGCATCCGCAT
CCTCCCATCTCGACCGTTGGATTTGGATGTACCGATCTGAGATCTCTCACTCCGTAGATT
CTCCAAAGAAGGGAAGATGGTTTTGGTCAAAGAAGGTTGTTTTGGGGCCCACTGGAACGG
>M_kobus-scaffold319146
TCTAGTGAGTGAAATACTGAGATAAAAAACCCCAAAAGAAAATTTTAGATGCATGGTTGCAGAGAAAAGTATGTGGTGATATTCTATATCTGATATATATTGCCTTGACAAGTCGTTCTG
ATGTACAATTTACTTTTTGTGACAGGTGTTTGTAACTTATGTAATGGGGGTGTGAGATTTGTGCGTGCTAACGATCATAATAGGTCAGTTGAATGATTTTAATCATGTGGGCTG
GGTGCAGCAAAAGAGCTGATACCTTTATTGCCATTATTGTCCTTTGACAGGACAATCAGGTACGAAGCACTCCAGAGCGAATCAGGCAAGAAATTGCTGCAGAGATCTGGAAGGTCCCCT
TGGTTGGCTGCAGATCATATATCAAATCAGAAGCAGTACTGAAGATCATGGAATATCTTGATCTCCCCTTCCCTCAACTCGCACTCTTTTTACAGCTTGTACCTCTGTAAGCACCTTCTC
TGTTTATTGACTGTTGCAGGTTCCTGAGGGATTTTGTATACGACAATGTCGCAAATAACCGTTACACAATCTTTGGTCGTTCTGAATCGTGCGAAATATAGAGCACTGATGGTCGTCTCT
>M_kobus-scaffold320022
CAACTCTTCAATCTTCCCAGTTGCTGAAGATCATCTAAGTGCTTCAAAAGATGTTCCAGGCCTTCCCTCCACTCGTCCAAATCTTCAAGACGATTTGCTAGAGTTGAACTCGTCTTTCTC
ATATGGGGATTCTTTTTAGAATGATTCAGAGGCTGATGATTCTTCTTTGGGGACGTCTCT
CTCTTTATCTCTCTTCCAACGATCCCTCCTTGGCAGCCTCTCTCCTCAAACAGGGCAGAG
CGACATATCATGTCCTCAAGGGTTGGTCTCTCTCCCTTTTCCTTTGGTCTCTCCGGAAGT
TTCGACTGCTCGTCCAGATCTTCAAGACGATCTACTAAAGTCGAACTCGTTTTTCTCATATGGGGATTCCTTTTAGAGTGATTCGGAGGTTGATTATTCTTCTTTAGGGATGTCTCTCTC
CCACTCTCCTCCCATGTTGCTTGGTCTTCCGATGGTCCAATTTCAGGAGTGTCCTCATTGAGTTCTTCAAAAATTGGGATAAAGATGATATCACTCTTCAAGTTGGTAGCAGAGAGGGCT
CTCCGAGTTTTAGTGGAAGGGGTCCTCACCTCGTTTGGATCCCCAAGGTCCCTTTCCAGC
>M_kobus-scaffold320737
TGGTGCCGGCCACCACAATCTTGATATGGGTCACTTGGTTAGCCATGATCTTGGGTTGCCTTGCCGAGAACATCGGCGTCAACTGGGGCATGATGACTTCCCACCCGATGCTACCTACCA
CGGTCGTCGATATGATCAAAGCTAATGGGATAAAGAAGGTGAAGCTGTTTGATGCGGATT
CATGGACTTTAGGCGCTTTGGCCGGGAGTGGGATCGAGGTCATGGTCGGGATCCCAAATG
ATATGTTGAAGCAAATGAACGATTACGACAATGCAAAAGATTGGGTGAAGGCTAACGTCA
AGCAAGTTACATTATCCAGGACAAGACCATTAATCAAACAATCTCAGCCAAAGAAAGGCGGACCCATCTGTATTGTCATTGAGCTGAGCAGAAACCATTTTGTTCAGCTGAGCATCATAT
TGTTGCTAATGATAACCAATTGGTCCACTTGTGCAATGGGACCCGCTGGAATGCTACTGAGACCTCGCTTAGGTGGACTCCAAGCAGATTGTACAGATCTGCCTGTGTTAGCAGATTCTG
TTTTCAGATTTTGGGCGCGTTTGCTTGCACCAAATATATTGAAATTTCATGTCGTGCACC
ATGTTAGATTGATTCGTCATTCAACTTCTGATAGTTGGTGCAACCAAACGCCCTTAAGGC
AGATTTACAGTTTTTGCAGTCAATTGTTTTATGCAGAACTGCAGCTGCTTCCACTTGATT
>M_kobus-scaffold320753
TGGTTGGGCAGGTGATCTGGTGCTTGGCTCACATGCTCTGGATCGGAAACTCGGTAGTGGCAGCGGCCTCATTTGGCTTGATTGGACACCATCTGTTTGGTGTTTGGAATGGTGACAGGA
CAATCAAGATCTCTATGAACTTAAGAACCGGTTGCTAAGTATCACCAAGCAGAGAAGAAACAAGAGCAAACTGAACCAATCCAAGGTGGAGAAGGTAACCCGCTGTAGTGACATTTTCGC
CTTGGCCGTGCTTCTGAAGCTGCAATCACAGATTTTGATGGTCCCAGTAAATTACTGAAAGGTCTGGATGGATGGATAATTCGTGCAGGTTTGTACAGTTTGAGCCATCAAAAGTTATCA
GAACCCATTACAAGCTTATGGGGAAATGGAGTCTGGTGACAGACCAAGAGGCAACGATGTAGCTGTTAGTGGGCTGGCTGATGAAATCTTAGGAGCAGTAAATGAGCAAACGGTGGATGG
CCTCAGCAGATATGTGGCCTGAGAAGTAAACAATCACCAGTGGTGGGATGGTGTTGAATTGTGTTCTTCATCTGCAGCGGTTAGCCATTCTATGAGTGGACGACCATGGTTGGTGATTTC
CAGATGCTCAATTGAAATGGGTTGCAATTCATCACAGAGGAAATCATGGATTGCAATTCATCACAGAGGAAATCACCATGGCGGTTCACTACTCTATGAGTGGATGACCATGGTTGGTGA
AGCATTAGATGCGGAAGCAGGGTATTTTGTTTTGGGGAGCAGTGAAATTTCACACAGTTTATCGTTTCAGCTGGAGATTTGGGCCATCATTTATGGTGGGACTCATCAGATGAACGGTTT
>M_kobus-scaffold32106
TGAAATCGGACAATCAACCATCAAATGACACTGTAGAAGAGATTAAAGGATCAACAGATATGGATGATTTGATAACCAAAGAGATGGATACTTCTACGATCTTAGTGGAAAACTCTATGG
TGATTTTTGTTCTGGTTTTGGTAGATCAAACTTTGAAGTTTTTCCAAGCCTTTTGGCCCTGTATCTGTTTGGTACTTGTGTTTTCCATAGCTTGTGTAAGTAGATACTTCTGATTAAAGC
CACATTCATAGATCAGGGCGAGGCCCCAGATTTCTATTTCCAGAAGTATCCAGAAGAAAATCCAGTCCTAGGATTTTTCACTTGGAGATGGGTTCTTGTGCTTGGGTTCGACCACATGTT
TTCCTCTCCTGTCTTCCTTGGAATGTTGGTTCTTCTCGCTGCATCTCTCATGGCCTGTAC
GCAGATGGTCTTTCTTGCATTCAGCTGATGTTATTCGCAAGCAGGAATTCTCAGACTCTCTGCCACGGGCTTCTATTCAAGATTTGGGCGTTATTTTGATGGGTGCAGGATATGAGGTAT
TGTTCCTAAAAGGGCCATCGTTGTATGCCTTCAAGGGGCTGGCTGGTCGATTTGCCCCCATTGGAGTACATTTGGCGATGTTGCTGATAATGGGAGGAGCAACTCTCAGTGCTGTGGGAA
GCTTCCGAGGCTCAGTTACTGTTCCTCAAGGACTGAATTTCATTGTGGGGGATGTACTGG
GTCCAAGTGGCTTCCTTTCTACTCCTACACCAGCTTTCGACACTGAAGTCCATGTTAACA
TGTCGCAATTCCACACTGATCTTTCGCTGTTTGACTTGGACGGGAAAGAAGTCATGAGGAAAACAATCAGCGTAAATGACCCACTTAGATATGGAGGGATCACAATATACCAGACGGATT
GGAGCATCTCAGCCCTTCAAATACTCAAGGATGGTGAAGGTCCTTACAATCTGGCTATGG
CACCTTTGAAGGTGAATGGAGACAAGAAGCTTTATGGGACATTCCTACCAGTTGGAGATA
CATTGTTTGCTAGGATGCAATTCGGGCAGGTTGGATCAGGTTGAGTGTCAACCCAAACCCAATCCAACCTCAAGAGGACCCAGCCCACAACCTGACCTGACCTTACCCAAAATCCAACCC
TCGATGCTTGCACGTGATCTGCAGTCCATTATCTTGTACGATCAAGAGGGGAAATTTGCTGGAGTCCGCCGGCCTAGTTCGAAACTTCCAATTGAAATTGATTCCATAAAAATTGTGATC
GGTCACATACACACCAGTACATGTGCCATTGTGTCAGGCAAACATGAGGACCAAGCTTTTCATCATGTGTGTCCCACAATATAATTTCCATGGCCTGGAAAACAGGCTGGTCCACTAGTC
>M_kobus-scaffold322122
TGACAGCTGTTGGTAGCAAAGAGGCTAACATCAACACACTTTTTGATAGAGACTATAGTTGCAAAATCATAGGAGCCTTTTGCCCCATCCCAATAAGCACGTTAACCGGATGGATCCACA
GTTTTAATAGAGGTGAAAATGGGGAAAGACAACCACCCACCGCCAACATGATAATCTGTC
CGATCATGGCGTCAACACTCAGAAGAAATTTCACCCTAGTGATTAGCAAGAATTACCCCT
CTGTAATGATGGGATCAATCTCCCAACACCTTTCCAAAGCAAGATCCAAGCTCTATAATC
ACCAACTATGTTCAAGCATGCATTGGGATGCCAAACAATTGAACCCGGATACTTATGTTG
GTGACCACATCACATGGACACTAGTTCTGCACCCTAGCTATGGAGAAAGCATGCTGAGTT
>M_kobus-scaffold322680
TGTTTTAAACCGGTGTATCAGGTCTCATATTGTTCACCACCAATATGACCACATATCATCCCTGTATCGGGTTTTATATGAGCTATTTCAGGCACAATATAACTGTATCATTCATGAGCC
TACTGGCTAAATGTGAAATGCTAACCCTTCCCTGACGTTTGATGTAGTCTGCGACTGCTTTCATTTCCTCAGCGGAGATATATATGTACTTTCCTCGGTCATCCATCACACCAGATAGCC
AGTGAATGCAAACCGTAACCTTGTCCATCAGGTAGATATGAGTAGAAGGCACTGCTAACATACCCATACTTTCCAGTGACGTTATTCGATTGATGCAGTCCTGCAAAACCAGAAATAGTT
TCCTACTCTTGAAGGTGGGTGCATGTACCAACTCGGCTTCCAAGCGGCAAGCATGCCCCTACTTCATGAATGGCTGGAGTTTTTCTATGCACTGTGCCAGACATTGCCGTTGCAGATTTA
AATTGCAGGAGAAGTGCAGATGGGAAAGTACCTGAGTGCGTAGCTTGAACTCGGCTGCCAGATCTTCTAATTGAACACACTTGTTTTTCTGCAAAGATTATACAATATTATTACAATCAG
TAAGAAACTAAAATCTACAACTTTCTGAGAATTAACACTAGTGGCCCATTCAATCAGCAAACGCTTAGCCCTAGAACCTACACACTTAGCAGTAGAGGCAGAGTTGTTGAAACATCTGTT
ATTCCTTTCTTCCCACACGGCCCACCAGATGGCAAGAATGGCCATACGCCAGATCGTAGA
CTTCAACTTCCCAAACTTGAGCCCATTCCAAGCGACTAGTAAATCGGTGGCTGAGCAAGG
CGAACACCAACTGACCGAGAAACATTGGCAGAAATCTTCGATAATGGAGGAAATGAACAC
TTGATGTATTCCACAAAATCAGAAAGCAAGCCCTGGCTCCCATCTTGCATTTCATCTGTTGTTGTACCTTCAGCATCAACAGAAAACTCCCCCTTCCATTTCTCAAACTCCAACGCGGCA
ATCACCAACCAGCAAACGCTCCTGAGCTTCGCGCTCCTCATCCTTCCTCCGCCTCATTTCTGCATAGTGGTCTTGCTTTGTTTGCCTCGACTCACGTGCTACTTCATCAGCCTTAAAAAC
TGTCGCTGTGCCTCTCGTTCTTGTCGTTTCTTTTCCTTCTTATTTGCTGCTTTAGCAACATAATCAACCTCAGCAACATCCTCATCACTTTCAGCAATTATCTCTGCAATCCAAAATTGA
>M_kobus-scaffold322855
TGGAATATCAATCAGAATCTCCTCCATTCTGGGGGGCGACTGCCCCCGATCTCCGACGCAATCAACACCGTTCATCTTCTCTCTTCCTCAAGCCATGGTTCGTCTTTGTGGTCACTCCAA
TCCTCGGAATATTCCTACTCCTTGTAATCCCCTCTTTCTTCTCTTTCTTGGGAGGAATCT
TCCGACCCAATCACGTGAAGAAGAGCTGGGATACTCTCAATCTCTTCCTCGTTGCTTTCG
CCATCATATGTGGAATCCTCAGCCGAGGTGGCGGCGATACCGTCGATAACAGCAGCAGCG
ACACCATCAAACACTCTGAGAAAAGTGGGTCAGACGATAATCACGACCGTCAGATCCCAA
AATGGCTGAACCAGTATACTACTGACCCGATGCAGTCGCATCTAGTTGAAGAGACTGCTT
CTCCATCAACGAACTTCCGTCGGATGCGTTGCAGTAGTTCTTACCCAGATCTGAGGCGGG
AGTCATGGGTATCTGGCGACAGATCTCAGTTCTCTGATGATATCGATCTTAATAGCCGGC
AGAAGCTAGATAATCACCGTCGCCGTCGACGGAGATCCTATGGAGAAAAAGATCTGGATG
AATCGGGTTTTAAGACGATCCGTGTTGATACATTTGAAAAGATTAGTACATCATCGTCAT
CGATACCACAAGCATCGACATCATCATCTCGGTCTCCTCCGCCGGTCGTTAGACAGAAAG
CGAGACGGACATTCCAAACGATTCCACCGAAAGAAGAGAAAGAAGAGAAAGTGGATCTTG
AAATTAAGAAAAACCAACAAGCACAACCACCGCCGCCGCCGCCGCCGACACCACCACCAC
CACCGCCACCACCATTGCTGCATCAATCGGAGCAGAAGAAAAGCAGCAGAAGCAATAAGA
AGACTAGTGTGGGAGGAGGTGCTAAAGACATCAAAAGCGCATTGGCTTTCCTCTCCCATC
AAAGGAATAAGAAGAAATACAAGAACAGGAATAATTACGATACTGACCTTCCTTCGCCTC
CTTCTTCCCACCTGCCACCATCAACGACACCACCTCCGCCACCACCTCCACCTCCCCCAG
TGAGGGCTCCGGCAAGCAACAATCTCTACAATAGAGAAGAGAATTTGAGCAGCGGAGGTACATCTCCTTTGATCCCAATGCCGCCGCCGCCTCCGGCTCGTCCAGTGCCAATGCCAACTA
ACGACATCCTCTACCATGGAGGAGAGAATTTGAGCAGTGGGAGTAGATCTCCTTTGATCC
CGATGCCACCACCTCCACCTCCTTTCAGAATGCAGGCATTGAAGTTTAAGGTTCGCGGGG
ACTTTGTTCGGGTGCAGAGTGGACTGAGCGACTCCTCGGATTCATCAGAGTTTATCGAGA
TCACTACTGATGAATCAAATGCCAATACGAGCAATGCAACAGTGTTTTGTCCCAGCCCAG
ATGTTAATTTGGAGGCAGATACTTTCATTGCGCGATTCCGGGCAGGATTGAAGCTGGAGA
AGATGAATTCCATTAGAGAGAAGGAGAAGAGGGGTTGGAGCACATTACGAGACGCCATTC
>M_kobus-scaffold323932
TGCATCTATCATACCCCCACTTCATCTCAAGGCCTACCATCCCTTCAATCACAACCACTCATTCTCACCTTAGAACCCCATTCCAAACCCTCGCCATGTCCCACTTCCCAAAACCCCACA
CCCTCAATCCCATCCCCAACCCACCCAAATCCCCATCCTTCCTCCCAAGCTGCAGAATCC
AAAGCAGGTCCACATCCCCCATCAGCTCAGATGATTCTAATCCTAACACAAATCCAACAT
CTGAAGTGAAAGAAGCTGATGGAAAGAACTTTTGGGGTGCTGTTAGTTTGATCATAGGCA
CTGCTGTGGGACCTGGAATGCTAGGCCTTCCATCTGCAACCATCAAATCAGGCCCACTTC
CATCCACCATTGCCATCATCCTCTCATGGGTCTATGTCATTTCCTCCATTCTTCTTGTTG
CAGAGCTCAGCTTTGCAGCCATGGAAGAAGATGGGGTTGAGGAGGTGAGCTTCACTGGCC
TAGCTATCAATGCATTGGGCAGCCATGCTGGCGCCTTTGTGGCGGTCATCTACGCCTGCT
TGAGCTTTTCCCTTTTGGTCGCTTGTGTGTCCGGCATTGCTTCTCTCGTTGTTCAGTGGT
TCCCGTCAGTGAATTTGATCGTGGCCAACGCCATTTTTCCATGTATCACCGGAGCTGTTA
TTGGGTTCTTCCCATTCAAGGCCATCGATGCAGCAAACAGGCTGTTATGCATTCTCATGC
TTCTCTCCATAACCGCACTCGTTGCGGTCGGTTCGTCCGTTGGAAGAACCAATGTACTGA
GTTCCTTTGGTTATGCTTCGTGGAGCCCGGCTACGATCTTACCGGCAATACCAGTAACGG
TTCTTACTCTGGGTTTCCATGTAATTACCCCTTTTGTTTGTAAGATTGCGGGGAATACGG
CTTTTGAAGCACGAAAAGCAATACTGTTTGGAGGTGCAGTTCCATTGGTTATGGTCTTGG
CATGGAATGTGGTTGTTTTGGGGCTTGCTGGTACTAATAAGGTGGCTTCTGAAGATCCTA
TTCAGCTTCTGCTCTCTGTGAATTCCTCTGCTCTACCTGCAGTTCAAGGTTTTGCATTTT
CGGCCTTGGCGACTAGCTTGATTGGTTATGCCGTTAGCTTCCCCAAACAGCTCGTCGATA
CATTGGATTTAATCTTTCAAACAGCTGATGGGAAATGGATGAAGGCTTCTTTAGTGGTAG
TTTCAAGTCCTTATGAGGGTGGACGTATTGGATTTGCAGTTTATTCGAGAAGCCGGAAAG
TGTGAGAATGGAAAAGAGAGATCTGATTCGCTGAATCTTGTCAGTTCAGATGAAAGTAACATATTTGTGACACCCCTTGTGATTGGTTCTGCAGTCCTTGTTGCTTCTTTCTTCCGCACG
GCTTTTTCTTCTGCACTTAATTTTGCTGGAGTGTATGCCAACTGCTTTCTGTTTGGGATC
TGCATGTGCAGATCATGCAGCTCTGGAGATGTGAGCTTACTGCCTGGTGGAGATGGTGCTCTTTTGATACTCTTTGCCATTGCTGTTGTACTTGGAATTTGGCACTAGATGGCTACCCAC
>M_kobus-scaffold324280
TAGACCTGATGACCATGGCATAGTCCAAGCTTGAATTGACCAATTGTAAGAGTCTTCGTCTCTGGATAGCGGGCATCTTCATCATATTCACCTCGAGTAATATGCATGTCTGGGCATAGG
GTGACCCAGACTGTTGATCTGTTGAGCCCCACTGTGAATGGACCCTGCTCAAATCTACCATATAGAAATATTTCAGTCGAACATCGACCTTTGCTGCGCTTATCTTCTTCACCATCTATT
CGTACATATGATGTGTTGGATTTTCCCTGGAACAAGCATTGATTTGAATTTTGCTGGCAAGTCAGGTGCCCTGTGAGGGATGTGAAGATCTCCTAGCGCTAAGACCAACACCATCCTTCC
TTCATTAGGCAGATAGAGATCGAAACCCTAGGGTCTGGTGTCCTGATGCCCCTGGCCATAAGATTGAGGCCTGGGGTTCAGTGATCCTGACCATATAATTGCTGGAAATTTCTTTCTGAA
>M_kobus-scaffold32544
TAGCGTAAAGCTCCTTTTGCTTGTAGTGTCATCTTAGTTGGTTCTCCCACCAACTTTAGTCCTTCAAGGAAAGGCCCCAAAACCATCCTACAATCTAGCTTTAGTCTTGAGTCAATCATA
CCCAAACCAACCTACATGCCTCATACTTTGGCCAAATCAGGATGCCACACCAGCTAATCTGTCTACTTCCATGATCAGAGTTCATCTCCTTATTCAGGACCCTCAGCATACACTGAACCC
>M_kobus-scaffold325627
TGTTGGAGAAGATTTCTTTTCGAGAAATCCGCAACAACGATCTAGGGTGGCAAATGAACCCAATTAGCTGGTCTCAAGCATGTTCGAATGGAGCCCATGAGCTAAGGAACTGGTCCAAAC
CCGTTTCAACCAGGATCAGGAGCCTGACTAGCCCACCCTACAAGTACTCACTGCAATACT
TCTGAGAAGTGTAAATAACCAAATTGCAACTTCCTTGCATAGCATTTTGCATCGCGGGGACCACAAAATTCAATTGCCTTACCTTAAAGTTCGACATGAAATGAATGCAGCTGCAATTTG
TACACATCCACCTGTTTTGAGGCATTACACAAACGATCCCAACAGAAGATGTTGCTCATGTTCTTTCGTTGCTCTTCCAATGCTGAGCACCTCTAGAGTGGTGACGAAAGCGATGGAAAA
GCGAAGGCAAACATGAGGTACTTGATCTGTGACAAGGCTCGAAATTTCATAAAGTTGAGTTCACTCAACAGAGTTGTGTCGAGTCATGTTGACTCATCCAAATTTCGTCTGGAGTCTCTG
CATCACTCTCACCAGTGTAGAACATCCGTGCAGGATCCAGGCTGTTCATCAGGTGGGTCCCACCATGTAGCCGTGGGACGTGGATTGCCTACTGATGCTGTCAGTAGCCAGTAGTTACTG
TCATTTCCTCTCGAGGAGAGCTCTTCCACACCTACAATGAAATCCTTCTGTATTGTTCTCTGTCTGCTCACAATGACCGTCCACGCTGCATCTCGAGTCATTACAGACGTTTCCTCCATC
TCTGTCTCTCTCAAAACAGAAGACCAAATCGTTGGAATGCAACCCACAAGAAAGCTGAGC
TTGCTGGAGGGACGGAAAGATCTGACATAAAAGGCCTCAAAGGAGGAGAACTCGAGGACAGCAACGAAGAAGAAGGGCTCATCTACAACGTGGATTACCATGGAGTGACAACACACCCTT
>M_kobus-scaffold326395
TGAAAGAGGCAATCAGAATGGTACCCGAATCCATTTACGATCCCGAGTTTCCAGACACATCGCACTTCCGCTCGGGTCGAGGCTGCCACTCGGCCCTAAGACGGATCAAAGAAGAGTGGG
GAACCTCTCGCTGGTTTTTGGAATTCGACATCAGGAAGTGTTTTCACACCATCGACCGAC
ATCGACTCATCCCAATCTTTAAGGAAGAGATCGACGATCCCAAGTTCTTTTACCCCACTC
AGAAACTTTTTTCCGCCGGACGACTCGTAGGAGGTGAGAAGGGCCCTTACTCCGTCCCAC
ACAGTGTACTACTATCGGCCCTACCAGGCAACATCTACCTACACAAGCTCGATCAGGAGA
TAGGGAGGATCCGACAGAAGTACGAAATTCCGATTGTTCAGAGAATAAGATCGGTTCTAT
TAAGGACAGGTCGTATTGATGACCAAGAAAACTCTGGAAAAGAAGCAAGCTTCAACGCTC
CCCAAGACAACAGAGCCATCATTGTGGGGAGGGTAAAGAGCATCCAACGCAAAGCGGCCT
ACCAGAAAACGCCTTTCGTTTTCCCCCCTTCGTCGGCCCTTGCCACCTTCCTTAACAAGCCCTCGAGCCTCCTTTGCGCCGCCTTCCTCATAGAAGCCGCCGGGTTGACCCCGAAGGCCG
AATTCTATGGTAGAGAACGCTTTAATAATAATTGGGCCATGAGAGACCTTCTTAAGTCTT
AGGATCAACAACCGTAGCTGCACGGAGTACGGTAGAATTCCCCGGTACGGTCATTCGGGAAGTCCCTCCGAGGACGACTCCCATACAATTCTTGCGAGAGCTGGAGAAGCGTCTACGGGT
CTAGGTAATAGTATCCCGATCAAACAGCTGACGAAGGGGATGAGCGGAACAGGGAGTCTACTGGACGCGGTTCAACTAGCGGAGACTCTTGAAACAGCTGGAGTCAGAAGTCCCCAAGTG
>M_kobus-scaffold327315
CAAGATTTCCCAACTTGGAGCAAGTGGAAGAAACTGCCATAAGATTTTTCCTCTTTCCTTAATGGCGCTACCCACCAGCTCCTAAATGCATCCACAAGCTGTATTGGTGAATCATAGAAC
ACAAACAGAGAAAAACAAGCACCCAAAATGCCTCTTGGGTGCTTCTGTTGTGTATTCATT
AAATGATCGTAGATGAGGATCTTGTCTGCAGTTGCAGTCCAAGCAAAAATCCTTAAGCCT
TTGCTTTGTCTGGATGTGCCCCAAATAGAACTGATTGGACAAGGGAGGGAGGGCCTGCGCCTGTGGCATTTTCGCCTTGCTCAATATTGATGCCTTTAACGAAGTTTGTAGCTTTTGTCA
ATAGGATTGGCCAATCTTTGAGAATTTCAGTTCTGTGGGTGTTCCTGAAGTCAATAGAGG
>M_kobus-scaffold327461
TGGTCCTAGTTAATCTCTTCAACTCAGGCCTGATCTGCAAGGAGAAGACGTCCATCATGATGTCTACTCTCAAATGCATCTTGTTAGGCAGTAGTAACATCAATCCCCATTCCCATCTCT
CTCACCTTCACTTCCAACAAAAGCATACCATTTCTTTCCCTCTCTTTGCAATGGGAAGAA
GCCTTCCTCAAGCGGTAGAGAGAGGCAGCATTTGTCGCATCCTTACTTTAAGAGCGGGTA
>M_kobus-scaffold329999
CACGACTTCCCATGTTTAGAAGGGGAGTCACAAGATGCACAGTTCAGATGCCACATAGACATCACGGTGCCAAACACCCCTCCCCCAAGATTAGCATCATGAAATATTAGCAACATGGCC
AAAGCTTTTCCAAACCCTAAGATCAACTTCGTTAGCCAAAATAACTCATTAACTCCTGTA
AACTTCCAAACCTCTATTGCCATACCATCTAGTCCAAGGGCCTTTCTTGTTTTCATCTTT
AGTCATTTTCTACTCCACCATCAAATCATTAACCATCATCCTTAGTCTTCCTCCTCGCATTTCTTTCAAGCTCTTGCTTTCTCCAATCTATCAAACATTGAGATTCCTTCAGAACCTCTA
GCCCTGCTCTACAACGCCAAGCTTGTTTCTCCTAATGCATCCCATTTCCGGCTCGCCTTCCCTCCCAACACGAAATCTCTCCAATGTTTTTGAAAATGGGTATGGAGAGTTTGTCCACCT
TGTTTAAAAGATCAACAACCAACCAACCTGTTCCCTCAATGATTCCTCAGAAGATTTCAGATTTTGAAGATAGTTTACAACTACTTGAGGTTCTACAATGAAAGAAACATTCTGTCAATG
GAAGAGAAAGGCTAACCTGGAGTTGTGCCAGCAATTACAGCTGGTTCATTCTGAAATGCAGAATGCCACTTTTGGATTTCTGATTTTGCTGCTTCAAGCTCTGTCTGCAACAATTACCAG
ATTCATCAGATTGTCTGATTACCGTGTTAAACCAATCCTTGAGATGCACGAGCAACCAAAGGTGGGGCTCATATGATGGACGGTCTAGAACAATGATTGAACTTTTCCCAATATGATAAA
ATAGTGAGTTTCTCCTCCTCCGTCAGCTCACCTCGCTCTACCTTTATATCCAGGTCTTGAATATCTTCTAGAATGCTCTCGGTCTCAGCTTTCCAATTGCCTACAACCTCCAGCTTCCAA
GAAATAATCCCGCCTTTCAAATTTTTCAACTTTCGACTAAGAATAAATCTAGCATACCTT
TAGTGAATTTAGCACCACCTAGCGGAAGATCTACCAAGTCATTTGTCCGCTCCAAAAATTCCTGCAAACTCTTGATCATCCGATCCCCATTGGTATTCTCAAACGAGAATCTAATCACGT
ATTTTCCTATCAACGTTGAACCTTTGCCTTTCGACACATGTCTTTGATCTTGAGCCTTTTATCCCAACTCCCAGACCCCGGATGTTCTGGTTGAACAACTTCATAAGGGAACCATTATTG
ACCAGTTCCCTCCAACCTCTTGGAGATCTTCTTGGTTTCCTTTGAATTTTTTGTTGCTTCTTCCAAGTACCAATGTCCTTCACAAACTTGAGTAGGACAGTGACATTCTCCTCACAATCT
GACTCTGCCTTCATGAAGAAAGAGCACCTCCCCTCCCGACTTGATGTTAGACTCCTCAAGAACTTCCACCAATACTCTATCAACAACCAAGCAATCAGACAAAGAGGTCTGGAGAGAGAT
>M_kobus-scaffold330198
TGCACGCAAGATCATCTCCTAAGAAACATACTTCTGCAACGAACTGCAAACCATTCAAAGCAGAAACATCAAGAAACTGGAACTTCCAGAGGGATTTTGATGGAAGAACTCAAGACGGAC
TCGAAGTCATCTTCCAACCACTATGTAGCAAGCAATTCGGTCAAGAAACTAATTCCAACT
CATCCGAGGCAGAGACGGCAAGGTACAGCGATTTCCGAAGGGATTACAACAGAAGAACAT
>M_kobus-scaffold3309
CAGTGTAGACCTCTTAATAATGGCAGGAGTTATTCATAAAGACGGTCCGATTATTTCGGTTCAGAGATGGGAAGAATTCTCCATGTTTGGGTTCGAAGAGGTATGAATACTGATATGGTC
TGGATCCCAAAACAAAGAGGGGTGAGGAGTTGGGAGTCATCAGAGCTAGGATTCGTAGGAGGAAGGGGGAGACATTACCTTCCTACATCCATGTTATGGCTAATGAGAGAACGGCGATTC
TTCCAATCCAACAGGAGGCCAAAAACACCTCGATCCCAAGATGGGGTGACCTTTGGAGGT
CTAGAGAGCCGATTCATTCGTCATCTGTTTCTGGGTTAGTCGAGGAAGAAGGAGCACGTC
GGTCAGATCGGGCAGAATATCGACATAGTTACTTTATTAAGTGATACGTGTCACCCCATCGAGGGTAGAGATCCCTCTCCTTCGCACAGGTGGACGGTTGAGAAGGACTCTATTATTAAT
CACGCGCAGATCGATAGGTCTTTTAACCCCAACCTCTCCTCAGTGAGACCTGTCGAGAGC
GCTGACCCTTTACAGACAGATGGAGTCCATCGGGAGGCTCAGGTGTCTACTCGCAGGCTC
GGGTCCTCAGCTAAGCATCAGACGGGTGATCCGGTAGTTCCGAACCAGTTATCATTGAAT
CTCGATCTCTCTCTTCAGTCAGATCCCACTTCTGAACAACAACTTATCTCTAAACCTCTG
TGTCCAGAAATTATCGCAGCAACTGCCGAACATCTACACAGGAAGCTTCCGCTCCAGCTT
TTTTGCAGACATCAAAGTGATGAATGTCTAGCTGCGAACATCTTCAAGGGTCCCGAGTCT
AGTTGTGAATCAGACTTCCCTCCCCATCTCTCCGATTCCAGTCCTGACTCACCATTCTCA
CTGGAAGGAAGCAGATGCGAAGTGGGTGCCGTTAAATGCGATAGGAAGAGCTGGTGGTATTTTGATAGCTTGGAATTTGTCTCTGTGGTCCATGGAGCGCAGTTAGGTTGGTGTATTCTC
AAGATAGAAGAACTGCGTTTTGGGATGAATTGAATGTAGTCAGGCAAATTTTCGATGGTCCTTGGTGCATTGGAAGCAATTGTAACATTACGCGTTACACAGAGGAGAAATCCAATGTTG
GTACAGATTAAGCCAAATTCCAAAAGCTAATTATGTTGAAGGAGAAGATAAAAGGCAAGAAGAAACAGATGCCATCTTGGTCGAAATCCAGACCATAGATTTTGCGATAGAAGACGGCCG
>M_kobus-scaffold33102
TACTCTCCCTGGTGCCCCTCGTCCGCCTCCCAGCCGTGGATACCCCTGAATCTTCCCCTCCTGCTCTCTTTATAGCAGCAAAGAGGCGGTGGAGAGCTCCCGTTGCTAGGAAAGGTGGGG
TCACCGTCCGTGTGTAATAGAGAGCCGGACTGCGTAAATTGTACAAAGGCCTTGATCTTC
TCATGACATTTTCCTTGCTTCTGCGGTCTTGAATTTATGCATGGACGCATGGAACGGATAAGGGCGTGGTCGAATTTCCCTCCTGGACACGATGAACCGCTCAGATCACCCAAAAGGATG
>M_kobus-scaffold33209
AAAAAACATGGCATGTGTGCATAGTGATCTGATTTGTAGTGGGTGGATCCCTGTATGTTTATATGTGCATATGATCTGGACTGTTCATAATAGGGACAGTCATTTATGGGAGGTACAGCA
AGCATATGCATGTGTATTGTGTAAATGTGTCCTAGATCTCCTCCCGTTTATGTCTATTCAGAGTTGATGATAATTTCAAGTTTTGTAAGTAGCTGGAGCCTGACACTTGTGCTTCCCTTG
GTGTTGGACACCTGTAGTGGGTCTTCACCATTGGCAATTTTACTACCATCATATAGAGATTGGGAAGCAGGCCCCACTTGCTTTGAGCGATGGGAATAACTGGGTCTGGCATCTTATCAC
TTGTTGCAAACATGTTCTAATTGCAGGTCCAGTTTCAGAGCAAGTCATGCTTCTTGAGAATATTGGGACATCTGTTCTTGTTGCTGAAAATCAGGTTATTTGAAAACATTTGGGAGAAAG
TTTCTGGTCTTCATCAACTAATGGTTGAGGCTGCAAAAGTACTAGACATTGAAGCTCCTGATCTGTATGTCCGCCAAAATCCTGTTCCAAATGCATACACTTTAGCTATCAATGGTAGAA
TCATTGAATAGGCTGTACTCGCACATGAGTTGGGCCATTTGAAATGCGACCATGGTGTATGGCTTACATTTGCAAACATTCTTACACTGGGGGCTTACTCTGTACCTGGTATGTCCCCTG
CACAGGGCTAGGTGGATTGATTGCTCAACGTTTGGAAGAACAGCTATACCGCTGGATCCGAGCAGCAGAGCTGACTTGTGATCGGGCAGCTCTTCTTGTTGCTCAAGATCCCAAGGTAGC
TTCGGCATCCTCTAATTTATAACCATCTTGTTCTCATGTCATCATTGTATCATGAGGTGGTCATCTCTGTTCTGATGAAACTAGCTGGAGGCTGCCCGTCCCTCGCCGACCAACTTAACG
TGGATGCATTTTTAGAGCAAGCTCGCTCCTATGACAAGGCTTCTTCAAGCCCAGTTGGGT
AATGCTCAGACGAGACAGTTATCTCATCCTCTACCTGTTTTGCGTGCCCGTGAAATCGATCAGTGGTCAAGGAGTCAGGAGTACCAATCTCTTTTGAGGCGAGCGATGCAACTCAATGCT
AGACTGATCATTGCAACTGAATTCTATACTTCATCCTAACAGCCCTTGCTTGTGGAAATGCCTGCTTTTCTTGCTTAGCATGTCTCATTTTTGCTGATTAGAAACTGTGCATCAATTTCA
>M_kobus-scaffold332176
TATGTCAAAGCAATGACATCAATGCAATCCATAGTAAATCCTACCCTGCTTTCAAGATCACAATTTAAAACCCAACTGCCATTATCACCAAAACTCAAAAAGGAGCAGCTCTGATCAGAT
TCAAAGCAAATGGAGCTATGTTGTCCCGGACAAATCATACCCAACATTCAAGATCACAATAGAAACCGAACTGCCATGACTACCAAAATTTAAACAAAGAACAATTGACCAAAACAATTG
TCATTCCTAAGAGATACAACACAGTAGCCAGCTGCATTTTCGTCCATGCCAGTAGTGGGAACATGTAGGCCCCATCTTTCAGTAAGCCAGGATGTCCATCTGGTGGGGCCCCAACATGGA
TTTGGCCAGCATCACCCATCCACTGTGGGGCCCACCAGATAAACACTCTGGATGACCAAGAGGTGGGCCCCATGATCTCAGAATGCTGACCAGAGCAAAAACTCTATCAGCTCAAACTGA
TCACAGGGGGCTCCCGATCCTTCCGTATCAACTTATCCATCTCATCATACGGGAAAACCAGATTCTGCAAGCTTGCTGCTTTAATCCACTTCGGCAGATACCGCTTCCCAATCAATCCAT
ACACCCTCTCTCTCATCGGCCCTGGTGACTCCCTTGGGTACCGCTGCAAGAAGTACTCCG
CCAGGGCCAGCTCCAGCACATACTGCCCAAGAAACCACAGCCTTGAATGCCCTGCCCGGA
TGTGCCGCGCATTCGTCCGTTCACACGACGGATGCTGGAATGCCAAATACAACAACGTAT
CAAACTGCTTTGCCGGGTTATCATCATCAAAGCGATCAGAGGGTTCCAATGGGTACCCCA
GCGCCTGCTTCGCTTCAAGCAGAAACTCGTCGATCCATGTCTGATCAGCATTGTTGAGGC
GGGCCGGCGGGAGGCAAGAGCTCAATAGAGGGAAGGATTTCAACGACAATTGGGGGCTGT
TGAGGAATCTCTGGGCCAATTTGGCATCATCTAAAGGTGGTCTGAGGATGAATCTTTTGG
TCTGAGGGGTATTTTGGGAAGTTTCTTGCGGGGGGACAGAGACGGCGGAAATCGGCGAGATGGGGTGTTTTGAGATGGGTTTTTTGAGGTGGCTTTGAAGTGGAAATGGGGAGAGAGAGA
TGGAGAAGGAGAGGTCAGATGGGGAGGATTTGGAGAGGTGAAGGAGAGAGGAGGAGAGTT
>M_kobus-scaffold332386
CCAGGATTCCCCCTGGAGGAGCCGTCGACATTCAACTTGAGGAATCCCCTGGGGGGTTTAAGCCAAATGACAATGGAGTGGTTTCTAGGACGAAGGGGCACATACTTTGGGATATAGAGG
AGCTGAAGCGTGATGGAATCCGCAAAAGAACTCCTGTCCTCGTCTGGGATAGAGTGGGCT
ATTTCAGTCAGCCAATGAGTAACTTTGGAGATGATCTTGGGGGTGGACATCGCACGGCCT
TCAAAACGGGCCTGGTTTCTGCTAAGCCAGATTTCCCAAACGATCACACAAGGGACAATA
CCAAAGAGACGAGTCACTCTGGTTTTCCTGCTAGCTTTCGAAAACCCGAGATTAAGGCGC
TGCATTATGGGCTGATTGGGGAGGAAGTTGACACCCAAGATCCTACTGAAGTGATCCCAC
ACCGAGCCTGCAATGTTACCTTGGCTGAAAATATGGTCCCGGTCCTCCTCCCCACCGAGA
>M_kobus-scaffold332438
TGGTTGACCGACAATGGCTGCCATGGCCGATCGTAGTTAAGGGTGCAATGGCCATATGGGCCTTCGGTCCGACTTCAACAGCTAGTATCCGACATCGAATGCCACGATTTTGTCAGTCGC
AAAACTTGATAAATGGTTTTGAAGAAATCTTATTGGAGGGATTCGAGTTCCATGGAGGCA
CGACCAGCGACGCTCATGACATGGTTGGCATGAATCTCAGGTCCAAAACCGGATTCTTAA
TGCAATTGGATTTGTTTTGGCCGACCTTAATTCTGTTGGACTCCAACATCTTGTTGGGTT
CCAATGGGACTCAGGTTTGGGAAAAGATCGGGTTTTTGAGAACTTCAGAAAATCCCCAAA
>M_kobus-scaffold333054
CCCACCTCCCATCACTACCACAACCAACAATCCGCTATAGTATATCAAGTCCTCACCCCTCCTCTTCTCTACCACAATCAAACATTCGCTATAGTATAACAAATTCTCACCCTATCTCTT
CTCTACCACAACCAACCATTCGCTATAGTAGACCAAATCCTCACCCTATCTCTTCTCTAC
CACAACTAACCATCCGCTATAGTATACCGAATCCTCACTCTATATATTCTCCACCACAAC
CAAACATCCGCTATGGTCTAAATCCCATCAAAGCTTCGACGGCCCCAAATGCCGCCCCTT
CGTTCCGTGCAAAGGACCCAAAAGACATCACCATCCTTGTGGTGGGGTCCACCGGCTACA
TTGGGCGGTTCGTAGTCAAGGAGTTGGTCCGCCGTGGTTTCAATGTGATCTCTGTGGCGC
GCGAGCGAAGCGGTATCCGGGGCCGGAGCAGCAAGGAAGACACCCTCCAAGAACTGCAGG
CGGTCTGGTGGTGTCAAGGACTCATGGAAGATTGACTATGAGGCGACGAGGAACAGCCTCGTTGTAGGCCGGAAGTATGGCGCGGCGCATTTTGTCCTTCTGTCGGCGATCTGCGTGCAG
AAGCCGTTGCTCGAATTTCAGCGTGCCAAGCTGAAATTCGAGGCTGAATTGATGGAGGAA
GCCAAGGGTGGGGATTTCACATATAGCATAGTGCGGCCCACTGCGTTCTTCAAGAGCTTG
GGTGGGCAGGTGGAGCTGGTTAAGGATGGCAAGCCGTATGTGATGTTTGGGGATGGACGG
TTGTGCGCTTGCAAGCCGATCAGTGAGGAGGATTTGGCGTCGTTCATCGCAGATTGTGTT
TTGGGGGAGGATAAGATCTGCAAGATCCTGCCAATTGGCGGACCGGGGAAGGCTTTGACG
CCATTGGAACAGGGGGAGATGCTGTTTAGGCTACTTGGGAAAGAGCCCAAGTTCTTGAAA
GTGCCAATTGGTTTGATGGATTTTGCGATCGGGCTTCTTGATTTCCTCGTGAAGATCTTC
CCGGTAATGGAGGATGCAGCTGAGTTTGGGAAGATCGGGAGGTATTATGCAGCTGAGAGT
ATGTTGGTTGTGGATCCAGAGACAGGTGAGTATAGTGCAGAGAAGACTCCGAGCTATGGA
AAAGATACATTGGAAGATTTCTTTGAGAAGGTGATCAGGGAAGGAATGGCTGGCCAGGAA
>M_kobus-scaffold333594
CAACCTTTACACACATCAGGTAATGCCAACCTGGAAAGCAGGTGGAATATCTGAGCAGTGCATAAGATGGCAGCGCCATGAAGATGACCGTTGGCAACATTAGCTCCTCCACTCATCAGA
AGCGGACTAGCCTTAGCTTTGCACCAGGTCATTTTCATGTTGGGTGGCACTTTATGCACTGGTCGGATGTCCCACTTGCTGATCAGGTTGGCGCACACGTTGCATCTAGAGGGACTATAC
GAGAGAGAGGCATATTGATTCAGATACCTTTGAAGAACCTTGATGACGATCTGGATGCCATCTTAGAGCACAGGCTCGGTATCTGAAACAGTAAACAATATCGAGAGAATTTAAAGCATC
CGCTTTTAACTTCTTCAAGTTTGAGTGGACCAGAAGCACTCAATCCAAGGGCGAGCCGATCGGAAGCCAAATCAGATCCACAACTGTTATAATCTGTGGAATCATATTCATCTTCCATCC
TGCTCCTCCAAGAGCATTTATAGTTAGAGTAGCCCGATGAATTCCTCTGAAAATTCTCTG
AGCTGCTAAAGGACCAATAAAAGAATCGCTCCCCTCCAAATGAAGATCGAAATATGGTCT
TCCATCATTGACTGCTTATGGTTTAAAAGACTAACTTTCATCAAGAAATCCTAACCATCCAATCCATGGCTTGGAAAATGGATCGCTACAAAAAAGAACCCAACTTATGGAGAAGTTTGT
CCCATGAACTGTATGATGAACCTAGTAGACGGTCCAGATTGATCAATTGGACTGTCCAAGTGTCCCATCACAACTGGGATCTCTATAATCTGTCCTGCTCTGAAAACACTGGATCATATC
AGAATTTATTTTGTAATGTTCCGTGACCCCAATGGAGGCAGATGCCTACAGTATGCTCCAGTTTCCTCTAAAGAAACAAACATGCCATGCATCTCCGGGAATGAAAAGAAGCACACACAA
TTTAGGACGGCTCCTATAACTTTCCCAACGAGATTCATGGGAACTTTTTGTTCCATTGGCCCATTGTGTTTTGAACCATGAGGTGCCTTTACTGGATGGTTGGTCATATTCACTGTTGTC
GTTTGCCCCAACACATCTACAATCGATACCACATGCTAACATGGTGCAATTGTGCGAGGTCCAAGCATCCATCAGGTTGGGCCATCATGTCTGTGCATGGACCAATAATCTGACCAGTCA
GTAAAAGATTAGCCACATCCAACATGCATACATGGGCCATGGGACGGTTGTGCCCTGCGGTCCTGCGGACTCCAATAGCGTATCAGTCCTGATCCTCATATCCTCTCAAGCATCTATGTG
CTTGACATATTGCAATACATCATAAATCGAACATCCTTCGGTTCTTCTTTGAGTTACTCCCCTGCTAGACTCTTCCAGAGTATCAGCCAGGGTACCCCTTGACCTGTGCTCACCTACAGG
>M_kobus-scaffold335372
TGGCATGTGATCATTGTCAGCTCACTAAGATGTCTGACCTTTGTTTAGCGATTAACCATCGAAGTCCAAGTTACAGTACTACACTGCTAGGTAAGGTAATGGCTTCAAAAACGCTTAGGA
GTGGTCTATGAGACAAGACCCTTGCTATGGCTGCTTGGCAGAGTAGCCATCCAAATCCCTTGCATAAATCCAAGATCTGGTCTGTTAATCAGATGATGCAAGATCTGGTATGTTAATCAG
TCATTTCTCAAGATGGTATTGTTCTCATTTCAGGATCAGTGTATAATTGCTGATGAAAGAACAGCACAGCATCGCATAACTTTGCAAGTTTGCCAGTATTTGTCCTAAGGCTCTCCCTTC
TTTTCCTCTTCCAGTTCGAGAACCCGAAGGATTCTCTCTCTGGACTGGACCGCCATTCAGCAATGGTCAGCCACGCATCAAGCTTGAAAGAGTTTCTTGCACTTCTGTAAAATTAAGCGA
TCTGCCGAGATAAGATCCTTTGAAGTCCCTGCTGTTCTTGCAGCTAGCTTGTCCCCATGTGGAACATATCTCCAGACATTCCAGAAATCCTCAACACCACAGGAGAAGAACTTGGTTTTG
CGGGAAACGGAGACGGGTACTGCTGTTTATCATCAGTTCCAGAAGAACATGTCAAAAACC
CCATCAATCCAATTTAACTCCAATGAAGCTGTTGCATGTCGCTTGGCGACGAATGAGATACAATTTTTCGATGCAAAGGACTTCACTAAAGGCATTCTTTATAAGCTCAGAATTCCCGGT
GTAGCTGCACTTGAGCTTTCCAAGGAGCCCGGATCACACATTGCAGCATTCGTTGCCGAA
GGCAGTGGCACAGTCTGATGTTGATAAAACCAACCAGAGTTACTATGGTGAATCAAAGCTGAATTACTTGACAACTGATGCAAGCCATGAAGGACTTGTGCCTCTACGTATGATTTTCAA
TAAAGAAGGGCCTGTTCATGATGTTCGGTGGTCTTCTTCTGGTTCGGAATTTGCCGTTGTTTATGGATGTATCCTTGTCATTGCTTTCTTTTGTTATCCTTCAGAGACTCAGGAAATGCT
GCTTACAGACACCATCTGCAACCACCAAAAAGAAGCACGGGTCTGCTTGCCAAAATGGCA
TATCCGTGAGGTTCAGGCTGTTTGTCAGGTGGGCCGCACTGTGAATGCCTGGTCTGAATA
TCAGTCCGGTGCAGTCATCAGTGGGTCACATGTGTATGAGAAATGGACTTTTAGAAAAGG
>M_kobus-scaffold335951
CACACACCTTGCTGATTGGCAATGAAGAAATAAACGGTCCACTGGTTCCTCACTTCGTCTGCACATGACACACATTCGCCATCACAAACTTCCTTTTCTTTAACTTGTAAACATAAGGAT
ATATTTGACGTCCTCTCTTGAGATCCCAATACCGATGTCATCTAGAACCCTCATCAAAGCAACAAAATCATTAGTTTCCTCATTTAGATTCTTTGCAAAGATATCCTCCACACCAGCAAG
TTGGCATCTCGTAAAGATATAGAAAGTAGATCAGTAGGTTTGATAAGGCGGCTTTGATTAGACAAATACTTCCACCCAAGAAGAGAAGCTTTCTTCCATTTAAACAAACTTCTCTCCATC
CTATCTATAACTGGATCCCAAAATGATGAAGCTTTCACATTCCCACCAATCAGTAGGCCC
AGGTACTTCATTGGGACTTTGTCAGCCCTACATCCCATCACCTCGGCTAAGGCGCACACT
TCACCCTCTCCCATACCCACCCCGCAATCACACTTACTCAAATTGATCCTCAAACCTGAT
ACTGCTTCATAGCAATGCAAAACACCTTTGACATGTATCAATTGCCTTTTTGAGGCTTCA
>M_kobus-scaffold336133
CAAGCTGGTGGGACAGGCCCAGGCCTATTTTTGCGCCTGAAAATATGAGGGTCCGGGCCATGACTAGCTATGTCAGAACTATGTTTTGAAGAAGATGAAGGAGACCAATTTGGGCCTGTC
TGGAAAGAATACAATAAGACCCTCATTTTTTGGGACTCTGTCCAAAACAGTGGGACTGGGACTCAAAGGTGCTGCTACCCTCTCAGGATCAAGATCACCCTCTTCATCCCTGCCACCTTC
AACAATAGCCAAGAAATCTTCAGCCTTTACCAAGTTTCCAGCAGATCCTATGAGAGCTTG
ATTTTCTAAACTACGCTTTGCATATTGCTCGAGAAAGGGTTCAGCTTCAGTAAGATATAT
AACAGAAATAGCAAACTGCAGAAATACCATTCATCTAGCATCTTGCTGAGATCCCTCTGCTTTGCAGCCGATGTGCCCCATGTTTTCATTTGCCTACACGTTTAAAAATAATGATCAATG
AATACTTCAAATTGGGTGAGCCCAATCCAAGAATTTCCCAATCCTGCTTAAGCATCTGGAATGAGATCCCTGCAAACTCCAGCTGCATCAACTCCCACTTAGCAACTATGTATACAACAT
AGGATTAGAAAAGGAGCCTGTCACCCAACCTGCAATAACATTGAGCAAAGTTTCATGCGTAACACACTCAATTCCAAAAAGTTGCCAAACATGAGACCAAAATGCCCAAGCTACTGAACA
CTCGGGGAGGGATAGGGAAGACAGAAGACGCATAGCTCCCAAACCACAAAGCCTGTACAATAAGGATTTAGAGAAGAAGGTACATGCAGCTCCCAAGCCATAGAGCCTCTTCCAACAGGT
CCAACCTGATTGCACTTAAAGATTCCTGAAGGGGGCAGCACGGTTCGACACAGAAAAGCC
TCTTCTGACAGGTCCAACCTGATTGCGCTTAAAGATTCCAGAAGGCTAGCAAGGTCCGCC
ACATCCTTCCAAAACCAAATACAGTCCCCTCCCTGGCACATACCCCTTCTCTTCCTCAAATAGTTAGCCCACTCTACCTGGAAATAGAAGATATAACTTGCACAACTCTCCTTCCAATCA
CCAATAGGAAGCCCCAAATACTTCATCAGGATCCTCGAATCCTCATCCTCAATCGCAACACCTGTGATTTCACTTTTTCTCATAATCAACCTCAAGCCAAAAACTTCCCTGAAGCAATGG
AGCCCCAACTTGACTACCTTAGACATCAATAGGCTCAAACTCTCTGCGACAATTGTAAATAGAAGGGGAGATGGTGGATTGTCTGGGTGTGACTCTCTGAAACTGGAAAAGAAATCGATT
TATTCTCCATATCAATCTTGCATAATAAACTGGCCTCACCACTCCTAGCTCCAGAATCAATGGCTTCATTAGCAAGGAGAAGACCATCTAAGATCAGCCTCTTTTTTACAAAAGCTCCTT
GAAATGGAGAAGTAATCGAACTAATCACCTCCTTAATCTGCATGAAAGTCTTTTCGCTAA
ATGAAGTCACCCTTAATGGTGTCCCAACATTCCTGAAAGATGGCAATAGAAAATCTATCGGGACACCATGCCTTGTCCTTGTTCATGTCCCACACGATTCTCTTCACCTCCTCCATTCAA
CAAGTTTGGTCTCACCATATCTTCCTTCTTGTACAACCCTTCGTAGAATTCCATCAAAGTGTCTCTGGCCATTATTTTCATGAATGTGATTCCTCCACCTCCCATTAGCTATCCTATGGA
>M_kobus-scaffold336725
TGATTTTAGAGGCCTAAAATACCCTCCTATGTACAACAATTTGGAGTTACAGTACTGTACAGTTGTAGGATCACTCCACAAGATGCTTATGGTATGTATATGGGCCATATAAAGACTATG
AGTGTTGGTGGGAACCGTTATGTTACGGGGCCATAAAGGCCGTTACAGGGGTAGTTGTACAGGGTCACGTTGATGTGGAGAACAATTGCCAGGTTGAGGAAGAGTTTCATAGAGGGGGGT
ATGAGGAATCGATTGATCATCTATTCCTTCATTGCCCTTTCCCAAGAGATCTTTGGGATCGGTTCTTCGGCTTGTTTCGTACTCGGTGATGCAGAATTCAATTTCAGATCTTCTTTGCTT
CTTGGATCCACAGATTTCTCTTATGTCTTCTCAGATTTCTCTGATCATTTTTCTCATCTCCCAGCACATTTCACTCGTTGTCCTCTCGTTATTCTTGGATTGCTCCCTTGGTTTGTTACC
ACGGGACATTTCCAAGTAACCAATACACCGTGGCATACTTTTGTCGCAAGCAGAAGGATA
TGGACATGGCTTGCCGTAATATTCATTGGTAGACAGGTAGGGACTGAAGCGATAGGAAAT
>M_kobus-scaffold336754
GATGTATTACCAGAAGTAAAAAAGAAAAGTTATCCATGGTAGTGTACCACTCTCCTGACGTCGCAAGTCTTATCATGGGTGTTCAGTGAGGAAACTGCCCTGATGCATTACCAGAAAAAA
AATGCGGACCGCACAAGCTGGTGGGAGCTGACAGTACTGGCTTCTCACGTTCACCCGTCAGTAGCAACTATGGCCCAAACCCTTTTATCTGGGGCTAACATTGTGTACAATGGCAACCCT
ATAAATGATCTGTCTCTTGGTGCTTTTCTGGACAAGTTCATGGAGAAGAAACCAAAGGCA
TGCAAATGAAAAATCATCTGATTGGGGCGGAGATACTGTCACTAGCCGAGGAAGACGTTCCCCCAGAGGATCTCATCTTCCACAAGTTCTATATGAATAAGACAAGTTCATCAAAGAAGT
CAAAGAAGAAGAAACAGACAGAGGATGAGGCTGCAGTAGAGCTACTTGATGTATCCGGCA
GTGATGAGAGTGACAATGAAGAGATTGATGACATCTTGGGATCGGGGCATTTGCCTTCGG
AAAATGAGGGTGATTATGATTATGACGATCTCGATGATGTTGTCAATGAAGGTGATGACG
ATGACTTGCTTGGACACGATAGTGATGCTGACATGGATTCTGCTGTTGACCATGATATTG
CTAGTGATGAGGACGATGGTGATGAAGATGATGGTGTTTATGATGTTGATGGTGGTGGTG
ATTTTAACAAATCCTCCAAAAAGAATAACAAGCGCAAGTTTGGGGGAAGATCTGGAGCAT
CGCCATTTGCGAGTCTGGAAGACTACGATCATTTATTGAACGATGACAAGAGTGAAGAAA
CATTTTCTTAGCTAATGCTGTTAGAAATAGAATTGGGAAGATCCCTTTTATTTTGAAGCCCCTTTATGTGCCAGGTGGGTCCGGCCGTAGATGGCCATCCTTTGTGGTTGTAAGGCTCAG
ATATGCAGATGGAAATCCCTGAACACGAATTGGATGGTTGGATTGCTAATTACAGAGGGCGTAGTGCATTATATAGGTCATCATGGTCAGAGACGTGTGCCAATCTCAATGGTTTGATTT
GATTGCCTGATTGGCCAGCTTTTAGGCCATGGCTTGAATGTGGTTGGGATGGGATGCTGAGGGAGGTCCAAGCAATGTGCAGTTCGTGTTTCCTCGCGTAGTTTGATGAATTGTGCTTTA
>M_kobus-scaffold336762
TGGAGATTTTCTTCTTCCTTGTTTTTGGAGCTTTCTCTGCCGTCGTTGCAGTGCTGGAGTTCAGCAAGACCAACAAAGACCGCCTCATCACCTCATCCGCCTTCAATTCCTTCAAGAACA
CGGGGATTGGTTGCAAGGTCCATACGTTTACTTCCTCTACAGCTCTTACGGTTATGGAAAGGGTGACATCGGGCGGCTATTCATTGCTGGCTTCGGATCTTCTATGTTGTTTGGGACAAT
GGCCGGAAGAGGGCTTGTGTGACCTACTGCATATCTTACATTCTAAGTTGCATCACCAAGCATTCTCCTCATTATAAAGTTTTGATGTTGGGCCGTATATTGGGAGGTGTCGCTACGTCC
GGGGCTTTGACCAACAGTGGCTGTCCCTAACGTTCTCCAAGGCAATATTTCTGGGCAATGGTCTCATTGCCATTGTCTCTGGGCTGCTTGCCAACTTACTGGCTGATACTTTGCACTTTG
GTCCTGTTGCCCCCTTTGATGCTGCGGGATGCTGTCTCGCCATTGGCATGGCAATTATCT
TATCATCATGGACTGAGAATTTTGGAGATCCTTCTGAGAACAAGGACTTGCTTGGCCAGT
TGAAAAAATTGCTTTGCTGGGTGCAATACAGTCCCTGTTTGAAGGTTCCATGTACACGTTTGTATTCCTCTGGACTCCCGCTTTAAGCCCGAATGATGAGGAAATTCCTCATGGTTTCAT
TTTTGCTACGTTCATGTTGTCTTCAATGATGGGAAGCTCCTTTGCATCTCGGTTGATGGC
CCGCCCATCCCTGAAAGTTGAAATGTACATGCAGATTGTTTTCGTAGTTTCTTCCTTCAC
TCCTCATAGCACCGCCAACCAAGAGAGGTGGAAGTATGTCAATCAGAGGTTATATCCAGTTTCTTGGGTTTTGTATCTTTGAGGCTTGCGTGGGAATATTTTGGCCATCAATCATGAAGA
TGAGATCCCAGTACATTCCTGAGGAGGCCAGAAGCACAATCATGAACTTCTTCCGTATAC
>M_kobus-scaffold336932
AATTTCAGGGCGTTACAACTACAAAGATCTTGGTTCACAAAGCAACAATGGACAGTGGACTTGGACTTGGGATCTAATGAGATTTTTGCCGATCCGGTGATTGGACTTCCATCATCAACT
TCCATCAATGCCAATGGTGACATCATATAAAAGGTGGGTTGAGCAGATAGATGAATAAGA
AGCAAAAATCTGCAAATTCATGCAAAAAAGAGAGAGTTTACCAGGAAAATTCCTATCCCAGTGAATATAAGACTCAAGACTGGGCAAAAAACAGACAACCCAAGGATTATGAAAATGAAA
AAACAGGTGATCTTCCAAGCTACCCATTGGCATGTACTCGTAAACCAAGAGCCTCTGGTCTCCATCAGCACAGTACCCAATTAAGTTGACAAGATTAGAATGGTGCAGAAGGCTTAACAT
GAGAACCTCCACAAGAAATTCATGATTCCCCTGAAGCCCGTCCCGGTTCAACTGTTTGAT
>M_kobus-scaffold337308
TACCCTAGTGGTACATCACAGAGACCGTTAGGAAAGACCTTGGAACTCCTCTCCGCATGCAACTGGAGAGGAACATAGCTGAAGAGGATTTGAAGGACGCAATCAATTGTGCTTCTAATG
AGTTTTCCCCAACCTTTCATCTTCAATGAAGTCCGGGATCTCTTATTGCTTAGAAATTTT
>M_kobus-scaffold337315
CATGATTGCATCCGACCATCTGAAGGAAAGATAATATCTAATGAGAAATAGAGCAAGATTAGAAAGTAACAGCTGTAATCATAGAAAGTAATCATGACAACAGAGAAATCTGCACTACTA
GAGCCATATACATTTTGCTTACCTTGAATCCAACTTTGCTGTCTAAGCAAGAATGCCAGTCCTCTTTCATTTCTTTTAAGGGGACTCGATCATGTGGCCTGGCAACAACAGGGTTTCAAT
GAGTACACTGAAAATTCTACCTCTTGGGCCCAGATACACATGGTTCGACATCCTCGAGATTTAATTGTAGATAAGACGAGTACACCTTTTCTGTCTGTGGCTGAACCCATGCAAAAAAGC
CTATTGAACATCATACGGGGTGCAGTAATACCTCACTATAGTCCACGAACATCTTATTCGCCCGTAGATAAGACTCTATCATAGACACCTAAATGTTGAAATAAAATCATTGGTTTAAAA
GTATCATCACTTCTGCCAGTCAGTTTCAAGTACTGCAGAGTGACATGATCCACGGGGAAGAAACCCATGGTTGCTCCATATTCAGGAGACATGTTTGCAATAGTGGCACGATCAGCCAAT
ATAGAACTCCACAAATTTCCCAACAACACCATGCTTCCGAAGCATTTGGGTCACTGTCAAAACTAAATCAGTAGCTGTCACGCCGTTCTTCAATTTTCCTAATAATTTGAACCCAACGAC
TCTGCACAGAGGCAATTTGCAACAAAGTTTAACCCATGATGCCCATATGTGGATAAGGAGAGAGAAATAGTCAAAATCTGTGAGGTAGCAATGTGCTGGCCGGTCATAAGCCCAGTTAAA
TATTGAAGGACCTATTGCTCCTGTCTTACCATATTGACCAAAAAACGGCTGGAAATGAGAGATGCCAAAGAACCATTCTCCTTTTGCCCCAGAAGCACACCCTTCCCCCTGCCCGAAAAA
AGAATCCTCCTCCATACTTGACAAATGAAGGAACAATGGACAAATACCCAATTGACAGACTGCAACTTATGGACACGCAATGCATCCATTGGTACTATATTCCTGTTGCAGAGGTGATCG
CCCTAAAAGGGACCAGATAGCACCAATAGCCAAACGCCTCAACAGAACTGCTCATACTGCCAATGCAAAGATGACAGTAAAGTGGTAGTTGCCCCATTATCGGCAACTTTGGTGAAATGA
>M_kobus-scaffold33749
TAGAAGTTGTATACTTCCTTCGGAGGTGAGCTTTTCTCCTGTGAACTCGAGTAGGGGAGTTCGGATGGGTCGGAGTCAAGATCTCTAGATTCCCATCTTGTCAAAGGTGACATGGTAGAG
GATGTTGGCCAAGCTACCCATGTCCACCAGGATGCGGCGGGTGTTGGACTCCTCGGGCAT
TCCTCCTGCGGGCCCACCAAATATGGTGCGAATCTCCCCTGTCGCTTTGTTATCATTCTTATGACTTTCCTGTTCTGCCCGTTGATCTGGTTGCTCCTCCCTTCTCCTGTGGACATACTC
CCGTAGATGTTCATTGTGGATGATGGTTTCGATTTCTTCCCCGAAGTGAAAGTAATTGTT
GGTGGCGTGGCTGTGGTCCCGATGGAAGTGACAATACTTCCTCTTGTATCGTTTGTTGGT
ATCAATTTTCATCCTGTTCGGCCATCTCAAGATCCTTTTGTCATGAACTTCCAAGAGGAC
GAAAAGCTTGTAAGGCCCCTATCATAGACCGTACCATTTCTTAGATCCCGGTGATCCACCTTGTCGAATTCTGGCAACCCGCGACCTATAGACAGCATTTGCTCGCGACCATAAGTCGCA
CACCCATACCTCTCATCACATCTCTCTTACACAACCATTCCTCTCTCCCATCTTTCACTCCATCCCACCTCATTTCTCTACCCAAATCCCAAACAACCAAGAGAGAAATTCTAACCCAAA
>M_kobus-scaffold337655
TGAGGAGAAAGTTGAAGCTGAGAGAGACTTGTAAAAAGATCGCACCGAAAACAGAGGAGGCACTCTGTAGAACCATATTGAATCGGTGTGGCAGCATGAGGAGAAAGCTGAAGCTAAGAG
AGACTTGTAAAAAGATCACACCGAAAATAGCCTCAAACTCATCAGCGACCAACGTAGAGT
TTTTTTAGATGGCCCACCTGACGATTGGAATTGCTGATTTTCAGGCAAGAGCTGATAGGTGGTGGGGCCTACGAGGTAAACAACTTGGATCTCGTTAGCATGCGTTGGCACACGAGGGGA
CACTGGAGTTTGGTCATCTTGTTCGAGGTGGTGTAGTGACTGAGGGGAGCGCTGGAAGCACTGCCATTAGCCTTGCTACGGTGGCTCCTGCTTATGGATGCAAATGTCATGTAGTTATAC
CTCAAATACTTGAAGCTCTTGGAGCTACTGTAGAAAGAGTAAGACCCGTTTCAATTACACACAGAGATCACTTCGTCAATATTGCAAGGAGAAGGGCGTCTGAGTTTACCGAATTAGCAT
CAAGACAACAAGAAGCTGAACGCTTGGTACATGTCAACAATCATGTTTCGGAAAAAGGAG
ACCGCCCGTGCGCTAAAGATTGTAAAGGTGGTTTCTTTGCTGATCAGTTTGAAAACCTGG
CTAACTTCCGTGCTCACTATGAGGGCACTGGCCCTGAGATCTGGGAACAAACTGGTGGCT
ACTTGCACGCTTTCGTTGCGGCTGCAGGTACGGGTGGGACCCTCGCAGGTGTTTCGCGTT
AACAGAATCCTAATATCAAGTGCTTCCTGATTGACCCACCCGGTTCGGGTCTCTTTAACAAGGTGACACGAGGGGTGATGTATACACGAGAGGAGGCTGAGGGTCGGAGGTTGAAGAACC
CATTCGACACCATAACCGAAGGGATTGGAATCAACAGGCTAACCAAGAATTTCATGATGG
TTTCTTTTGAGAAATGATGGGCTATTCGTTGGGAGTTCTTCGGCCATGAACTGCGTTGGAGCCGTGCGGGTTGCACAGTCGTTGGGCCCTGGGCACACCATCGTGACAATCCTGTGTGAC
AATGGGATGAGGCATCTGAGTAAGTTCCACAATCCTCAGTACCTGTCTGACCTTGGCTTG
>M_kobus-scaffold337897
CCACACGTGGCCTAGGTCAGCAGGTTGGGCGGCAACAACATATCATAGTGGGCTCCAGTAGATTTTAACGGTAGGAGATCAATCCCTACTGCAATCACCGGTGCAGACCTGGACACCATA
TGAGAGTTGCTTTCTCAACAACCACGAGTCCAGCTGCTATTATCTTCCAAATGGCTTGTTTACTTTGGAACTGGATGCTGGACTCTTTCCAAGAAAACCACTTGGCTTCATTGTCCTTGA
TGGATAAGAAATAGAGCGTGCATACCCAGGAGGTGGAAAGGATTTCCTTTGCAATTCCTTTTTCCTCATAGCTTCATGCACTCTGGCTTCATGGCTGTTGGCCAAAACAAAGGAGTAGGA
ACATTTATTTGCCTAAAATTACCTGTTATGATACTCCATTTTTGCCTTCTTCATCAGATTGCCCTTCACATTTGAAAAATTGTTTCCAGGTCCATGGCCTGCAAACAAACTTCGACAGTA
TGGGATGGAAAATAACTTACTAACACCCTCTTCTTCATAAAGCTTCTTCAGTCGATCAACTGATTTCTGCTGAGCTTCATCCCTCTCTTTTACTTTTGCCTGCAAATGAATGACTGCAGT
TCATACAGTAGCCTCCACTTAAATACAACTTGCTTCTGCTTCATCCTTTTGACAACAAGATTAACACTTTCCTCACCAAAATGTTTTTCGTAAAATTTTTTCCACAAATTATCAGTTACT
TGTGAAGACTTCTCAATGTGCATTAATTGATCAAGTGTACAGTGAGGTAATATGTCCTTCAGCAGGTATATGTCCGTTTCCCCAACATCTCCAATATACCTAATATTATCTATAGCAGTC
TGAATACAGAGGTCCAGCAAAGTAGGAATCTTCCTTTGGAAGCTCAAAACCATATTTATC
TTGAGAATATACGATTGATCTAAAGCCCCAAAACGAACCCAAGGGGCTAGAACTGGCCAC
>M_kobus-scaffold337915
TAGTTGGACTAGAGTCATTATTGGATGGGACCGTTTTGTTGGCATGTGAGTGGTGTCAATGTTAGTCTCTACCATGGCCAGTTCCAAGAGCTAAGGTTACAAAGAAGGTTGAAGTATGGT
GTACTGGATAACCTGAAAGACGAATTTTCTTTTGATGAACTTTTGCTTTTGTTGCAAAATACTAAGTTGACTCTCCTAACCAGGGTACTGGATAACCTGAAAGATTACGCCGTTCGGGTC
CTTGTCAATGCTGTTGATCATCTTGGAACCGTTGCTTACAAACTCAATGACCTATTTGAA
TTAATATTAGCAACTTCTTGCTTGCCAAACTTACACGGACAAAGAAGGTCTCGGGCAGCATCAACTGTCAACAGCTGTACGAAGACATCACAAGCATTACATCTTGCCAAGTATGATGTC
ATCTCCAAGCTAGACTCTGTCAACAAAAAGGTGCAGAGTAGCCCCCAGAAACAGACTGATATTAGGCAAAAGCTTATTCAAGCAAAACCACGCCCTCGTCCTTCAGGTCCCACTTTCATT
TTTGATGCATGAACTCTAGGATCTTCATCGAAAACGCTTTCCTGGCATTTAGCCTCAGAAACTGACTCTGAGTTGAATGGCGCACCACATGCATCGCCAGGGTAAGTTTCATGTACTCCA
CTTTTCTTTATCATACAGTGTGGAAGACCACAGATATTCAGGACCAAACTCTCAAGTCTTCCATCTGCTTGGTACCTCCCGTTTTAAGTTCCCTTCACCCTGTACTACGTTATTCTTATT
TTGCAATTTCTTAGCAAGGTGTTTCATCATGGTAATGGTAGCCTTAATGGCCACCACCTTTACTGTTATGATACAGCCATTATGGCCACCACCGTTACAGTTATAATATGGGCCATTACG
>M_kobus-scaffold33830
ACAATGAAGGGGCTGGGAGCTTTCAATCTAGGAGATTCTGGGGGCAGCCCCCATCTGCGTTGGGTACCATCTGAACACGATCACCAAACCACAGTCCCGCATTTACTAAACTTTCATGTC
CTTGGGAACTTGTTATTTCTAAGCAGGGAAATGAAATCTTGGCCACTTTGTTGGAACACCCGTTAATTGTATCTGCTGCAAATATATTCAAAACTATACCAGAGAGGAAGTTCTCGGTTC
CCAAAGAATTCGGTTTGGAGAATTCACCACAGGCCAAGCATGTTTATGTGTTCCAAAGAG
CTTTCTGATGCAGGGCCTGTTTTTGCCTGCTGTGGTTTATTTTGGACTGCTGTTTGACATCTTTTGGTTGAGGACCTGTTTGGGTTGGGTTGGCGGAATCCAAGAGGTTGGTTTGGAAAG
AAATTTTTGTGTTTCCAACTCTGAAAGTTTGTAGGCACGGATGAAGCAACTACATGCATAGGCCTTGTTATTCGCAACCAGAAGTGCGGAATGTAAGGTCAATACCTTAATGAATCTGGA
GATCACAGGACCAGTGTTGCGCATATAGATTCGCAAAAGACTGTGGATTTGGGCCTCAGTCAAATGCTAACTTCAGTCATTGATCATGAGATGGATGATGAGTTGGATGTTCGTATTTGT
GTGCTGAAAATCAGCTCAATCCAATTCTGGTGACCCATATGGCACAAGGAACAAGGTGGGAGGGGAAGCTCACCCTTGGTTCTCACCCTTGTCCTGACCCTTCATCCATGGCAAATGAAG
CACGAGTTGACGCATGTGATGGACAGGTAGGATGTTGTGAATACATCAAGTGAGCCCCATTTCTACCCGGTAGCACTGGAGCTCACTATGGTACTGGTACCACCAGAGCACACCCCTTGT
TTTACATGGAACAAGTACTCAATTGTAATATAAATTGCAGGTACATCTGATTGGTGGCTTCGATGACACACCAGATGAAGTTTGGCCACGATCCTATCCACTTTCTTTGATAGTTCACAG
ATGTCATTGCTACCAATGGGGCAGAGAGCGATGAGGAACAGAGTGGCCATTCTTTACCATTATGTTCCAAAATAATTGAAGCTTTGCAAAGTCGTCGGGAAAAGTTTCAAATCCAAACTC
TCTTTGTCCTTGGGCATAATACTAAAAGAGATTCTGATGGAAATGCATGTCCCCTTGTCA
>M_kobus-scaffold34117
ATGAAAAGTGATTTTAAGACCGTCCATTGTCAGCAGGTTTCAAAGCACCGGAGTGTATGATCTCTCCATGTGCCTGGACATTAGGTAGACGCCCAACTGCAAGTGACTGCAACATAGGTC
TTCACCCCACTTTTTGAACCACCATGAAAAACTAATATTCTAGCTTCGCATCTTGTAGCTGTAGGTTGTCCGAGCCCTGATGGGATGGTTATAGTCATCTGATCAAAACAGTTCCTAAGA
GGACCTAAGTATGGGATTGGGACTGTCAATCTGTTGAGCTACCACAGTGTAGTCCATCAAATTTCCATCACTAATCACCATAAACATGGGCCATGTGTACAATGGAGATAGCGCTCTCGC
AGAGGTTAAGAGCTGTTGTAAGATTACATGCTCATGGCTCTAGAAGATAGCTCAGATTCTCCTTCCAATTCCCCCTCCCCTCCAACATTTGCCTGCAAAAGTTCACGGGAATATGCGCAC
AGTAGATCTTTCGACTTAGTTTTTGAAAGGTAACGCTCTAATGCACCATCTCCACGGAGAATTTTAGCTCCGCATCCTTGAGAGTCCACAGAGTCAACAGATTCCTCGTCAATCACAACA
TTGTGCCTGTGGGAGTTTAGTGGTCTCATTGCCGGTCCCGAGCCTGGATAAAGGAGGGTTGTGTCAGGTTGGCAGCCAGTGTAAACTTGGTTGGCAGCACTGCAAACTTGGTTGGCAGCC
TCATACATGGCTTCAGTAAGAATACTCTCTAGTATAGCCCGTAAACCACGTGCACCAGTATTTTTAGCCATTGCTTTCTTTGCAATCAGCCTCAGTGCATTATCAGTAAAATGTAACTTG
GAAGAATATAATAAACCAACTCGCTCACTTTGTTCATGCTTAACAGTTTCTTGTATTGTTTACCGAGAGCATTTTTCGGCTCCGTGAGGACCTGCAATAGAAATGAAACGATCAGACCCA
GAGTTACCTGAACAAGTTGGTCTTCATTTAGAGCAGATAAACTAACTAGGATTGGAAAGCGTCCAATAAATTCTGGTATAAGGCCGTATGAAATAAGATCACCACTTTCAACCTGCATAT
TGATGCTTACTGATTCCAACAAGGTTGATGTCACTACAGCATTTGTTAGTCCACCAGTCCTCATGTTTGCACGTACTGGTGCTCCAAACCCAATTGAAGAATCTTGTCGTCTAGTAAGCA
ATATTACAAAATGGTATTTAATACCTTTCTGAAATGGTTTTCTCCAAATCAACAAAAGCACCGCCACATATAAAAAGAATATCTTTTGTATCTATCTGCAGATCAAAACAAATATAGATT
ACTAATTTGTGTCGGTTACACGACTTCTATTCCACCATTCTGCTCTATCAAGGACCATAGGTGATCCTATCACAGGAATTGCTTCAGGTACACCGTACACCTGTCACAAGTTTTGACAGC
ATTGGTATGATATACAACGATTAGATAAAACTCCCACCCGGCTCTAGTTCTATAAGCAACATCCTCAATCTCTCCATTCTCATGATGTGTTGACCCAAGATATCAAAAGTGAAATTTATG
>M_kobus-scaffold34874
TGGTCCATCTAGTGCTTGTCATGGCCAAGGTATTCACTAACAGTAATGGTGGCCATAACAGCATGGCTCATTTACTGCTTGTTATGGCTGTTACGATACAGGCCTTATGGCTCTATAATG
TGTATTAATGTCAGTGGTTGCTTTGCATGCTCATAGGAATATTTGTATTGTTGGTTGGAGAAGAGAGCTGGTAGGCAGATATGGGACTGTGAATGCTTGTGGTAGGTAGTCTTTTCAAGT
GGTCAAGCTGCAGTTATCACTCCTCGGCAGGTGACCCTTGGGTTAGGATCTCGCCGAGTTAAGGCTATTGCAGCAGCCAAACATCATACCATCATTGCAACAGAAGGTGGGGAAGTGTTT
GGGTCAACTTGGTTATACTTCTGTGGATTCACAACCCACACCACGTCGTGTGAGTTCACTCAGGACAAAAATAGTTGCTGTTGCTGCTGCAAACAAACATACTGCTGCAGTTTCCGAGTC
TGGTGAAGTTTTTACATGGGGCTGCAACAAGGAAGGTCAGCTTGGATATGGCACCTCCAA
CTCAGCCTCAAACTACACTCCGCGGGTGGTTGAATATCTGAAAGGCAAAGTCTTAATCGG
TATTTACTTGGGGTCACCGACTTGTCACCCCAAGGCGTGTCGTTGTTGCTAGAAATATAAAGAAAAGTGGGACTGCACCATTGAAGTTCCATCGGATGGAACGGCTTCATGTTGTCTCGA
TTGCAGCGGGAATGATTCATAGCACAGCTCTCACAGAAGATGGTGCTCTATTTTATTGGA
TTGCCCACCATACCCATTTCTGTGGTTGTCATCATGCGTCTCACATGATGACCATATCCACATTTGACATCCATGCATTGCTAATGATGGCTGTTCGGCCACATTTTCAGACACATATTG
TGTATTCACTGTGTGGGAGGAATCTGGTTAACATTTCTGCTGGTAAGTACTGGACTGCAGCAGTTACAGAGACGGGAGATGTTTACATGTGGGATGGGAAGAAATATAAGAATGAGACTC
CCATTGCTACTCGCTTACATGGTGTTAAGCGTGCCACCTCAGTTTCTGTCGGTGAAACAC
ATTTGCTGGTGGTTTGTGCACTTTACCATCCTGTTTACCCCCCTCAATTGGTTGAAATTC
CTAATAAACAAAGGTTAGATGATGGCGATGAATTGGAGGAGTTAGATGAAGATTTTATTT
TTAATGATATGGAAAAAGATATTAAAAAGGCATCTGCCATGCGCAAGGATGATTCAGTTA
ATAGATCTGTGCCAAGTCTGAAAAGCCTTTGTGAGAAAGTGGTGGCAGAGTTTCTGGTAG
AGCCGAGGAATTCTATACAACTTTTGGAAATTGCAGATTCTCTGGAAGCTGACGATCTTC
AGGGTAGGGGTGCAACTCGGGTGGGTTGGATCAGCTTGATGGTCAACCCAAGCCCAACCCTACCTCAAGAGGACCCAACCCGCAACCCTACCCGACCCAAATTCCAACCTGAACCCAACA
>M_kobus-scaffold35137
TGGCACATGATATAGAGCCATGGTCTGGCTCCTTAGGTAGTTCTTTATGCCATCCAGCTACAGGACAGCATCTCTGTAATCAACCTATTGGATTGGGCCGCTCACCGCAGAGATGGATTT
GTGCAATGTCTGAATTGGACTGCTGTTGCTAGCAAAGTTGCAAAAGACGGTCAGGAATTCAGGCTATCTGAAGATTGGGTGCTTGCGCATGGCGTCCCTCAGCTGATCCCATCTCTCGGC
CATGAAGAGATGACTATAGTCGAAGAATCTCAAGCTGTCCCCATCGCCGGCCCGGAGCTA
CGAGTCCTTCGACACTCCGACAGTTTTGAGCTCGATGAACTTGGTCATCTTCCTGGCCAC
CTCCGAATCCTTAAACAGGACCCACCTGTTCAATTTAAGATAACACAATGTGGGTATTTT
CGGTCTGGTGGGTCCCTCATAAGATCGTGGCCTCTCCAGAGCAGTGATCGGCATGTACCG
AGGCCTGACCGTCTTGCCACCGTCCCTGTTAACCACTGCTTGCTTGGTGAACCCATCAGG
>M_kobus-scaffold3553
TGACCGATAACTCCCGCACATATCTTCTCCCCGCTCGAGTCGCGTTCCTCGCTCTTGTCTCTGCCACCGCTTTCTGCCTCTGGAAATCTCGAACCCTCCGTAAGCAGAGGCTCCGCTCCT
CTAACCCTAACCCTAGGAAGAAAGGCAAGATCTTCTTCTTCTCCGAGACCGGTACCTCCA
AAACCCTATCCCTTGGCCTCTCCAACCTCCTCTCCTCCCATAACCTCCCTTTCGACTTCG
TCGATCCCTCTCTCTATGAGCCCGAAGACCTCCCCACAGAATCTCTCCTCCTCGTCGTTG
CCTCCACCTGGGAAGACGGCAATCCCCCTCCAAACGCTCAATTCCTCTCCCGCTGGCTCT
CTGAGAGCGCCTCCGACTTCCGAGTCGGCTCCCTCCTCCTTTCGTCTTGCAAATTTGCGG
TCTTCGGTGTTGGCAGCCGATCCTACGGTCCCACCTTCAATGCTGCTGCCAGGGATTTCT
CGCAGCAGATGCGGGCACTTGGGGCGTCGGAGATCCTGCCTGTTTGCGAAGGGGACGTCG
ATGGTGGAGATCTTGATGAGGTTTTCGATAGGTGGAGTCAGAGATTGGTAGGTGTGTTGA
AAACATATTTGGGAGCGAAAGACGAGTTATTTGTTGCTTCTAGGTTAGAGAGTGAGGGTA
TGAGTGAGAGTGAGAGCTTTGGAGGTTCAGAAGAAGAGTTTGAGGATGAAGATGAGAAGA
GCTCAGAAGCTGTTCTAGTCGATCTGGAGGATATTGCTGGTAAAGGTCCTTCAAGGAGTT
CTTCTGCGAAGGCATCCGAGTCAGGCTCTATTAAGTGTAAATCAACATCTTTGAGAAATG
AGGGATATAAAATTATTGGTTCACATAGTGGTGTTAAGCTCTGTAGATGGACCAAGTCACAACTCCGTGGTCGTGGGGGTTGCTATAAGCACTCATTTTATGGCATAGAAAGCCATAGGT
>M_kobus-scaffold35830
CCACCCATACGTCAGTAAAGCCGAAGCAATCAGCGAACCAGAGATATTCCCAATAGAAGTATGGGCATTCCAAATTCCCATTATCAATCCCCTCTTCCTCTTACCGAACCATTTCCCGAC
TACTGCAACCACCGACGGCCATCCGGTTGACTGAAATAGACCGGCTACCATCTGAATTAC
CAAGAAGTAGTAGAAACTATGGATGTTTAACCAGTAACCAGCACCAAAGAGTGCAGTGAA
CAGACCCGTCCCCACCATTCCAATGGTGAGGAAGACTCTTAGATCCAACCGGTCACCTAA
ATGCCCAGCAAAGTACATACCAATTGAGTAGAAAGAGAGGAAGGCCACGTCGATTTCTCC
AAGCATGGCAGTGCCATCTGAACCATCAAATGGGGCCCATCCACTCTTGAGGACTCGTTT
CTCTTGCATCTGAGGGGTTGATCTAAGCAAGTGAGTTCTGGGCCATGGGGAGAAGCTCAA
TTCAGTCGTCTCAGGATCAAGGGCGCTTTTGACGATGCTTGTCGTTTTTCGGGTGGCATG
ATAGCTTGCGTATGCAACAAATGTTACAATGAGGACAATGGCTTGGTATGTTCTGTATGT
GAGAGTGGAGTTTCTGATGTATTCTAAGAAGCGAATTCCGTATGGTTTAGAGGTACTTGT
TTCAGTTATCGACTCCTCTAATGAACCCATGAATGAAACTCTATAGTTCACAACGGAACT
ATCTTACTTGCTTGAGTAAGAAAAGAGGGGCCCAACTCGCCATTTGATTGGTTTACAAAGGTTTCGGGCTCCACATGCCAACTATAGCTGCCGTTTCTTCCGGGTTTGATCATCCATGTG
>M_kobus-scaffold35957
CATTCGCATAATGGTCCTAAAAGAGGAGCCTTGCGAGATTTTCTGGTGACTGTTTTCCTAGCCTGGATCTTCTTAGAGTCTTTCTTTCTACTCTGTGATGTAGTAATCCTAACCGAGGGG
CTCTGTTGTCCCACGCAACCTGTCTGGAGAGGCCAGATAGACTGTTCCGTATTGGAGTGA
>M_kobus-scaffold36289
CTTTCATGGCTACTATGAAATGGCATGCCTGGTCTCAAGAAATTCCCAAGAACAAGTATGAGTGGGTTGAGCTCTCTCTCTCTTGTGCGTGTGCACGAGTTCTCACGAGAACTCGTGAGA
CATGGGAGATGAGTTCTCAAAAAGTTCTCACCGAGTTCTCATGAGAATTGGTGCGCAGGAGAGAGGGCAGTGGTGTCCTGCGCACCGTCCCACAGGAGACTGTTTGCGCACCAAGGCCAA
CTCACGTCGAAAGGTCTGCTGGGGTGGGTCCCACCATGATGTATTTGTGAAAATCCACCC
CGATCATTATGTCCATCATGGAAATTTAGCTATATGGCTCAAAAAGCAGGCTGATTTGTG
>M_kobus-scaffold36374
TGCCTTGTGGTGGGGCCCACAAAGCAGCATCCATTAGAGACGTCGCTACTGGCAGTGTCAGTATACAATCTACGTTCCTCTGCATGAAGATAGGTGTGTTCCTTCCGTATCTCGATAGGG
CAGCTTATACGGTCGAGATGGAAGGGATACGAATCACTGGCAGGAGGTTGAACATCTCCC
AATTAATCTTTCGAGCAGATTCTTGCAGGGCTAGTCAGACAATGATAGATTCAAGCATGG
AGTTCGTGTTCCTGGTGGAAGATGCGTACAATAAGGTGAGCGAGGAGGTGGCGAGGCTAG
TGGGGCCCACCAAGCTTAAGAGCGGGTTCGCTTGCACAAGTGCACCAGATGTGTGCATAG
ACGGTGACATGGTGGAGATCGGACAGTTGGTTGGAGAGATGGTGTTCAAGATGGAATGTG
GGGTGGAGTTCGTGGTAGAGGAGCACGTGTGGGTCTTAGTCGGGGGTGGGGTCACATGCC
AAAAATGATGCAGATCTAAAGCTCAAGTGGGCCACGCGATAGGAAATAGTGGAAAAGAACACCCACCATTGAAATATCTTGGGGTCTTGGATGGGATGGATTTCTGATTTCTCGCAAACT
>M_kobus-scaffold36552
ATGATCTGATCATGGTGCAGTGAGAATGGAGAACTGGTACCCAGTGCATTCTGATAATGGTGCAGTGAGCATGGAGAACCAACTCATGAGATATGGTAAATGAAATCTAGTCCGTACAGC
TGATCAGATTTTGGCACATGTTTCAGCTGCTCATTCTACTTTGTTCTGAAGTTGTTGGGGTGTTGTTCTTGCCAATTCGTGATGGCAGATTTGATCCAAATGCCTATATACAGGTCTATT
ACATCATTGAAGACATTTACTTTATTTCTTACCGAGATGGCTAAAGAATCTTCATCAGAAATCCTCACCAGTGATAATTGTTGCATAATTTCTCGTAATGTCATGATTGTTAAATTCTAT
GCTATCAGTTATATCATGAGATTGCATCTCATAAGGCAAAGCAAAAAGTCTCTCGCAGTTTCATACAAAGTTGAAGGGGCATTGATGAGAATTGGCATCTTTAGACGACATTTTGTTCCG
>M_kobus-scaffold36990
GGGGTATGGGTTGTTGATGCCATGGGTATGGTGGAGAGGGGAGAGGAGAGGTATGGTAAGGGCGGGGTGTGTGATGTCCTGGGGGTGATATCACCATGGGTAGGGGTAGAGATTCCCCAC
AAGGTGATAGGTTCTTCCCAGTGTAGTGCGCCAATGGGGCGTCACTCGGACGCACGAGTGGTATCTCCGCGATTGTGGCGATGGGCTGGTCGAATGGCAGGGGCCTTGGGATTCAGGTCA
CCATGGTCAGGTTATGGCATATTTTGTTTTCTTAAGAACATATTTTGGAGATCTGATCCTTTTTTAGTTCAGATTCTTGATTACCTTGGGCGATCATCAGATAGTGACTCCCCATCACCA
GATTAATTGTTTTTTCTGTTCCTTCCAGCCGGAAGACATTGATTTACTTGGTTTTGACACTCGGTCATATGTATCCAGATTATGACTTCAGGTATCTGATCCCTATTCTTTGATGATTTG
TGTATCGGCTTACCAGTGCTGTGCAAGCTCACCATTTCTTCAGAGAGGAAGGATGGGAAAGTTTCAAGCAGATATTCGACACCTACATGTTTGAAGCGTCAAAGGTATGTCCATACCATT
TTTATGACTGGATTTTTTCCATTTCAAGGAATGGACTGTGTCAAATGGTAGTGGTTCCCTGTTGGAAAGCCTGTCCAAAGCTGTTGATGAGGTGAGTTACACTCCTTTTACAGCTGTAGG
TGTGATGTTTTGTGGTGCAGGTTGTGAAGCTAGCAGACTGTGAAATCTACAGTTATAATCCTGATTCTGATGGAGATCCCTTTCTGGAGAAGGGAGCCATGTATGCCTCCCACCCACCAC
TGGTCATTCAATTTCTTCTTCTATAATCGAAAGCTTAAGCGTGTCGTCAGCTTTCGTTGCTGTTGCTTAAGGTGGGTTCACTTGTCTACTACAGCTGATCCTTATAAGACATACTATGAA
TTGGTTGTCAACAGCAACTTGGCAGCAGAGGGTTTTCTGGTGGACGAGATGCTCAATGAAGATGATGATGCCGAAGTGGATATATTTGATGACATGGACATGTGACTGACAGACTGTCTA
>M_kobus-scaffold37215
TGTATCACATCATACCGTCCATATAGGTGGCCTTATCCAAATGCACCTGGCCTTCAAAGGGATAATGGTCAGGGTGGAAATAGATTCAACAGACGAACCTGATGGATCGGACTGCCTGAT
GCTGGATGGCCAAGATCCACTTACTCGCTTGCCACATGTCAACCAATGGATGATAGTCAAGATGGCCCTTCCTGATCCCTGAGTGGGCCTCAAAACCTATAACATCATCCTCAACCAATT
GGTTTCTTGCATCCATAGCAGAGCTTGAAGCTTCCCTGGACCAATCCATGCTCGACTGAGACTCTCTTGTCAAAGACAAAGCACTCACCCTCCCAGAGGCTCTCTGCCTTCGGGACTTCC
TCTTTGAAACCTTTGCTTAGGAGAAAACTTGAAGCCTTCTCGCATCTGATCCCACCCGTGCAGTACATTGCAACCCGTGGTGGCATTTTCCGTTCCCGAATCTCAGACTGCTCATTTGAA
TTTCCTTTTGAAACATCAATCTCTGGCTCCAGGTGCCGCTCAGCTGATACGTCTAGTTGA
AATTTTTCATCAACCCAAGACGGGAATTCTCGAAAGGCAGTCGTACATGGATCGACCGCT
TGTCCAATCAGTGTGACCTTTGGGGTGTGACTCATCCAAGTAGTGCTAATCTGATATTTGTCCATATCTTGTACACATTGGAGAAGCAAGTCACAAATACATTCTGTGAAAGAATGTGAA
CTTGAGAACACCCCCGCCGAAGCCATGGTCATGTTCCTAATGCAGCCATTGTTTCTCTCAGCCCAAATAGCCCAAAGAACAGCTAGTGGAAGCATTCTCCATTTCTTCTTTCCAAGAGCG
>M_kobus-scaffold37240
CATATTACAGTTGACTTGTCATTCATTGGAAAGTACACATCTCCTTTACTTATGCCCTTCAAATGCGAAATGATCATTGTCATCATTGTCTTGCCCCAGCTAGGGTTGGCAATGAGTTGG
GCTGGGTCAGGGTAAGCCTGAGCCCATCCCCATTTACCATACCGGTCTAAAATCCTGGCC
TATGGTCTAATTGAAGGTCTGGCGGCCCTTGATAGAGTGGAATGGAGGAATAGGATTCATCCTGGCGACCCCAATTACTTGGTTTAAGGCTTATATGATGATGATGATTTTTCTGACCTG
ATCCCAATCTGAAACCTGATAAGCTCAACCCAAGCTTGACTTTTATGTGGGTCAGATTGG
TTGGCTTGCTAGTCAACCCAATCCGTTGCCAGCTGTAGTCCCAGCTATTTGGGGTTGGCC
>M_kobus-scaffold37255
CTTTTATTTGCAGGGAAGTGTTGGGGACTTGCAAGAGTGCAAGTAAGAAGGAGAAACTTGAGGAAATGGGATTCAACCCGATCCTTTTCAATTCAAATGACCCTGAGTAAGCCAATGTCA
CCATACAATTTGCTTTGCAGATCGAGAAGCCTGGACTCTTTACAGGATGTAACTCATCTCCTCATCTCCATACCTCCCATTTCGGGCCTTGGTGATCCTGTGAGCTAACTGAAGATTCTT
ATGGTGATATTTTACACAGGTGCTTTCTCTGCATCAAGACCTTTTAAGAAGTAATCTAGGCAATGGGTATCTTCGATGGCTGTGTTACTTATCATCAACAAGTACGTGTTTAAGCTCCGA
TTACCTAGCAACTACCTCTCCATCCATCACCCTACCTTGGTTGCTCACTCCTTGGGCCTGCATGTATAGTTGGGCTAGAGGTCAATGCTGGGTGGGATCATATTGGCATGTGAGTGGTGC
TGTTACCAGTATTCATTGAATATCCCTTCTGTGGTTGCAGGTGTCTATGGAGATTGTGGTGGTGCATTGGTGGATGAGGAGTAAGCAGCTTATTCAAATCAATCACCATGGCATGTAAAT
TATCCCATTAATGCAATGAGCGAGCCAGCCAAAGCAAGGTTAGCTGCCGAGAAAGGATGGCTGGATCTAGGCCATGATCTTGGAGTCCCAGTAAATATCTTTCGGCTGGGGGGTATTTAT
TCTTCTTCTTTGTTTCTGCAATGAAATTCAATAGGATTTATATTGCTTTGAAGTTCAGACATGTCCTTAGGTTGGATCTCCCCAGGTTGCTACATTTGCATTGTAGTGAAAGAAAATGGT
CAGCTAGCAAGACATATCTTGTTCTGATATCTTCTTTAGGATTTCAATCTTCATCTCTTGCAATTCATTCACACTAACAGGTTGACCCTGTTTTTCCTTGATGAGCGAGAATTAGTACCT
TTGCTTCTATTACTAATTGCAGAGTTATCAACATTTTCGTCCATGCGTGCTAATGACACAACATTTCTGGCTGCATGTGGTTGTGCTGGTTACTACTAGTAGGGCTGCAACTTTGGGCCT
GCTGTCGATACCATTATCAAACAGGAGTCGTTATCAAACGATCAGAAGATGAGGGAGACCAGGCATTACACTGCAAGAATTCATGTTGCTGACATATGCCAAGCACTCATGGCCAGCATC
GGAATATATAATGTTGTTGATGATGACCCGGCCCCACGTGCAGAAGTGTTTGCATTCGCCCGGGCCTTGATTGAGAAAAGATGGCCTGGACAGATCAAGGAAAGCCCAACTCCAGATAAC
TTGGATTCAATCATCAGGAAGAAAAATACAAGGGGCGAGAAGCGAGTCTCCAATGACCGG
GTTAAGAAGGAATTGGGAGTGACTCTTCTTCATCCGACTTACCAGACGGGGCTGCAGAGC
TAACAGGCAAAGAGCGCTGTTTGCTTTTATCGCAGCTCGGGATCTGAGTGTGTTGCCACCTACTGGGCCCCGCAAGCTGAGAAGGTCTGATGTTTTGAACTGTCCATATCATCTATATAC
TTCTTAGAGGCGAATGCATTGTGTTCAAAATTCATCTACAGATGGTGATGGTTACAATATGTTTCTTATCAATGCTGTTACAACACTGAGTCTACAAAATGGACAGTTCTGATCATCTGA
>M_kobus-scaffold37478
TATGGCCTCGAGACTGCTCCTCTAGCTCCTCCCATCCTCGTCTTTGGTCTTCCAAAAATCACCCCAACGCATAATGGATTCACCCACCACCTCCTCCATCGAAATTGACAACAAAACCTC
CTGAGCACGCACCTAGCATTTAGAAAACTTCCAAGAAGAGTTCTAACAGAATTCCACATAGAAGGATCCAAACCTCCACCCCAAAAATTGATATGACTAACCATTGTCTGCAACTAACCA
CAATCAAGCACACTGAGAATTCCCCATCGTATAATCCACAAGATTCCTTTACCCACCTCCTGACTTCTTCCAAGGTTGCCTCCTCCAGGGTTTGCACCACCATCGACCACTGAAGCATGC
GGACCAAGGGTCATGCATTTTACTCAGCAGCCCTATCACCTCTCCTCACATTAGCCTCCATAGGATCCAACCCTTTCCCTAATCCTGAAACCACCTCTACAAAAGATTGATGCCCTGAAA
CACCTTTCTCAAACCATCATTTGAAACAACTTTGCTCCCCGTCAAATACCAAGTAACTCTGCTATTGAACTCCATCGCCCCATATTTAGCACAGTGAATGAGACTCTGCAACCTCCAAAG
TTCTCCCCTCCCACCCCCTTTGAGTTGCGAACCCCTTTTCCTTTAACACCTCTTTCTCCTCCTTCCTTCTCCAAATCATCATTCTCCCTTCTCTCTCTATAAACCTCTCTGCTATGATCT
TAAAAACTTACTCTAGCCATGTTGAAGGTCGGAAATCTAGAAAACGCTTTTGAAAGAACCTCATCATTCACTTCGTTGCCAAGATCCCCACAAAATAAGCGGTAATCATCTGAAGAGAAA
CAGGCTCTTGTAAGTTGGATCCACGCATGCCAGAAGCTCACATTGACACCACTCACATGCCAACACAATCATGCCCAATATTGATCCCCAGCACAACCATTGCATGCAACAAGCAAGCAA
AACACGACTAGAATTATAGCACGGTCAGGCCCACACTGCACCTTAGCACAACTATTGAAACCTAAAACAACAAGGGAAATCTGAGAACCACTGATAACTAGCAGAACTTGACCAGCTTGG
ATTCATAAAGTAGAGAGAACTCATCCCCCAAAAGACCTGAATTTTCCCACTGCAAATATGATCCCAAGAAGAACGATCCCCATATCTACTCATTCGCTTAAAGGTAGGACTAAGTGAAGC
CCACTCCATGGACTGAATCTTCCTTTTAAGAGGGACCAAGAAGGTGATTTTCCCTTCGAA
TTTGTCTCATCCCAAAAACAAGGCCAGAATGGACTGAGAACACATGCTATACCAAAAAGGTTAAAGAAATGATGCCAAATATCCCTCGCAATGTTGCAATGCAAGAAGGGATGATTAGGA
GACTCCATCACCCTCTTACACATGATGCACACATTCGGAATAGATATGTTCCTCTTCTTT
AGGTTGTTTAACAAGAGAATTTTGTTCACTCTTTGGACAGATGAATGATGTCCACGCCTA
>M_kobus-scaffold38872
CTCCTCCTCATCCCGATTGGAGAAATGGGGTTGAGATGTCAAGCGATTCTGTAGCTGGTGGGGCCCACACTTCTTTCTTCAAGAGGCGTTGGAGGTCGACCAAGAGAGCGGTCGCACGGT
TCTGGACGTGTTGTTCGAATCCACCGTTAATGCCGTTGGAGGAAGCACACGTGGCTTTGA
GAGACAGCGCCGGCGATGCAATGCAGTGGACAAGGACACGTCATGGAGTTTACTACAGCG
GGCTAATATTTTTCTATTTTCAGTTCATCTCAGTGTGAATGACCTGATAAATGGTATGGACAACAGTAGGCATATCCCTACCCACATTTTCCTATGGTGTGGCCCACTTCAGATTTAGAT
CCCGAAACAGAAGAGCTTCATAACAAGGAAATCATGGCAGAAGAGAATGCCATAGAGAAGGAGCTGAAAGAAGATGTGATGTCTCACCTTCTGCCATCTAAACTCAAAGACGAGCTCACA
CAAGAAGACGAGAATAAGAAGAATAAGAACAATAACATGAATCTTGATGATTCGATCATG
GAAGCAGACATTGTTTATTCCATTACCGGACTCTGTGAACCGTCGGATCCCAAAAATATT
GTAATAAAGAGATCTCATCATCATCATCATCATCTTCATCTGGAAGAATGTAGAATCGAA
GACAAGAAGTTGGAGAGAAAGCTCGAGCCGCTCGGAATGAAGGTGAATCAAATAAAACAG
GACAGGCACTGCCTCTTCAGAGCAGTCGAAGACCAGCTGGCACTCTACTCAGTTAGAGCT
ACTCAGTACTGCTACAGAGAGCTTAGAGAGATGACCGCTACGTATATGAGAAAACACATA
TCGGATTTTCTTCCCTTCTTCCAATCAAGCTCGGAGAGATTTGAAGAGTACTGCATGAAG
GTGGAGTCGGGGGACGCTTGGGGAGGACAGCTTGAACTTAGCGCTCTTTCGCACTGTCTG
AGAAGACACATTGTGCTTTTTTCGGGGAATTTTCATGATCTGGAGATAGGGAAGGTTTAC
AGATCGGAAGATGGAAGCAGTTCTTCGGGCCCGAGTATCATGCTATCGTATCACATGCAC
>M_kobus-scaffold40533
TGGAGGTTCGGAAGAACAATTTTCTTCCTCTATGTTTTGCTCTTCTCAGCATCGTCCTCATGGCCCAGCAATCTCTTGCCATCCGAGTGCCGGATCGCCAGATTTACTCAGAACAAAGTG
CCATCCTCAGTAACCCAAACCGGCCACTTAAGGTGGCTGTTTTTGCTCTCGGGAGCTTCT
GGAGATCTGAAGCGGTTTTTGGATGCTTGCCCGGTGTGATCCGTACAACTGTTGGTTATG
CTGGTGGATCTAAAACCAATCCTGAGTTTAGAAGCTTAGGAGATCATGCCGAATCCGTTC
AGATTGAATATGATCCAAAGTTGATACAGTTCAAGCAGCTTTTGGATGTCTTCTGGTCTA
GTCATGATTCTAGGCAAGTTTTTGGCCAAGGTCCTGACGTCGGCAGTCAATATAGGTCGA
TAATCTTCACTAATGGAACCGAGGAGGCGAGATTGGCTTCTGCAAGTAAAGAGAAGGAAC
AGACCAAAACAAAGAGCACCATTGTAACTACACAAATTCAGCAACTAGGAGCTTTTTATC
CAGCAGAATCTGATCATCAGAAATTTGAGCTGAAGAGAAAACAATTTCTGCTTCAGATGA
TTGGAAATGTAGCAGATGAGGAGCTCATGAGGTCGACCTTGGCAACAAAACTAAATAGCT
ATGCTGCAGAACTATGCCCGCTGAAGACTCAAAAGCAGATTGATGTGAAGATCGAAGACA
>M_kobus-scaffold40631
GACACTGCACTGATGCCGTTTAGATCAAGGTGCGTGGATGATGAAATCAGTGGTACAAGAGCTGGGAAGCTTCCATCATTCTACATAATTTCCTTTATGGAGGTTCCGGTACGTGTTATT
AGGACTCGAAACCCAGATCGTATTGTGCCGGTGGAAGTTCTCACCCCTGGTGCGAATGGTAAAGGTTTGATGGTAGAGTTGGATCCTGTAAGAATAGCATTTGCGCGTCTCTATAACTGA
>M_kobus-scaffold40703
CAGGCAGGGAGAGTTTTTGTTGAGATAACTTCAAATGACATTCCATTCTGTTGGAGCTTTTCCTGGAGATCGGTCGGACCAAAAACAATCCCTGGTGGGAAAACACCTCCTTTTGGTAAG
TTATGGCGTTGGCCCAACAGAATAAGAGCACATTGAACTAGAATTATCGGAGTGGTTACG
TATCCAATTTCAGGCCCTGAGATTCTGGTGATTATTTCCCTATTGGGTTTTCCACTTCCC
ACATCTTGAAGGTAGCACTCCTCACCTCTTCTTCTGTTGGGCCTGTCTTTCGAAATCCCCCAAGGGTGAAAATTTCAGGGTATTTTAAGAGAAGTGACCTCCCAAATGCAGTTGTTCCAA
GGAGACCAAGGGAAATTCCAATAACAATCCATCCGAAGATACCCAGCAAAGATTTGGAGC
CGATCTTCACGCCAAAATGGGCTGGTTTCACCGTTGCCCAGAAATTCCTCCTCTTCTCGA
TGTGTTCGTCACTCTCATTAGAGCCGGGAAGGCCATGTGGGTTCTCAGTTAAAGATGCAA
GCGTTCTTCGAACAACAGTGGCATCTGCAGAAGGTAGCTTCACTGCCCAAAGACCAATTG
CATCCCCACTGACACCCACTGCCCGAACCCATCCCCGCTGAAACCCACCTTCTAAACCCATCCTCGCTGACCCATCACCACCCAAAAACCTATCACCGCCTGAACCCATCTCATTGTTCT
AATGGATGCTACTGCTCACCCACCACTGCAGACAGCGACCACCACCTTCTTCTTCCTCTTCCTCTGTCGCCTGCCGTCACAGATAGCGGCGATCATTGATCAGAGAGTGCATGGATATCC
>M_kobus-scaffold41077
GCATAAACTGAATGATCACAGTTCAATTCACTTATTCAACCAAACGTAGCCAAAAGGTTTTCCAGATTCAGTTTTTCCCTAAGCCTGTAGTCTACCAAGCATCTTTTTCAAAAGATGAAC
TGCAAACTTTGTGAATGCGGAAGAGTTCCACAAGTGCTTTAGGGAGAGCTTCTCGAGTTTCTTCTGACATTGTGAATTTCCTGGAGCCTGATACCCCGTCAACACCTTTCATGCCTTCAT
CAGCATTACCTGAAGCAGAAATCCTGTTGGATGTACTTGGCTTGGAAGAATTCTTGCTCA
CTGCAGGTAAACTTCTCCCGACTCCATGCATGGCATCTGTGATATGTTTTACACGGGCAG
ACCAAGCTTGCTTCTGCTCCTCTACAATGTCTGGGTGACATTTTATAAATAAACCATCCT
CAGGCTCCTTGAATTTCCAATCCCGAAAGGCAGATCTTTCAACAGCCAATGGAAGCAAGA
TGCGTTTCAGAATTTGGTTGTGAACTTTCAACCCCTTTAGCTCGTCGTGGCGAATAAATC
TGTTCTTGCTAAACAAGAGAAGGATGTAATCTCTAGCTAGGGCTTCAAAACCTTCACATA
GCAATGAACTTTTTGAAACCCACAATCCCTGCACTAGATCTGCATATTGCTGAACAACCT
TAAGAACATCATCTTCAGAGTCGGCAGGAGCAAGGTGCATAAGAGCACGAAATCGATGGA
ATTAGATGTGTCTCGTGTAACAAAGACTACTGACCTCAGAAAGCCACCTTTTGAACCGTTCTTCCAATGGCAGTGAAAGTAAGAATCTGCACAAAATAGAAATTGTTAAACTTCCATATT
AGATACTTGAATATAAATCCATACCTTCTTGGAGGGCCTTTAATGCGACTTTTATCACCAGATGTTCCTGGGCAAAGAGAGTTGGTATAGTCGTACCTTCAGGAAAGAATAAGAAGTTTA
AGATTGCAGGTAGAAGAAGACACCATACAAGTCCATCCTTCCTACCAAACCCTCCACTGTGCCAGGTCCAAAGCATATCCTTGACGTTGCTCGACATAACCCATGGAGTATTGAACTCCA
>M_kobus-scaffold4142
TCATTGCATGCTCGAGGCAGAATCAAACATCTCTTTTAGAGCCTTCTTTACACCATCATCTGCAAAGATGAATTCAACTGCATTTCTCGCCAGCTGAAACATTTCATCCTTGCCTAGTCC
ATTCCTGAGTGCCTGCATATCAAGCGTCATCATATGCAGCCTGAATATAATATAACACCTCTTTTCCCATACATTTGTGGACCATCTAATCATTGGATGTTGGGGTGTGTTCATGGTGTG
CCCAACTGATGACTGGCTGAGATCATGCACACATGAACCATGATCGCACATATCGTGAAT
TGCCTCAGTAACATGGATAATATCCGTACCAAAAGTCGAAGCAGCAAGCTTGTACTCCTG
AGAAAGGCTGGTAGAGAATACCCCTGGGTCATCAGTGCACAGGATCAACGGATGCTTTGC
TACAGAAAGGGAACAAAAGACCGAACCGAAATGATGATCATCTATGCAAGAAACTGTTTCAGTCCTGATATTGGATGTCAAACAAATCTCCACCTACATGAGTATTGTGAAAAGCATAGC
AACTGGAATCTTAGATAATTTCAACTGTCTCCAATCTTCATCTTCAAAACAAATGGCATGGCCTATCCTTTGCGGTTGGAATTCGAGCATTGCTTGGACTTCCTTCTGTTTAGGCACCTA
ATGCTGCTCAGAATGCCTCACACACCTCTCCACAATGAAGAGATATAGGAAGGCCTTGTTCTTTGGCAAACTCCAATGCTGGGAGAAAGGTTTGCCTGTGACATGATGCAAACAAAATGA
ATAGCTCATGTGAGGAAGTACCATTCACCCACAACAGGATTGCCGGAGAGGTCAATACCAATGACTCCCAAATCCTTCATTTCCAATGCCAGCTGAACCTGTCCAAAAGGGAAAATCTTA
GTTTCCATTGCTGATGCAGTGGTCTCACGGCGGTCAATGCTAAGAAGAAGGCGCACGTATATTTTTCTTCTATGTTTTCTGTCGTATGCATCATTTGTATGTGGAGACTCTGAGAATTTT
TCGGTGCTGTCATTAGAAGGAATGAAACAAACATCAACTGCATCTACAGTCCTCAAACCT
TAAATAAACTCAGTTACACGAATGGAATACCTTCGGAGTTGTTCGTAGCTCCAGATAGACAACATTCTCAGCAGCAAAATCTTCAATGACCTATTACAGAAATAAACAGTGAATCAAAAA
CACATTCACCATACTTCCTTGGTGATTCTTGTGACGGTTGTATGGTCAGTTGTTAGTATGCGAATCAAATCAAACAGCTTGAAGCACTCGGGCAAACAGCGATCATCTGTGTAAAGAGAA
AAGGCTAATAAAATGCATACATACTTTTCAAAATTACATGCTCCACATCAGAAAAAACTATGACACCCTTTTCACCCAAGGCTTTTGCAAGTTCTCTGCAAAGAGAAGGTTCAAGAAGAA
TTGATTAAGTGCTGTTTTCAAAACCTACATGACATAGATCCTTCACCATTATCCCCAGAGGGATGCAAGGAACATACAGTTTGAAGTAATTGCATTCCACAATAGGAATCTGTTAATATT
>M_kobus-scaffold41983
GGTTTGATCAGAGTCTGTCATGGCTGTTCCACCCCAATCCAGCACACCCTTTGTTACCAACTGCTTGTAATGGTTCTTTCAGACCCCTTGTATTGTTCCCAAGAGCCTCCCCCTGGATGG
TCTTTCCAGCCCATGCCTTCTAAAATCCTTCTTGCATAACTACCAGCTCCAAATGACATGTGCTGGGCTTCAGCTGCAGCTTCTTCTGTATCCAAAGACTCGGAACATGACACTTCTCCA
CCCCTACCACCATTTGCAAAAGTCTTTTGACCCGGACCTATTCCAAAACCGCCATGTAGA
TTTTCTTTTGATGATAAAGGTTGACCATAATTTGCACATGATTCTCCATCTATGGCTTCAGATCCATGACTTGCCTCGAAATCAGAGGTGGGAGTGTTGTCCATATTAGCCAATAAATCA
GGGAAGCCCCAATCTTTTGTGGGGTTGGAAGAATCATATGTTGATAACGAAGCAAGGTAT
TGACATAACTCGCACTAGATCAAGATGCACATCCGATATGATAGAAGTCTTAAGAAGACCACCACCAACAGGCATAGAAGGATGAAGCTTGGCGGACCGTCTCACCAGCCTTCCGACCAG
CCTAGCCACCTTACGTTTCTTTTTCTCAACGGTTTGTGTCACCATTGACCAATCCCATAA
ATCTATTACAGGAAAAGCAGGAAAACCCTCCTCCCTAGATTGAATGACTTGGCCGTACTG
TTCATTGGACACTCTGCCACTGGACTCTGGTTCCTCTTGCACATCCTCAGGGATCCATTCACCTTCTTCAATCTCCTCAACGGTGTCATCATGATAACTGGATAACATAGAACATGATTG
CAAGATATACACACCATCTGTTTCAGAGGCCACCATCACGTCATCACAGTGGAGAGCCGTATTGGAATAACCAGCCAAATAAAGATCGATAAGCGTCTCTTCTAACCTGAAAACAATAAT
TATACAAGTGATTTGAAGGCTTGTTCACTTGCAAGGAGAGAACCTTAGGATTGACCAGTGAAACAGTATTTTTAAAGCTGACCAAAAATGGTCGGGACAAGGTTTTGATGATGATGATGA
CCTAGAATTATATAAAAAATACGGGTTTGTGTTGTTTGCCTTGAACAGGTTCGTCAGAAACCACTCTCGCTAGTTCTCCAGCTTCAGATTCCTTGCACTGAAAAAGATCCGAAGTATTTA
TAGCTACCTTTTCAGATTCCAATAGCACATAAACGCCATCCTCAAATGTATAATACAGGCTATCTCTACTGCTATAGTACCATCCAGCATTAGGGTCATGATAAAATCCAGTGCTGCATT
ACCAGTAAAAACTATGGAACATGTGATACAGGATCATTCCATCCAACCGTAGCATCCACAATGGGAGCCACTGGCCGATTGAAGATTGCATAAGCTCTGCTTCAACTGTGGGGCCCACAA
CAAATGGTGTGACTTTTTGCACTCTCATTGCCCGTCCCATGCCCGACAAAGGAGGGTTGTGTCACGTAGGCAGCTGGAGTAAAACTTCTTCCATAACCTTCTCTCACAAATCCAGAGATG
GTATTTACGACAACTCTATTAAGATAGCCAAATGCCTCTTTTACGTGCATGGGTGCTTCG
TGCTTAGCAGTTTGCCTGGCCCCCTCCATGAACCTACCATGCGTGCTTGTGCTTCGGGCT
TCAGAAGCATTAAGATCCATCAGCCACAAACAGAGTTGCCAGACAGTACTGTCCTCTGCAAAACTATGAGAAATCGGCTTGGACTCGATGGGGTTATTGCTGGAAGCATTCACAGTGTGA
GACTCCTTGGACCACCAGCGATGTCTCAGAAATGACAATGCCCACGCAGCATATCTTTGT
ATTTGCCGATCCTTAGAATCCTGTGCGACTAGAAACATTTCTTGCATCAATGATGTACAA
TTCGCCTCATGGTCAGTCTGCAAAGATGAGCGTTGAGGATATGTATGAGTGAGAGTCCCTGCACCTGCACCCAATGCATTTACAACCCCAAGCATCCCACCCAAGTGGACTGCAGGAGGG
TATGGTTTGGTGTAAGTATTTCTAATCAATTCCAGTAAGCTTTTTACATCATCAGCTTTC
ATAGAGTGCACCCCTTCATTCAAAATGCAGGAGAGGAGGTTTCCAGCTCCAATGCATGAT
GCCATCAATAGACTCTGGTGGTAAGTTCCAGATTTCTTCACAGTTAAAAGTTCTGAGATG
AGTGCTCTATAACCATCGACAAGAGGATCCAGTTCATCGTCCATGAGTTCTGTTCTATGG
CAGAAAGCCACTACAGTGGGCAGGGCAAGACATGAGCCCACAGATAATGGTATCTCAGGC
TTTTTATAGTGAATGCTTGTATCCTGATATGATGAATTAACATGAGGAATCCATGATATG
AGCATATCTTTTATCTTGAGCACAGCATCATGAGCCCCAACCCTATACATCGCAACAATA
GAATTGGCCAAACCAAGTACAAGTGCTGCAACACCCCAAATGTCTCCCTCCATGTTATTG
TCATTGTTACTGTACAAATCAACAGTTTCCTCTGTACATATATCATCTGTACCAAGTGGG
AAACTTTTGCTAAGGCTTTGTAGTGAGTCAAATGAGGATGGACATAGCTGGCATATCATT
GAACATAACAACTGAACAATATTTCCAAGTAATGTGGCTTCTGTAATCTCTCCGGCTTCT
TCTTCCAAGTTAGAAACGTCACCAGCTTCAACCCTGGTAAGAAGATCTTGACAAGTAAAA
CCCAAGCCCACACCACAGGCTCCTTTGACTAGGATGCTTTTGCTATTAGAGGCCACCTGA
>M_kobus-scaffold42211
TGCCCTTGCATCATATGGGTTGCAAAAGCACATTCTATTTCGTTTATGGAGGGACACATGCTCTTATCGAGCCTACGAGAGATGAAGAGCCCAAAGGGACAAAGCTGGCCTTGATGGCGG
CTCAAAACAGCTCCATTTATGGAAGAAAGTCGGTAGGGGACTGTGTATGCTTTGGTAGAG
TGAATGCGAGATTGATTCAACCGATGAGGTTTTTGCCCAACCACATGCTATTCAGGCCTC
>M_kobus-scaffold42767
TGCAGTTAGGTTTGTTTGGTTGGGTATTCTATAGCGGCAATAGCCTTCCCGAGCTAAGGTTGGTGTGTTCCAGTTCTTCTAGAATCCAGGCCTGCCTTACTTTGTAAAACAAAGATGTTT
ATAGTCCATACCTTGAAATTTTCAGGACAGTTGGCCTCTTTATAAGCCTCCATTGCTCTCGACACCGGCAGTTTTAAACCAGCTTGAGGGCAACGAGGATCTTCAGCTCCTGCATGTTTG
GAAGCAAACATACCATTTACAATGAGCAGAGGCCGTGGGGCAATGATGGGAATGGTGTAAGGTGAATCGAACTGGGAGGCTAGCCCAGGAGCAATCCTATCCCAGACCTGTTTGGACAAG
TCTAATAACAGATACTAGAGCAATGGTACTGACCTTTTCCACTACTTCTCTATCAATTGTGCTCTTGCCCAAGTCAATCCGTGCTTCTGCAACCAAAAGAAATACCTATTTGTATTTAAA
CCATATGTATTTATTAATTAATGCACACAGACGCATCAGCATGCTAGGTTTGTCGGCGTCATCACGCCAAGTGCACAGCCTGAATTCCTAACAATGGCATGGCCAAGTCAGGTTACTTGC
TTAGTAAAAAGGACTGACATCAGTAATCTGACCTTCAAACACGGGTTTTATACTGTCAACCCTAGCTTGCCATTTATCATTATCTAAGGCCCATCTAAATCCCTGCAAACAATAAAGATG
CAACAAATCATTTATCTTGCCCACCTGAATGCCGATTATGGGGACAACCACCGCATAACGGGTATCGATAGCAGCAGCAAACCATGCATGCATGCCTGCATGAAGGAAATTGTAAATGAG
AATATTTATCTAACCTCCAAGAGATTCACCAGTAATCCCTATTCTAGAAGAATCAATGTCCTCCCTCTGTGTAAGATAGTCTGCCAATTTTATCAGGTCCCATACCTGTCACAGTGATTT
GATCCACTAGAAAACAAAAGGTCATTGTATTACCGTATCGAATATGAAAGGCATTGTATCGCCATTCTTCCAAGAAGATACAAGAGCCTGCATTAAAATTCCAGAAACCAATCAGCAACT
GCAGATGATTACATACATCTCTGTATGTGGTTGTATTTCTGGCCCGTTCACCATGGTAGCGGGAATCAATGGCAACAGCTATATATCCTCGTGAAGCATACGCCTGAGGAAATGAAATTA
TCGAGTAATGGCCGCAACCATTCCTTGGTTTTGTAAGAGCTATGCAGAAATACAATAGCCGGCCTGTTTTTCTGTTTGCTTTCCTTCATGCTTAAGATCAGCACAGGCAGGCGTCCTTGC
AAAGATTTCAAAGGAAATCCTGACCTCACGTGAACGTGGACCTCCCTGATACAAGGGATCTGTAACAGGACTTGCAAGCTCCACAGATAGAGGAACTGTGAAAGAAAAAGTGGATGAATC
TCCTAACCATCCAGTTGTCGGCCATCAAACACATAGTTATGAGGGAAACAGTCAACAGTTGCAAATTCAACACTCGTCCAATCTGTGTGAATTTCAGGTGATGCTCCATCCATTACAAGG
>M_kobus-scaffold43608
TGTCGACTTTTCTCTTATCTTGCTGCAGTTTAAGCGACCGAAAGACTGTTGAGAATGAAGATGAGATAGTGGTCATGGTAGTTCCTGATTATCAGATGCTAGAATATGTTGAGCGAATTG
GTTTAGCAAATCAAAAGAAGAAGAAGAAGTTGAAGCCAGCAAGAAACAGTCATTGCGCGCGCGAAAGGATCTCGGACGACCCACCAAAGCACCGCCTTGGTCTTGGGCTTGCTCGTCTTA
GCCTCGGGTCTGAGAGCGATAATAACCGGCTTTTTGGCCGTAGATTGCGGGGATCAAGAT
TCGTATGTTATTAGCCCAGGCCACTCATCATGTGGAACCCACGTCTTATTAGTGAAGATGTAGGAGTTGGCTTCAATGTCCGGAAGTTGCGTAAATTCTTTTTAAGGTAAATCTCTTTTT
AATATTTTCATGTAATGTACCATGCAGCACTTTCACAGTAGTTTATTCAATGAGACCATTGCCAGCTGGTGCAGTTTTCAGATGTTATCCTGGGTGAGAAGAAATCCATGCCTGTTTTCT
TCTGATCTTCTAGATTGTGGAAGGTGTTCTACGATGATAAAGACAGGCCAAATCGATATTTGCTAGCCAAAGAACAACCTAGCCGTCCTGATGCCGAAGATATTGAGGTTAGTTACTGCT
ATGGACAATCTGATATCAATATAGACTAAGTATATCTGGTCCAACCCACACTTATGGGACGACTGTAACCATGTTACCAAAGGCTTTTCAAAAAGGTCTAATCATGAAACAAGATAGTCC
GAACCATCCCAGCAGTGTTTCAGAAAGTGGACAGTTTTAACAAAAACAGATTGTTTGGATGGTTAAGATTATCTGGTAGGTGGTTTGGTTGGGTGGTTCATGACTTCATGGCAGTTCAGG
ATGAGAAAATTTACTCTGGTCCAAATGGCCCTATTAGGGCTGTCGACAAGTTGGGTTCGGGTCAGGTGTTGGTCTATCTATACCTGGATCTACCTAAGGTGGTTGGGGTTGGTTCCTGTC
ATTGGACACTGTCCTGTTTAAATCAGGTTGGGTCTGTCCCTTGGGTACCTGTTGACAGCCTCAACCCCCACGTCTTGTACTCCAGATTTCATGGTAATTGTTGATTGGTTAATAGAAATG
GCAGATTATATTTGGAGATGTGGCTGACAAATCAGAGGAGGGGCCTTCCTTGTTTGCGAGAGCAGCGGGCATGTTTTCTTCTCTGAACCGGTTCATGAAGGTCATCTCGAAGTGATTTTT
>M_kobus-scaffold43831
CTATGATAACCAGACATTTCATTTCAACAAAGATGCAGGATCCAAGACCACTATAGTATTCACATGTTGCATTACAACAAGAAACACCCTGGCCATTATCATCTGCACATTGTAGATATT
TCAGGTGTGTCACGGTTGGTAGCTTCATCAGCTGCAACAGAAGCATCAGTGACCATGCGATTTGTGACTTCTTTAAAAAATGCTTCCTCAGTTGATGAAATTGGAGCAGGAGTAGGGGTC
AAGCCAGGAACTAGAACAGGACCTCCATGGCTAATTGGGCTCTTGGCATCTTCCACACTT
TATCCAGTTCTCATTGTTTACAGCTCCGATATTGCTTCCTGCTACATGCTCTACGAAGTTTGGTTCCCTGGTCAAGTTAGCCATCGATTCTTGGTTTGGTTCCTTGGTCAAGTTAGCCAT
CAAGTTAGCCATCGATTCTTGGTTTGGTTCCTTGGTCAAGTTAGCCATGGATTCTTCTGCCAAGTTAACCAGTAACTCTCCTGTTGCATTAGCCTCTGGTACATCTATCAGATCAGCCAG
TGGTTCCTCTGTTACTTTCTGAAGGTCTGCATATTCCCAGTCTTCAGAAATGATGATTGT
ATTCTCAGTTTCCCAAGTCTGGAAACACCGGTCTGGGCCGGGCTGCCATAGGATCTCTCC
AGCCCAATAGTCCAGACATGGCCTTCCGACCAATCCAGCAGTATAGCATTTGCTGGGTCCCACAAGCCAAAAATGGGATCATCCCCTACGAGAAAAAACTGCTCGCCAAATTGACATGCC
AATTCCACATAATTGGGGGATTAGAATAAAAACGTACAGCTCAGCTGGGTCTGTGTTTCCACGTTCTCTGACTCTACCTGCATTAGTAAATTTTCAGAAGTTCAAACCCATATTTAATCA
>M_kobus-scaffold43876
TGAGCTTGAGAAACGGATGGACGGATAGGCTTTCTCACAGACATCGCAGTGGCTCCACTCAGAATCCTTGCGCAGGAACTCAGCAGCAACCACAACTTCAACTTGGCACTTGGTGGCTTA
GCATGGCACACCATATATGTGATTGCACCGGTCGCCGGATATCTGACCCACCGTCAACAA
>M_kobus-scaffold44096
TGAATACAACTCTTCTTCGGAAATGGCATTGGAGATTTGCTACCGAGCATGGTAGGCTTTGGAGGGAGATCATGGTCAACAAGTATGGAGTTGAAGAGGGAGATTGGTCTCTAAAGAGAT
CCTCTCTCTACCGTGCTTCTAGCATATGGAAAGCTATAGCATTGACTGAACATCTTGTTC
GTAGAGAGATTGCTTTCGCTCTTGGGAACAAAACCCATATCCACTTTTGGACAGACGTTT
GGTGCTACAACAGAACGCTTCAAGATGCCTTCCCAATATTAGCTTGTCTTGCATTGGATC
ACTTTATTTTGGTCTCTTGGTGTTTCTCCATTTACGCTGGTGGTGTTGTTTGGAGACCTT
TGTGTAGGAACTTGACAGATGATGAGGTCCTAGAGTTTATCAGCCTATTGGATTGCCTCA
AGCATGTTGTGTCTTCGCTCCAGGAAGAGTATTCAATGATTAGGAAATGTCACCCATCCA
CAAAATTCTTGGTTCAATCTCTTTTCAGTTTATTATCTCATTCAGTCATCAAAGCTATTG
TATCAGATAATGGTTTTGGAGCTCCTTTCACCATCCAAATCCGAGAGGCAGATCATGAATTGGTCCCTGCACCTGGACGAGTCAATGAAATGCCAATTTAAGGAAATTCATTTTCCGAGT
GGAGTTGATCTTTCTGACAATACAGAATATGCATCTCAAGCAGCATTATGGGGAATCGAG
GTTTGGCAGAACTGGGTGAAATTTATCCTCTGGGCGGCTCTGGGGACAGGCTTGGTTTAGTTGACCCTGTCACAGGTGAATGTCTTCCTGCTGCAATGCTTCCTTATTGTGGACGGACTT
CTAGAGAGTTCCTCTATTATAAGCTCTATGGAAAGCAATGCCTCACCCCTGTTGCAATCATGACAAGTTCTGCAAAGAACAATAATCAGTGCATCATGGCTCTCTGTGAAAGACTCGGAT
CTCTAGTGCCAGCCGTTGGTGCAGAAGATGGTCGTTGGTTGGTTGCTAAGCCCTTCACTCCAGTGTGCAAACCTGGTGGTCATGGTGTGATATGGAAACTTGCATATGACAAAGGCATTT
AACTGAGGTTGTTGTGGTAACTGCAGTAATGTGGTGGCTGCAACAGATTTGACCCTATTGGCATTGGCGGGGATTGGCCTCCGCCATGGAAAGGTATGGCTATGGCTTACATCACAGATT
AATTAGGGTTTGCATCCTGTGAGCGGAAAATTGGAGCTACGGAAGGAATTAATGTTCTTATTGAGAAAAAGAACCTTGATGGTCGATGGGCATATGGTCTAACATGTATTGAATACACCG
GATGAGTTCCTTCATTGTTTATGCAATATCTGTTTAATTTTTAATTTCAGGTTTGACAAGAAGGCCTAGCTGTTAATATTTTAATGGATACAACTTAAAATAAGTTGGATAGGGTTCAAA
>M_kobus-scaffold44377
ATTAATTTATGATCCTTGTTGCATCAGTTTTTGTAGTGTGCCATGGTTCAGTGTTCTGGACCCCGCTTTGGATTGATGGTACCAAAAGAAAAATGTCTCATGTTGGAAGGTCATAACCCT
TGCAGTGCATTGCATGTGGCAATACATGGTATGCTTCTCGAGACGAGATCTCTTCATTGACAATAGATGCGCCCAGTGTTGCCGGGAATGTGGGGACGGCGCCATGGGCCACTGCCAAGT
TCGAGGCTGTTGAGAAAAAACTGGTGAGTCCCCGTGAATCTGATAAACCGGCTCCCGATA
TTTTCCAGAAAACAACGGCCGCTTACATGCCCGTACTGGAAACTCAAAAATCATTTAATA
>M_kobus-scaffold44657
TTGGTTGCTTCCGAATAGCTTTTCAAAAATCAATTATTTTATGAGTCAAATTAGGGTTATGATTCGAAACTTGTTTTTCGTAAGTTCTATTATTTCTAATTTTAAGGTTTCAAGAGTCCA
TTCCACTTCTTCCCAAGTGTGGCCTCTTACAGCGCCTTTCTTCTGATGGTGGTGATTCTGATAATTGTACGATCGAGCTTCATGAAATTCCAGGCGGCGAAGAAGCCTTTGAGCTCTGTG
CGAAATTCAGTTATGGAATCATGATCAATCTCAGCGCCCATAACTTTGTAGCGGCGATCT
GTGCAGCCAAGTTCCTTAGAATGACTGAGTCTATTGAGAAGGGCAATTTCATCTTGAAGC
TGGAAGCATTTTTCGATTCGTGCATCCTACAGGGGTGGAAAGATTCAATCATGGCCCTTC
AGACAACTGGGAAATTGCCCGAGTGGTCGGAAAACATCGGCACTTTGGGACGGTGTGTTG
TAACATGGTCTTACACATACACTAGACCGGGGTATGCCGAAAAGCGCCACCGGTCAGTCCCAAAGGATTGGTGGACCGAAGACATCTCCGATCTTGATATCGACCTCTTTCGATGTGTTA
TCACTGCCGTCAAATCGTCAAAGAAGCTCCCACCCCCACTCATAGGCGAAGCATTGCATG
TCTACGCCAGCCGGTGGCTGCCCAATGCATCAAAGGGGTGGGCCCCAGAGAGCTCAGTCA
CCCAAAATGAAGAAACTGCAATGAAGCACCGGCGGGTGCTCGAATCTATTGTGAGCATGA
TCCCAAGTGATCGTGGGTCAGTCTCTGGCGGGTTCGTCTTGAGGCTCCTTAAGGTGGCCA
ATCTTGTCGGGGCCTCACCGTCCACGAAGGCCGAGCTTGTGAAGAGATCGGGCCGGCAAT
TAGATGAGGTGACGGTTAGCGACATTCTCCTTCCGTCGTATTTATCTTCGAACAAGAGCT
TTTATGACGTCGATTTAGTGGGGTCGATATTAGAAAACTTCCTGGTACACTTCCATCGGC
GCGGCCTACCGGACAATAACAAATCCATGCAGTCCATGTTCCAGGTGGGGAGGCTCATTG
ATTCCTATTTGCAAGTGGTGGCACGGGATGCTAACGTTCCGGCATCGAAGATAATCACTC
TTGCGGAAGCCTTGCCGGAGTTCGCCCGGCCCAAGCACGATGATCTCTACAAAGCCATTG
TAGGGCCAGGCATGAGTTTGAGGTCCAATTTCAAGCTAGGTGGGCCTCACTTTGGATATGATGATCGGGTTGCAATGGATCAGAATCAGTCCGAGCCCGTCCCATTTGCTAAACGGTGCG
GATTTGGACGGTGTGGATTGCCATACAACTATGCCATGTGTACACAGAGAAGAGTCTACTGAGGGAATGGCCTGTTTGGCTGCACAAGTGGATAAAATTGTGACCCTTCCCTGTGAAGGG
CCCACTTGATGGATGGCATCAGATCACACACGCATTTGCCACTTTCACCTGACCTGAACCCGACTGGAGCTGATTTTAACCACGTCCTAGTTGATGGACCTGACCTGAACCCCACTGGAC
CCAAAATTAACCGGGTCTCAAAAATCTTAAGATCCGAATGCAGCCCACCTGCTGGACAGA
ATCACCCTGACCTCATCAAGTCCGAGAAGAAACGCCTTTGCCGGATTCTAGACTGCCAGAAGCTGTCGCCTGACGTATGCATGCATGCGGTGAAGAACGAACGGTTGCCGTTACGAACCG
TCGTGCAAGTTCTCTTCTTGGAGCAAGAGCGGGCCACAAGGCCCAGCAATCGAAATCCAC
CGCATGATGCGATGAGTGGTGTGTTATCGAGTGCTGGTGGCCATGGAGAGATAGAAGAAT
CCATTGAGGAGGCGACGGTACCGGGCCCCAACAGAAGAGATCCAAAGAAAACAAAGAAAC
CTGATACTAAGATGCCGGAGCAGGCCCGGCCCAACGGGTCGAAACAAACGGTTGGGAGGA
AACATGTGATGGAGATGGACAAGGGAAGGGAAATCATAGAGGAAGGAGGGTTGGATGGTA
GTTTGGGACCTAAGAAGATGGAAATCAAGGGTAGATCAACGGTGGGCCGTGGCCCAAAAG
>M_kobus-scaffold44761
TGCTTGACTTCAAGGTTGTTTGACCTTAGAGTAGATTTGAGCAGAAGGTGTTGGTCCAATGATGGGGGTAGTAAGAAAGACATGATGACTTTTGGTCAAACTGAAGGTATGGCCCTTAAC
CAAAACATGATTCATGTAGCCGCCCAATTTTGGAATGAGATTTAGATGATGATGATAATGTGCCTAACTTCAAGGTTGTTAGGCCTTGGAGTAGATTTGAGCAGAAGGGGTTGGTCCAAT
TGCAGCAGCTCCCAATCTCGTACATGGGCCTCATCATTGGTGCCAACCTGAGATCCATCAGCAAGTGGGATTTGGAAGTTGGGAGGTTTGAAAGCAGGCTCACTTTCCTTTTGGAGACAA
GTGGAAAAGTACGCAATACCTTTACTATTGGAGAATGTTCAAAAAGTCAAGGAGGGTGGG
>M_kobus-scaffold4517
AAAAGACATACATACCATAACAATTCGGACACTCTGTAAACTCATAAACATCTTTTGCTCGTTTTCTGTTGAGTGCTTTCCATTTTCCTGTACCACCACACATATCACCTAAATCAAAAG
GGCTATGGCAGAGGCTTGCATTGACACAACTCCCATGCAAACACAGTCCAACCCGCTGCTGACCCCCAGCGCAACTTTCACATGCACGCCCCAAAGGACAACAAGCAATTTAGGGTCATA
CGAAATGGTAGTGTATAATGATGCTAATCCTGCATGCATGAACACCACAGCCAACATGCCAAGATGGCATACATGTGTGAGATCTGAGCCGCCCATCAGGTGGCTTCCACCAACCAGATG
ACCTAATGGATGGATTATACATTCACCATACGTGCCATATCGGCACATAAGGTAGAGTGTCAATGGGCTGAGTGCTCCTCGTATAATGTCTGTTAGAAAATGGAAGATAATCAAACACAT
GATTATAGCACCAGTACCCCCACAATTTCGACAAACGGGTCTTTCTTTCGTAAGGGAACCATCCATCATTTCCAAAGCAGTCCCCTTGGGAACAGAACCGAAAGTTCCAGAAGCATTTAT
GGTTGAATGTGGACCGCTGCTCTAACCATGCCTTTCTGCAAGCTACCAATTGAGTGGTTACCACAGTCCAAACCTCTTGATTTTGGAATATGGCCTATCCACATGGTGGCCCACCAGAAC
TGGTTTGACGATCCAGACCATTGATCCGAAGCATGCTAGCATTAGTACTAGATGCCCAAAAATCTCCCAGATTGGAAGTTCCTAACTCTTTCATCTGTAGCCTTAAAGAACATCAACAGA
>M_kobus-scaffold45337
TAGAAGAAAATGCGACCAGACATCCAGAAGTTACCTGTCACAGCCGAGTCTAAACCCGAGAGAAAAAGGCACTCCGGCTGAAGAACCTTCCAAGACCGATCTTCTGGACTTAGCGCCTTC
AAATTCGTTGTCGTTGCGGTAGACTACTTTACAAAATGGGTTGAGGCCAAGCCATTGGCTAGAATAACCGAACAAAAAATCATGGACTTTGTATGGAAGAACATCGGCTGTCGGTTTAGG
ATACCTCGAACCATTGTTACCGATAACGGGAAGCAGTTCGATAACAACCGGTATCGAGAA
AAGCTCGACAGAGCCAAAGGAGAATGGCTGAAGAACTCCCGAAGATACTATGGGCATACCGAACCACTGCTCGAACTGCCACAGGGAGGCCGTTACCCCGGTCGAGATTGAATTACCTTC
AGCTCGAGTCAGCTCGTTTAATGAAGAAAATAATGAAGAACTCCTAACTCTCGGACTCGA
CCTCTTAGAAGAACAAAGGGAAAAAGCTCGGGTACGGATGATGGCTCGACAACGCCAAGT
ACAACACCGAGCATCCGAACAAATTCCTCCACCCGTTCAGAACTATTGCCCCGACGCTATCTGGAGTCAGGAAAGTAAATCTCGAGCAATGTCTTGAAGGAGCAAACACAAGCTGCATTG
GAGTCTGGGACATGATACCCGACTCGAATTCTGTCTAAGTCCGACTCAATTAAGACCGAAGGGACCGGATCCCTCTGCTCTTCTCCAGCCTCTCCTCTCTCGGCAGCCGATTCAACCGCC
TCAAGCACCATCCGATCCGGAACATATCAGTTAGAAGACCTAACTGGGCAATTACTACCCATCCTTGGAACGTCAAGCATCTAAAGATCTATTATCCCTAGGTCAGCCATTGAGCACTCG
>M_kobus-scaffold4677
TGAATGGCCCGGTTCAATTTTGTTGGTATGGTGTTGGTGCTGGATCACATGAATGGTCCTGCTTGATTTATGGGAGCATCCACCTGTCCAAATGTAACTTGCAGCACCGTAACTTACAGC
GTCTTATGGGCATTTTACTTCTAGGGTTCTGATCAATCACCGCCAAGGATTACATCCAATGTCAAGCAGAACTTGCAGTTTCTAAAGTTATGGAGGGTAAGCCACTATTTAATATGAGTA
AGTTCCAAAAGCAAAAGTCAAATACGCCCAAGCCTGCAACTAGTTACCGCAAAAAGAAGGTGCAGAAAGAGGAGCTTCCGGAAGACAACGAGCTCTATCAAGATCCTACCTCAAACCTTT
ACAAACCAGGGTTTAGAAACTGCAGTTCCAGTTTTGCTCGTCGATGGATACAATGTCTGCGGCTACTGGCCGAAACTGAAAAAGCATTTTATGAAAGGAAGACTAGATATTGCTCGCCAA
TCTGGCAAGATGTGTGGAGGGGTGATTTGCCTCTTCAGGCTAGATTCCTGATTATTGCTAGTCTTGCTTTGGATCATAGCATCATGATCGATAGGTGTTTTGAGCTTTGTGGTGAGATGG
>M_kobus-scaffold46932
TGTTTCTAGCCCTTACATTGGCAATGTTATGGAAACATCTTGTGCCTTTTATCCCCCTCCTTAAGCCACATAACCCTCTACCATTGCCTCCATTTGATTTCTTACTTCAAGAATATTAAA
ATTTCTTCATAAGATTCACAAAACCATCCACTTCTAGCCAAAGCTTAGGGCCCCAATTCTCCTCATCCAGGTATAGTAAAACGGGGCAATGGTCAAAAACAGGTCTAGGCAAGCCCCGAA
GATGAACTAACGAGAAGATTTTCATCCAATCTGCGAACACAAAGGACCTATCCAAACGTA
AGAGTAGCCCATTATCATGACCATTAGTCCATGTGAACTTAGCTCCCCCCATTGGTAGGT
CCACTCGTTCATTGCAAGCAACCAACTCCAAGAATTCCTTTATACTACAAGACAAGTAAC
ACTCGAACAGAAGTCAACTCTTCCCACTTAACCAACCTAAGCTCCACCAGACAAGGGCCACGCATAACAGAGAGCAGCCACCTCCTTCAAAACAACCAAGACAGAATGATCCACACTATC
TAAAGCATATGAAGCAACCCGGTATTTGTCCCTGATTACCCAAATTGAATCCAGAACCTGACCGTTCGTAGATTAGAGCTTTGACTCTTTTAGTGCTATCACCCAATGTTTTTCGTATCG
CACCTTCCTGGTTGTTGAGGTCAAAGCTAGCGTCTCCCAGCCCCCACACTCTGACACTTCAACCGAAGGGAGTGACACCAACACCAAGTCTTCAGAAGGATTTTCATCCATCACCATTGC
>M_kobus-scaffold47964
GTTATCATTTGCAGTTGCTGGTGCCATGAACAGGTTGACTATGACAGGCATACCCTCATTGCCCCGAACCATACTTGCACCCACATGCTAAACTTTGCTCTCAGGGTATGCAATCAAATT
GTCGCTGCAATATGATGCAGGAAGTGCTTGGGGATCATGTTGACCAGAGGGGATCCATTGTACTTCCTGAAAAATTACGATTTGCATGATTTCTTGTACGGTAAGTTGTATTCCATTTTT
TTGCATTTTGAACAGGCAAGCCTATTCACCCTAATGATTTGAGAAGAATTGAGTTGATTGTGAACGATCAGATTAGAGATGAATTAGACGTGTTTGCGAGTTAGACAAGCCTTGTCTATG
>M_kobus-scaffold48511
CACTCATCAGCACCAAAAGTAACACCAAGCTCAACCTGACCTCTGTAACCATGATGGACAGCAATAGCCCGCCACAACCCGCAGGTGGGATATACACTAGACATTCTCATATTTTCCTCC
CCAAACTCACGTTTACATGGCAGGGCTAGCTCAGCATGCCAAGTTTCAGCTTTTGCAGCAGCATCAACACAAATGAACAGTAAATCTGGTGTTTCACTGCTTTCGTGAGCTGTAATTATC
ATCAGGGCATTTTGAACCTTTACATCCATGTAATTCCATAACCTTGTGGGCAATAACACATGAAATCAGATGCATCATTTCAGAAAGTCCTTGCTCTAAAAGGGTGGGGAGAAGAGTGCA
TAAACCTTAGGTACTTCGACAATGATCTTGGTACACAGAGTAGATCATGGGTATGGATGGATGGATCCACCCGTGCATTGCTTCTTAATTTCTCTGCTTCAAGAGCCTCTATTTCATATT
GGACTTCCTCCAAGTGCTCATTTATGCTTGTCACTGCATCTTGTACTCCTTTGATAGCTT
CCTTGAGAGCGCCGTCGTACTCTGCATCTGCCTCTGCATCCTCCGTCCCCATAGCTTCCG
CACTCGTGCTTTGCTAGCTTCCTGAACCTGCAGTGTTCGTGGCTCACTAGCCGCTCGGAGGGGCGGCCCGACTTCTTCAAGATCTGAATTGTGGCCAACAGATGCAATTTCTGCTTTTCC
TGTGCTTGAACTGCCTTCAGCAGAGCGACAAGGTCATCTCGACAGAAATCTGGGTTCAAA
AGCATTGATTCCATTTCAAGAACTGGTTTCAAGCAATCGTTGAACTCTATTGTGATCTCA
CTGCAGAGTTGTTGGTACGCCAAATCTCCACCATTCAACATGTATTCGGCAAACCCACTC
CGTAGCTTTGAGTAAGCTTCTGCTCTTCGCTGCTGAATACTGAGAAATCTACCGAGGAGA
TCGAGGATCTTGGATGATCTCGAGATGCTACCTTGGTCGTCGATCTCCATGGCCATCTCC
TCTCCTATTTTTTCCAACATTTCCATCTCTCTCGATTGGAGTTTTGGTGTTGAAGGAGTG
GAGAGGTTGAAGAAAAGGGGAAAGCTAAGAGAGCCCTAATAACGTACGTGGAAAGAGGGTACAGTCCCTGCATTCAGAAACGGTTTAGAACCGTGCGCAATTAAAAACGGCTTATTAACG
>M_kobus-scaffold49148
TGCACTCTCCTCAGATTGTCTTAACTTCTTTTCCCCCTTTTACTGCCCACTGTAGAGAGAGTACTTCTTACTGGGTTCTTATGCAGGGTGTTGCTATTACACAAGAGAATTCTCTGTTAG
ATAATACAGCAAGAATTGAGGGTTGGGTAGCAAGATTTCCAATGTTTGACTGGGTTGGCG
TCTATAATGAAGATACCAATTGCTAAGCGATACTCACTTCAGGGAATTGATGTCAAAGAGATGCTTGCTGGTGCAGCTCTGATGGATGAGGCAAATCGGACCACTGTGGTAAAGATCTGC
GTATTGAAATACTAGGGCTTCATTATTAGAATGAGGGATACGGCAGGAACTCTGTTGCAAGACTGGAAACTGATATACTGTCTGTCAGTAGTTACTGTTTTATAAATACTAGTGTTTTAA
>M_kobus-scaffold49432
TAAAGTTCCCCCAACACCAACGAGCCTGACTGCCCTTCTCCTTCTCCCACCTTGATGGCTAAGGGAAGAAGAAAAGCATTCGTCGTTGCCGTCGAGCTAGCGTGGGAAGAACAACCTAAA
AGCCCCAAGGCTTCACGGTCAGGCCCCCAGCCCGACCCCCCTTCATCGGTGATCGCACAG
AGATCCCGGAATAGGGGAAGTTGGCTCGTCTCTTTCGAAAACCAAGTGGAAGCCTTGACT
GGCAACATCGACCACATCATGAGGGTATTGGGGAGGCAACATCCTCTCCTCGATGACCAA
AATATGGAGTTCGGGGCAGCGATCGAGCAATCTCGCCCCCCTCCCCCCACTTGCGCCTCT
TGAATCGTACGTAGCAAAAGATCGACCAATAAGAAGCAGATGCATCCCAACACAAACTTT
>M_kobus-scaffold50099
TGCCACTTTTGGATTGGCACCTGGAGAAGATTCTTCAACTCATAGGTGGAGAAGAGGGGCGAGTAGTAGCACGAGGCTTAGTAACAGCTAAGGCCAAGATGATGAGAATGAGATTGAAGA
CACTGGCGATCGTTTAGGATCACTTGTGCCATTGGACAACATTGGTCATTTGCAAACAACCGGGATATGCTCTTACCTTTTTTATTTGTGATTGTTGCTGAGGTGGATGATTGAAAAGGC
TTTCTCATACATTTGTTTCATGCTTTAGACTTTGCTCAATCACTCTTTCCCAAAGTTTCATAGCACGGCTCATAAGTGCAGTCCCATGGCAGGTTTATCTCTCCTTTATTCTTATAAATA
TAATGACTCCTCTGACATGCATCCTGTAAAACTCTTGGCAAATGAACATACCGGATCTGAATCAACATTTGGAGATAATGATTGTAAAGCTGGAAACAAGATGTGTAGTCTTCGAGTACA
ACCAAGGACTAACTCCCTTGAAGCGATGGCATGTGATATCTGTTGCACTGAATCTGGCTT
TAGTTTTGTAAAATGTGAAGCAAGGGTGAAGGGAAACTATATCTGTGGGCATATTGCCCATGTGAATTGTGCTCTCCGTTCTTACATGGCTGGGACTGTAGGAGGAAGCATTGGCTTGGA
TGTTGAGTACTATTGTAGACGATGTGACAACAAGACAAACCTCATTTCACATGTTGAAAG
GTTTCTAGAAACATGCCAATCTGTTGATTCCAGGGATGGCATTGAGAAGATTTTAAACCT
TGGTTTGTGCATCTTGCGTGGCTCCCAACAGACAAGCGCAAAGAACTTGCTGAATCGTAT
ATGACCCTTTGATATTTACATCAGCTTAAGAGTGGAATTTACGTTGAAGACATTTGGAAGGTGGATGACGATAGTCGAAGGTTTTCTGCAGGTTAGTTGCCTTTAAATGTCATTTCTGCA
>M_kobus-scaffold50501
CACGTAGAGCATGTGACTGGGATTATTGACCGTGGTCCATCCACAGGTAGGACCCACCAAATGCACGATACGGACACACAGTCGACGTGCCACGTGTGATCGATGATCACACAACCGGCA
AAAGGAAGGTTACGATCGTGAGTGGCACCATCGTAAATAGTTGTATATACCATGGGGAAA
TAGCTGGCGTGCGAGAATCTGGTAGTTTCTGCAGTTGTGCTGGAGTAGTGGAGGGCTTGC
TCGTGGTCGCCAGCTTCCATCTCTCCGCTGTTATCATCCTTCAGCGTAACAGCTTCGTAC
AAGGGGTTTGCGTTTACTTACTTGGCTTGGGTTTTCCCTTTGGGAAGAACGGTGGGATCGGCCCTGGCCTTCACCTTCCACGCCTCGTTTATCTCTACCTGCAAAAACACTCGAAATTAC
AACTCTCTCTATTTCTTCAATGTCGTCAGATGCAGAAACTAGAAAATTACCAGCAGCCGATGAACGTCATCTGACAATAACACAACAAGCAAAAACCACCCGTCAATAGAATTCCAGAGA
ACACAGAGAAAGCGTGTATAGTGGAGAGCATATATACCGTATAAGAGCTTCACCTTCCTCTCGTATACGATCACCACGCCGCCTGTAAAACGCCACAGATGATCATATGGTAGATTGTTT
ATCATATTGATGCGTTTGTGATGATCTTACCCATGAGAATGCCGGAGAGTCTGAGAGCCATCGGGACACTCGGATTAAGTATTTCTTCACTGAAAAAGAAGAGAGAAACGGAAAGAGAAT
GAGAGAGAGAGAGAGAGAGAGAGACCAGATCTTGATGATGTTGAGCTTGTCGAGCTTCCTCCGGTTGATCTTGGCGTGCATTGTAGCGGCCATCCTACAGAAATCCGCTTTTCAGGTGAG
GAGAGGAGCTTTTCTTGCGAGGAGTTGATGAGAGTAGAACATCTTCTTCTTCTTCTTCTATCTCTGCAATTTCAATGTAGAGAGTGAGATCAGTGTAGAGAGATATTTCAGAGAGAGAGA
GTGGATATAAAACAAACATCATGGTGAGCCCCACATAGCTTTGCGTTGCAGGGGAGGGTGTAACCCGTCAGAGATGATAGGATGAGCTGATACAACCGTAAGCCATCTCACTTCAGTACA
TGAAAATAAAGAAAACTGATGGAAAAGATCACCGATAAGCGTTATTTTCGAACGTAGGCCATCCATGATGAGTTTAAGTAGATGGACGGTCTTGATTGATGCATCTTCCTGCCACGTAGT
>M_kobus-scaffold51015
TGGCTCAGCTGGAGAAGATGCAGGTTAAGCTGGTCTATGAGCTATTGATATTCTTCGGCAGGCTTCGGCTCTTTCGCAGTTGTTGCATGTTCCGTTTCTTGATGCCACTTCTAAACATTG
AGCTTGCAAGGTGTGATGAATCCGACGAATGCAACTCACGTTTGCTGGTTTGTTGGTTAG
>M_kobus-scaffold51041
GAAGGTTATGAGCCAGAGCTTGGGGCCGTTGCAACAGGTTCTCATGTTGATGCTATTCCATACTCGGGAAAATATGATGGTGTTGTTGGGGTTTTGGGTGCAATTGAGGCAATTAATGCA
ATAGATGACCCCATTTCTGCACGCTACATCCAACCCAACAATGGCACTGTCGCAGACTGGAAAAACCTGTTGAGATGGACCGAATCACCACATATAAGAGAATCAGATGAAGCTGACAAT
GCCTGCAAAGCATTGGATAGTTTCTCTCTCACATCTCCTTGCTTAAGAGCTTTAGCTGTC
AATCTATTTATCCCTTTGACTCAGATTCAGAAAGAAACCAGCAATCCTACTTTCCATCTT
CTGAGTTGTTTCATAGGTCTGGTTTCAAGCCCAAAAGAACATTGGAGGTGATCATGTTCACATCGGAAGAGCCTACTCGCTATGGCATCAGCTGCCTGGGAAGGTCTGGACCTAGATTCC
TCAAGCATGAACTATTTTTGTTAATGATGGTGATGTCCCACAGCTCATGTCTTGCAAAGGGAGCATGAGTTACTACTGTATATATGCTTACCTTTTATTATCGGTTATATCCATATGCCT
AGATGGTCAAAATATATCTTTTCTTGATGCTGCAAGATCTGCCGGCTACGCCCAAGATCAAGTGGATCTATCTAGCGTGTTTGTAAAGAAGGGGACTTATTCTGCTTTTCTGGAGTTACA
GCATCCAGGTGTTTCTATTGGTATCGTAACTGCTATTGCTGCACCGGCAAGTATCAAGGTGGATTTTGAAGGCAACGGAGGCCATGCAGGAGCAGTCCTAATGCCATCTAGGTTTGTTCA
ATTGTCATGAACAGAAATGATGCAGGATTGGCAGCTGCAGAGTTAGCACTTGCTGTTGAGAAGCATGTGTTAGAATCTGGTTCTGTAGACACTGTTGGTACTGTAGGTATGCTTTATTTT
TCATGCTTCTGGTAGGAATTATGGAGCTGCATCCAGGAGCGATCAATAGCATCCCAAGTAAAGCACACATAGAAATTGGTATGCTTCTTCTCTTTGGTGAATAAAATTCAGTAAGACCCA
>M_kobus-scaffold51560
CACTCTGCAGAGGGCTGAACAGAAGAAGCCATTTCAGCCAACTCTTTTCCTGCAAGATTGACAATGAGTGCCATGGAAATGAAGTTTTTCTCTCCAACCTCCACTGCCTTGAATTCATAG
GCCTGTTGAAGCTTAGTTGCTTCTGAATCTGCAGCTTCAGCCTCTGCAAGTAAGATATTT
GCTTCTTCGAGATCACCCAATTTGATAGCTGCTGATCTCTCGGCCATGGCAGCAGCAGCA
ACTAATCGTAGCCTCTCACACCCTGCCATCGCTGCCTCCTTTTCCTTGGATAAGATCAGA
GCCTCGCTCTCCTGCAGTTTGTTGACTGTGTCTTTCATCTCTTCCTCTACCTTTTCTAGC
TCGAAAATGGCCTTCTCCATTTTGTTCTGCATGCCTTCCTTTTCTATGCTCAGTGCCTTC
GCCTCTGCAGCTATTCTCCCGGCTTCCTTGAAATTTCTTGCAGCAGCAGCAACTTTCTTT
TCAGCCTCTAGCTCTGGCCCTCTTTTTTCTATGAAACTTATCCTCTGCTTGGAAGAAGCA
TCTCAGTGGCAGAAAGTGATGTGACCCACCCCTGAAATGATGAGTCCAATCTGTATACGAATCAGATCTGCAGATCACCTTCCTTTGGAGACTGGAGTGCCAGATCACAAGTCCAGACCT
GTATTATTTATTGTGTAACTGAAACAAAAATACCTTGACACACTGACACATCAGCAAATCATTATAACCAATGACATACGATGAACCTGGGCAATTCAAATCATTAAAGAAATCTAATCA
TTTTCCTAATATCTATGGATGTGGGTGTATTGTCCTCTGCTAACATTCAGCTTTCAATCCAAAGGCAGCAGGGAGCTATAAAATTGGAAATTCTAATGGAATTTCATTTCTCCAGATGCA
TGTAGAGAAGCTCTCGCAGCAGAAACCTGTTGTCTGAGTATTTGAACATCCTCTGAAATTTTCTCTTCAGTCTTCGCAAGGCTCACTTTGTCCTTCCTAGAGTTCAAAAAGGTTGATGCC
AAATTCTTTCTCAGCACAACAAATTCTTGACGCTCTTTTGCTTCATTCGCAGAATCACTG
GCAAGCTCCTTAAGTTTTGAACCCTTCTCTTCTGTCTGGGACAATAATTCATCAACTTCC
TTCTTTTTAATGGATAAAGCTTCATTCTCCAAATCTATTTGGGCAATGGCCGACTGCAAC
TTATCATACTTTGTATCAATACTCAACTGAGCCTCGTGAAATCCAGACACCACGTTAGCA
ATCCTCTTTTCAATTTCTTCTATGTTGCTTGTGTTTTCAGCAATCTCAGCTTCCTTTAAC
CTCACCAAGACAAGTAGCTTATCCAATTCTTCTGTCAGTACATCTCGTTTTCTATGCAAA
AGTTCTTTTTCTTTCCTGTCATCTTCGACTGAGTGCTCAATGAAATCTTTCACTCCTGAA
CGTGCTTCATTAATTAAATGTGATTCAATGTCCAATTCCACTCTCTTAATCTCTAAGGCT
TCAGTTGATGATAGCCATTCTTCCATTTCCTTTGAAGAAAGTTCTTTTGCATTACTCAAA
>M_kobus-scaffold51600
GAAAGATCGGCTGTTACTAAGAAACCTATGCTTTGTTCTTGGGGCAAAGTTCACAGAGAAGCTGAGTAAAAAGGTGACCCATTTACTATGTAAGTTCACCAGTGGCCCGAAGTATGAGGC
TGCTTGTAAATGGGGAATACAATCAGTAACTGCTGAGTGGATCAATGAATGTATCAAGCA
ACACAGTAGTTGCTTTGGATCCATTTCGACCAAAGCCAGTTACAGCTCAAGACAGAGAGGCAGGATTGTGCACCATGAGTCAGTATCCTACACAAGCAGCTCACATGGTATCTGGAGATG
TTCCTTCTCAGTTGCTGAGTGAAACCCAAGGCTTAATGAAAATACCAACACGGACTAATG
GACTAAAAGTAATACTTTCAGAGAAGAGGACAAACAGTCAAGTGTTTCAAGTAAAAAGGCAAGGCACTCAGAGGATGACAGTTACAGGCATTTACATACTGTGGAAGTATCAGTTGATGA
AGGTGTTATAGCTAGCAAGACACTTTCCACCAATAACACCGTATCAAAAGATCGTGGGGA
AGGTTCTCATGCTCTTCCTGATGTAGCGGCTGCTATTGAGGACCTGTTAGCACAATCAAA
GTGCATTTTTATCGACTTGTTTCTGATGGCAGATTAAAGACATGATGTTGCCAGAGAGGACTGGGTGTGATCGTAGTGTATCCTTATGTATTTAGCTGATCATGCATTTATGATATCTAC
ATCCTTGACAGTAAAGGTACAGATTTTCTCCCCTGATCGCTCAATTCTTGGTCAAGATCATGCAGATTCTCGCTCCGACTTTGGTATTTCAAAGCATTGGTTAAACAGGTAGTCCTTCAA
ACATGTGTGTGGAAGCCAGGTGCAGTATCCATGATGTCCACCAGGTTAGTCTTACCTTGAAGATGTTTTTGCCCAAAGTTCAGGCTGGTCCACTCATCTGGTAGAACACGATGTTAGAAA
CAATTCCCTCCAGGACTGAGAAACAAGATAATTGTAGCAAGCCTTCTGGACATGACAGAAACCAAGGCACCTATGATGGTTTCAGTGAAACACAGTCGGACTCTCAGGTTTTCAATCACA
GTGTTGATCACAGAGCTTTATTTTGTGAATGTAGGTCGTGGGTTATGAAGAGGATTTGTCAGGCAGGCAAATGATAATTGACAGAGTGCGAACGCGAAGCATGACGTAAATTGTTGGCGG
TTCCCTTGGTGCCCTGTTCAAGTGATGATGAAAAACCATCCAACTGGTTTTTGTCTGACAAGTGTGACATGTATCAGCCCTTGTTGGAAAGTCAACCTATGTTTCAGGTTCACTCCACTG
GTCTTGAAATCTATGAAGGAAGCAAATTGGGGTGCGAGCTTGGAGCAATTTGCCATGTTCCTTCAACTGCTGTATTGGACTGTAAAACATTTATGGGGGCTTTTACCTGCTTCTGCACTG
AACTCTGGCCTCAAAGAATTGTGCCAACTGCCCCCAAGTGGGCAAAGGAGTAGGGTTGATGTTGGGCGGGTGGTCAGCTGTAGATCTTTTGTGAAGCTAATGAGAATTCCTGTTGTGTAT
AATCAAGGCAAAATCTAAAAGAGCAGATACTGAGGACAACTCACTACTAGTAGTGGCTTCCGTTGGAAGATAAAAGCATCCATCGGCAAACCATTCTCGCCTTGCCTGAGTTAGAAACAT
ACCGACAAATCTCTACCCAACTTGCCTTATTTCATGCCACCAGCAATCCGCTCTCCCTTTACAAAACCTGTGCAATCCATCCCACATCCTATCTTTTGTTGGCCTGTATCATACATCAAA
TTTTAAGCATACTCCTTATGTGAACAAAGCACCAGGTCTTCCACAGGGTCATGTATTTTCTCCAACCTGAGAAATACTTCCCAATCACTGCTCTATAGCTAGGCCTACTCTGCACCACCT
TCCAGTACTCTGCAATTTTTGGCCTGCTACTGATGTATTCCTCTTCTAGATTCAAAAGGA
CTATCCGGGCCAGCACCGGAACAAGCATCGAGTCCGCCGCTGTGAACTCCTCACCAGCCA
GATACGGTGTCTCATTCAGCTGCATCTCCACTTCATCGAGAAGCCGGGCTAGCTGTTGCT
CACTCTGCTTCAAAACATCTGGGTCTTTAAGCTTGTCCTCTGTTTCATATGCATCCCTAA
GCTTTAGGTGGTATATGCTGGCTAGATCAGGCGCCTCGGCCATCCGAGCGATTACTACCC
GCCTCACAAATTTGGAAACAAAGAGCCGGTACTTCTCTGGGACATGCGAGAGTGTGAATA
TCTTGGGGTTCCAACCTTGTATCTTTTGCATCCATTCCATAACTTCTCTCCTATCAACAG
AAGCATTGTTTTCACCGCTAGAAGCATCTGCGACTCTGTCAATATACCTGTAGGTTTCTA
TTTCATTTGAGATCCTGTCCTCCATTAAATATTCTGGCAAAAAGACAAAAAGAACATCGA
GGATTATCTCAATAGTCTCATAGATGATGTGAGCACCATTCTGAAAGACAGGCAGCTTTGCAGTGGGATTCTTACGGAAGAATGAGGTGTCCATGTTCTTCCCTGTGAGAGGATTCATAT
GATATGAGGTATAATCAATGCCTCTCTCCTCCAATGCAATCCGCACCTTCTGGCTGTCAA
>M_kobus-scaffold5236
AGGACTGATTTCAGGCATTTGAAAATGGACATAAAGGACAGTGGTATATTAGAGAAGGCTGCTTTAATGAGAGTCAGACAACCTCCTAAGGACAGGTGCCAACACTTCCAGCTCAAAAGC
TGTAACTATTCCAACCAAAGTTTCATTCGAGATAGCCATGGTTCTTCCAATTTTAAACCTCTGGACTCTAGGAAGCTCCAAGAAATGGGGCAGGCTATGGTGACGATCATGATAGTGATC
CCTCACAGGCTCATATATTTACAAGTGCAGCTCAATGTGAATGTTCATGAAATCCCTTTTCCTGTTAAATTCTCTCTTACAGGATGTAGGTTGCTAAAACAGAGACGTACTTATTCAAAC
ATATTATTCTTCTACATTTTGTAGGACTTCATTCCTCAGGCAAAGTCTCAATATAAAACCTATGAAGACATCTTCTTCAAAAAACTTAAAGGTGGGTGGGTTTACTTCTGTTTCCTATCA
TTTTGTTCTTACTGCTTTCAGGAGAGTTGATGAGTGCACGAGAACACCCCATTGCGGCAGGTGGAGTTGCTGTTGCCACGGGTCTCCTTCTTATGCGAGGTATTGCTTAATCCTCACTCG
CTTGATATGGTTTCACAGTCTTCTGATATGCAGGCCCGAGACGGTTTTTGTTTCGTCATACATTGGGTCGCCTACAGAGCGAAGAGGTAATCTCTTTTCATCTGATTTATTCATGAAGAA
CACAATTTCTCAAAGCCGAGAAGAACATAAAAGAGCTAGGCCTATCTGTTGATCTAATGAAGAATGAGAGTAAAAAACTGCTGCAAAGAGCAGCTTTTGCTGAAGAAGAAATGAAGAAGG
GAAGTCGTTCCTTGTATATATCTGCAGTGATGCTGGAAATGAAATACAAATGCTTGCTAAAACCATTTACAAGATCGAATCTGAAGCGGCAGGTATAATTGCAATTTGGTTTTCCTGCAA
CGTGGTGAATGTTGTAGAGCCGTTGCATGTTCCGTTGGATTCTGCAATCTCGTTTTTGTCGTACTTGCTCTTAAACAATCTCGTTCCTTGTTCACAACAGAGGTTTTGGTAAAACTCACA
TGTGCCAATATGTGGGACACCCAAGGTGCATGTTAGGTTGGCTGTGTCGTGTTGCTGACCTGGCCCCTAGAAAATTAGGTCGGCCAACTTATCAGGTGGGTCATACATCCAAATTGAATG
TCCAGCACATGATGCTGGACCGAACAATACTGCATTGGCGCCTTTCGTTGAATTGAAAAACTATCTATTGGATCCCATAACAGATGAGACATTTCCCAGAAATGCATCCACTCATGATGA
>M_kobus-scaffold54199
CCATGAATACATAATTCTTACCAAATCAAAGCGCCCTGGACGCATAAGTGCAGCATCAATTGCATGAGGTCGATTTGTAGCAGCTAGAACAAGAATACCCTGTAAATTAATGGAAGTATT
TTATGCCTCACCTTAGCTTGTTCTAGTCCATCCATTTCAGTCAGTAAAGTAGATAGAAGTCTTTCTCCAACTATAGAGCTACCACGTGGATTCCCACCACCTCCACTCCTGAGAAAATGC
CTTCAAAGTGAGGTTTTTTATAATAACAAAGTACCCACCTTTTGTGTACATCGTAGATTGAGGAGATGGCGGATACCATGTCCTGTCACAAAGACAGCAGGAATCCAACACTGCAATTCA
ACACAAATTTGAAACTATGAAAATTGGGAAAACTGAAATCACCCAGATTTTCAGGTCAAGCCCTGTGTCGTGGTGCATGCCATATGAATGGATCTCGCACATGTTCCATGTTTGCAAGCA
>M_kobus-scaffold54474
TAAACATGTGATGTGAAGGTGCCAGAGTATTGATTCCTCAGACCCTCAGCCTCTGTGGTGTGAGGAGAATGTATGAAACATCTAAGCGATGGAGAGGAACTGTTTGACATACAACTCTTG
GCTGTTAGGTCAACCTTGTAGAAGAAGTTGAATTCCAAGGAAAACAATGATGGACCCTGT
ATCCATGAGATCCACTATCTAGGAAAGAAAGCTAGTTCTAACCTGTTGAATGGAGCTGAAGCACATCTTCTTCCCATCCTGTTCAGAAGAGATATTAAGAAAAGGAAGGACCCTGTAAGT
TCTTCGGCAGTTCCTCCACCATGATCACCATTTATTGTTTGACCATGATCCCCCATGACAAGGAGGAATGTATTCTCATGCAAACCACCCGGGGTAGACTGGTTCTTCAGAATTTCTACA
AACTCAACTCCACCTGACGCACCAAGATTTCTGCCTCATTCGATGCCACTTCTGCACAAGGACCAGAAAAAGGCTTCAGTAGTTCACCCTTATCATACCTAAAAACTCCACCGATATTGT
GACCATAACTCAAGAGGAACCAACCCAAATTCCAACACGGGGAGCTTGAATTCCTTTGTAGTTTGTACTCAACCCCAAACTAACCTGACCTAACCCGACCTGAACCAAATAAATTTGATT
ATACTAAATACGTGTGATTATTCCCAACCTGACCCGAACCAAATTCATGTGATAACTCCCAAACTAGTAACCTGACATGACCCAACCCAACCTGAACCAAATACATGTGATTATTTATTC
TATTCCCAACCCGACCCAAGGACCTTGACAAACTGACCAACCCGACCCAATTCAGGTCAACCCAAACCCAAGTTGCGGCCATAGTCACAGTATTAGCAGAAGATGCTAGCTGAAGCACAT
>M_kobus-scaffold54878
TACCCGAGGAACTCCAAATTGCAATCAGGTTTTGTATGCCTTAGATCCCATTTGTCTTGGAATCGCAATGAAGCCCTATAAAGTTTAACATAAACACCATTAGGGACATTCGGATCCTTG
CATTTGGCAATCCAAGGAATTTCTTTGCATCCACCATCTGGGGCCTCCAGGGATTGGAAA
TCTCTGGATTCATGAGTCCACCTACCATCCTGAAGCCCCAAAAGTAGGGATTGCCAGCTC
>M_kobus-scaffold54989
TGGAGGCTATAGACGTCGGGATCGACGAATTCAGCGATGAAAGATCTCCGTTTGTATGTAGAAGAACGTTGAATCCGGTCGGCTGCCGGAATTTGATTTGCGCGCATGGAATTTCTCAAA
TGGGATCTGTTAATTTTGCAGGCGATCATGTGGGGGAGATTATATTATGGACCTAGAAGAACATGGCAGGGTTATCATTCAATCGGGACTGTCCATCTAGTGAGACCCACCATGGATGGA
TTGGAGTTTTCTGCTTCCCTGCTGGAGGGACATTACCGCTGCATGACCACCCAAGAATGACTGTCCTGAGCAAAGTATTGTACGGTTCGATTTACATCAAGGCCTATGATTGGGTGAAAT
TGGATTGGGTGGGATGGTATTGGACGGGGTCTATCAAGCACCATGTGAAACTTCTGTGCTGTTTCCTGCGAGTGGTGGGAACATACATTCCTTCACAGCATTGACTCCCTGTGCTATTTT
GGACGTGTTGTCCCCGCCCTATTCAGAAGAGTTTGGGAGGCCTTCTACTTACTACTCCGA
GTAAATTAGGTTATGCAGTACTTGAAGAGAAAGAACTGCCGGACGATCTGGTTGTGATCAGTGCACCCTATCTTGGCCCTGAACTCGCCGTCGACTTGGCCTTGTGCTGATATTTGTAAA
>M_kobus-scaffold56094
ATATCTGCAGATATACAAGCTAGAAGCAGAACAGAAGAGACTAGAGGAGGATGCTACCGTATACAATCGACTGCAGGAGCAGCTGAAGCTCTCACCGGCATATAAGAAGGTACTATATGG
GATCCAGACCATTGCTACTATGGGCCCCCACTTTTGAAGGGCATATCTCGAAAACCATTCAGATTAGAAGACCCTTCCCAACCCAGTTGGATGCTGATAATTGCTGTATTTTCTTCTTAA
ACCGTCTAGTTGCAAGCAACCATGGGAATGGTTATGAACGTCTCATCGAGGACATTTTTG
GGCTATGGCCCATCCATTGTGGGGCCTGCAAGATCGATGATCTGGACTCCAAGCCACACT
TGCTCGAAATCAGTGCTCGCATGGAGTTGCAAGCGAGTTCGGGCGATTCGCTAGAGAACCCGGATGCTGAATATACTGACATCTCATTTGAGGAGTTGCTAGCCCAAGAAAAGAAGGATT
TTTCTTGGTGGCCCATATATTGTGTGGCCAGAATCTTGGACACTTCTGATGTGTCTTGCCCTGGGAACTCCTGTGTTCTTGACATTCCTGTATAAAGTGATATTAAAAAATCTATTACAG
CACAGGTGGTAGCACATGCTTATGTGCAGCATTGTGTGGAATTTTGGCACGTCAATGAAAAGAAACTCAGTGAATAATACCATTTACAAGGTGAATCAAACAGGTATGAAAGGTCCTGAT
CTGAAGAGGTGATTCCTGTTGCATGTGAAAATGTGGGGAACCTGTGCGAAATCCAGCCCCCCACTCATCAAGTGGGTGCCATCATGAATGTTACCCGAAGAACCCCAGATCCACTCATCA
>M_kobus-scaffold56325
GGGAGGTGAGTTGTTCACATGCCACGCCCTTCAAAAGCCACGGTAGAGCTTTCATAGTTTGATACACAATCAGCATCCAATTTGCTTCCGTCTGGGCATGCAACACCTTACAGAGACAAG
TCTCTGCAATGTCTTGAGCAATGAGCTTTCATCCAGCCTATCAACTTTAACCAATGCTTTGACATATTCAGCAAGTGCTGATGGGTTAGAATGAAGTGAAGGCCGACTTTCAAATAGTTC
AATTACTCCTTCTGCGTCGTTCCGAGCATGAAGCTCTCTCAGAAATGCCACATCATTCAT
GCCATCTGTGTCGCGTACTCTACGGGCAAAATTGCCAACATAACTTGATTGGAACCTTTT
TCCAATATCAACATACCACTGCCACCTTGGAACTTGTACAAAGTGAGGTGAGGTCTACCACCCAGTTCACTAGAATGCAGCAAGTCCAATCGCTTTCTTGCAACCTGTGTCAATAAAAAG
GAGATTGTAATCTTTTATTAGAGATGAAGAAGAAGAAAGAACAGACCTGCGTGAGAAGTCGCCTCCAAGCCATCTCTCTCTCAGATGTGAAGAAAATGGATGAGTTCTAATACGCGGGGA
>M_kobus-scaffold56408
GGTGAGGGGAATGAATCGGAGGTTAGGAATGGAGTTGCTGAGGCTTCCAATCGTTCGTCCCTCCTCTTTGACAGTCTTCTTCTCCATTTCCGACACACCTCGACTATCAGGTTCTCTCTC
GTTTGTTTGATTTTCAGTAAGACGGGTCGCTACTCGTTTCCTTTCATGTCCGTTGAGAACCTTTGCAGCTGCAAGATCGGAAAGAGCTCTACCTCAGAAGAAGTAAGCTTTGTATATTTT
TGCTTGGTTGAAGCGAGCATACTAAGCATTGGAATGAGCAGCTCATGTTGCCAGCCGAAATGCCCTTTTACATGCTCAGTAATTCTTTCGTTGTTTAACAACTGTCTTCAATCTGTATTC
AAGATACACTTGTCTTTATCGGTTTAGTGGCTTTGGAGGTCAGGGGAGGAGGGAGATGGGTTGTGGAGAAGGTTTATTGCTAGCAAATACTAGGTAGAGGAAGGTGACATTTGACTCAAT
CAGACTTGTTTTTTGGCTTAGTAGGTGGTGTGGTGATACTCATACACCACTCAATGCCGCTTTCCTAAGTCTTTTCATAATCACTTTGGAGGAAGGGTCCCTTCTAGTTGTATCCCTATA
GTGGTTTGGAGTCCTTGATTTCATAGGAACCTCACGACTGAAGAGATATCCAAGTATGTTCGCCTTATGGAAGTGCTCCATAGCCATAACATGGTGCTTTCAGATCATGATACAAACAAG
GTTCCAGACACCATCCTATCTGGGAGTTTATGGGGCTGCTGCGTATTCTTTCTTTTGGTTGGCTGGTGAGCAAAAATAAAGTGCCAACGATTGATCACTTGAGGAGCATGAATGTGATTG
TCACAAATGGATGCATTCTTTGTCTTAGAGAGGCAGAGTCGGTGGATCACCTTTTTATGC
TCCTCTCTTTTGGAGTCCTTATGGGTGATTTGGCAAGGATGCAACAATCGGACATTCCGATATAAGTTATGCATGGTGGATGTAGTGTTCCTTAAGGTGAAAAGGCTAGTGATGGATTGG
TGACATTCTTTTGTTTTCCAGGCTATATTTGTGCAATATTCATTAAAGAAGGCCGTATTAAATGTAGAAATGTAGGATCACGTTTCAGTTCAAGGAAAGGTATTCTATGTTGCCCCAAAT
TTTTTCAGGCAAAGTATTTGTGGATGGAAGAGTGGTAAATAAGGCTGGAACACCGGTATCAGATAAATCAGTTGTGGAGATAATGGCCGAGGTTCCAAAATATGTATGTAGGTGATGATC
GCAGGGTACAAGTTAGAGGCTGCCATTGAACAGTTAGGTGTTGATGTTGCGGGAAGAGTTGCTCTTGACTCAGGGCTTTCGACTGGAGGCTTTAGTGATTGTTTGCTTCAATATGGTGCA
TGGCTGATAAAATTCGCCGGGACGAGCGTGTCTCTGTCATAGAGAGGACAAACTTGAGATACCTTCCTGGGCTTCCGCAAAAAGTGGACATTGTGACGCTGGACCTTTCATTTATTTCCA
ATCTGATCAGTATTTCAAGATCCTTACAAGATTTCACAGATATTCATCTATGCCCCTAATGGTTGGTTACCACCAGCTTAGTTGGTCATTGAAGACACAATTAGTACAGTTCTCATTATT
>M_kobus-scaffold56802
CAGAATTCCAAAGCATCTTCTTCCTCATCTTCATCCTCTTCTTCATCCTCATCAGAATCATCAGCAATGAGTCCATTATGATCAACATCAACATCATTCACCTGTCTCACAAATTGCCCT
CGAAGTCGAGGCCTCCTTTCCGCAAGTTGTTTTCGATTGACATACCTGATCTTTTTGTCA
AAACATCGGTCTTTCCTCTTCTGCCTAAACTTCATCAACGCTACCTCTCTTCGTTCAACT
CGAACAGATTTCACTTCAGCTGAAGATGAGCTTGCAATGGATGGCCACAGGTAAGGTCTA
TGCATTTGACCCAGTTGCAAATTGGCATTGACTGGGTAATAAGAAAAGGGTGTCATCATA
GGTACATGAGGACACTGTGGAAGAGCATTATATTGAGGAAGCATGGCTGGGGTTGTGAAC
TTTGGTACTTCATGCAGGCTTCCTTGATACAGTTGCCCAGATGATGGCATCATGACTTGA
TTCATCATTCCCGGCAAATAAAATGGCAAAGGAGTGAGAGATGGAATATGTGGAACTTCA
ACTTGGCTTTCGTTGCTCGGATGCAAACATGATGTTGAGAGTTTTTCCTGGGATAAGTTC
CATCCTTGTGGATAGTCCAGAGGCACAGGCACACTAGAAGACCTCTCCAAAGTGCTGAAT
GTGGGAATATTCTCACCGCCCAAGAAACTACTTCCATGAGAGTAGTTTTCCCATTCTTCT
CTGCTATTGCGGCCTTCAGTATCACCTACTTGCGTGCATGACACAGGAAGTTTCTCTTTG
GTGATTAACTGTTTTGATGGAGCCACATTTTCATCTACACAACCAAATCTAGGATGGTTG
TTTGTTGGCACACTTGACTTCACATATGTAAAGAATGCTGAACACTCCCCAACCTTGAGT
AGAGTGGAGTCGCTTACCCAATCGGTCACTAGGAACCAACACATTAGGATGGAGTTCTGACAAATTACATAGTGATGGATCCACAGAAGCAGAGACATTAGACTGTAAAGGAAACACAAA
TCGTATTCTGGATGATTTGATACGCTGGTCTCTGGAAGTGCGCTCCTACGTGACTTTTCATCCGTGTCGTCTGAGAACAGGGTGGTGCTGTTTGTATTGGCATCACTGGGGTCAGATGCT
ATGCGCCTTCTTCTCCACATGTGAGTCCACAAGTTCAACAGCTCATTAGTACGTAAAGGCTTCACAAGATAGTCAGCTGCTCCAAGCCTCAAGCACTTGACGACTACTGAAACCTCATCC
GATGATGGGAATCCGCCGCAACTCTTTATCCCGCATGATGTACTTCAACATCTTCAAGCCTTTGGCTATCGGAAGGTCAATTTCGGCGAGTATGATGTCGATTTCTGGTCCCTCTGCATT
>M_kobus-scaffold56872
TGCGCACCGTGGGTTACATATTAGTAAAGTGGTCCATATTAAGAGAGGTGAGTGGAATTTCCCACCCATCATTGCCTCAAGCCGGGTTCTCTTACGGGCGAGAATCTCAAGGGTTTTGGG
TTCTCAGAGGCTACGCCCCGGTCTCCGCTATGAGCCGTACAGTTTTCAACAGTCAACAGG
ACCTGTTCGGGCTTCTCGAGGCGAAGGAGTCCGTGCTAAGATACACACTAGCGCACCAGC
AGCTCGAGGCCGTTGTCCAGTTGGAATATTCTGTTCGGTTCCACGGGCGTTTCATCCAGG
TCGGAATACGTTTGGATAACCTGCGCATCCACGTGACTCGATTGGGGTTCGTTCAGAGGA
AAGAAGCCGAGGAGGAACCAGAGGAGTACGGGGGCGAGCGGCATTTCCCATCGCGGGTCC
CCACGTACAATCCGGAACGGGAGGTGGAGACGCAGCGAGTGGTGAAGGGAAGTTTCGGGAACTCGAAATTCCCGAAGATGAAAGCGACGGCGAAGACGGCATCGACGGTCAGGATGAGGA
CTTGGAGGTGGGACCAGGACGCGGAGGGGAATACGGCGGTTTTTGAGGGGGTTTTGTGTG
ATAACGGGAGTGGGGTCGAGGTCGCCACGTGGCGGCCTGGGAGTGGTGGTAGGGTGGACC
CCAGGGGCAGTTTTAGAAAGCGGTATTCTGGGGCTAGCCGGGCTTTTAGTAAGGTGGGGG
GATTGGTGTTTGCAGGGGATGCGTACGGAGAGGAGGTGAGCTGGAGATTGGGCAAAGACG
AGGTGAGGATGATGATGGAAAGGGACGGTGGAGATCTGAAGTGGATGTTGGGTGGGAATG
TTTGGGTGAGTTACTGGCCAGATGAGGTTAAGACGAATTATTACGAGACTAGATGTGTGG
>M_kobus-scaffold57278
CCATCAATTTTCTGTTTTCCCACATTTCCAGTTTTCACTAATGTTATTGGTGATATCAATATTGTTTCCATACCCTCGACCACCAAAAACTTGTAGTGATAACAATACTTCAAACACTGC
TTGAGTATCATATAACTCCTCGTACCCTGAGTATCAGCTATGGTTGCACTGAAGTCTACCAATGAAGACGCAAGAATCATACTCTTCAAACTTCCTCTTAATAGATAGTCATATCAACCA
TGTGGCATATGAGATTATATTCCTCTTGAGGGGTCCAAAATACTGAGCGCCTTGGAATGCAGCGGCTCTTAAGAAATTGAGGGGACCGAGATCGACAGAAAATGCCTTCTGGAACCCATC
CAGGATTCCCATCATCATAATGTTTGCCGGCTTCCTTTCCATTTCATATTTCTTCAACAA
TCCCCAATGTCGCTGCCCACAGAGATGCCTTCGGCAATGACCTTTGAAAGAGCAAATGCATCTTCAAAACCTAGATTAACTCCTTGCCCAGCTAAAGGATGAACAGTGTGTGCCGCATCA
CCAATAAGCACCACATGGTGTGACGCATACTCGTTGGCATGCATTAGAGATAAAGGAAAT
GCCATCCGTTCTGAGGCTAGCTTCACTACTTTCGGTGGAACTTGAAAGCATTCGCTCACA
GATGGTGTAACACCTCCCGTAATCCAAGAAAGGCTGTCTCCATATTGACCAAGAAAGCTT
GAGCTAGGATGAGGTCCATATCCATAATCCAATGCATGGTTTACCACTTTCACAAAATCA
TCCTCGCTCATTGATTTGTGATCAGAAGCTTCCTTTGGGTTCATTGTCCACACAATATTG
CTAAATCTATCGCCTATTGGTAAAAGTGCAATGGGACCCGCAGGTAGAAATCTCTGCCAT
GCACAATGGTTCTTGACAGCATGTTCTACAGTACAAATGACTGCATTCTGTGAATAGTTC
CATCCATTTGTTTTGATCCCTGATATCTCCCTAACCCGTGACTTGGACCCATCAGCTCCA
ACCAATTTCGCATAGATGCTGTTGCCGTCGCTCAGTTCCAACTTTGCTAAGCATCCACGATGTTTTTGCTTTAAAATATTCTTGTACAAAGATGTTCCTGATTGTTGGTCCTTGAGGTCT
GGTGACTGAGAGTTGATCTCTGAAGATGGCGGATATGATTCTAAAGTCATTGAGGTCAAC
>M_kobus-scaffold57632
TGTCTCGGAAGCGAGTGTTGGTCGCGGGAGGCAGCGGCTACCTGGGCCAGAACCTGCTCCAGGCATTTTCAGACGTAGGTCAGAAACCGTACGATCTGGCATTCACCCATCATTCAAGTC
CTCCCCAAACACTCCTAAATGCGATTTCTCCAGTGCTCTCCTTCCACGTAGACCTCCAAA
CGGGCCATGGATTCGATTCCATCTCCAACACATTCGATCAGCCTCACGTCGTTGTTAACT
GTGCGGCCCTCTCCGCCCCTCATGTCTGTGAAGTGGACCTTACAACTGCTATGACTATCA
ATGTACCTTCTTCTCTTGTAAAATGGTTGTCAAGCTTTGGCGATTGTGATACGCTTCTAA
TTCATCTCTCAACTGATCAAGTTTATGAAGGGGTAAAATCCTTTTACAAGGAACAGGACA
AAGCGGTTCATGTAAATATGTATGGGAAATCAAAAGTGGTAGCTAAGCAGTTTGTTTCAT
CAAACTGGCCAAACTATGCAATTTTGAGAAATAGTACCATCTATGGGCCGCAGACCATTT
CGCATGTTGCAAAGTCTCTTCCAATCCAGTGGATGGATAGTGTCCTATCTCGAGGCAATG
AAGTTGATTTCTTCCACGATGAGTTTCGTTGTCCAGTTTATGTCAAGGATGTGGTGAATG
TCATACTAGCTTTGACTAAGATGTGGATTTCATACGGTAAGCAAATGCAGCTGCTTTTAA
ATGTTGGTGGACCAGATAGAGTGTCACGTGTGCAAATGGTTGAGGCTATTACAGAATTTA
GAGGATATAGTACATCTCTAATCAAACCCGTGTACACATCATCTGTTAATCGCGGTGTCA
TCTCCCCAGCTAACATATCCATGGATATCAGCAGATTGATTCAAGTACTTAGTATAAACC
TTGATGTAGGTGTAGAACGAGCCGATGCTATTCACTGGGTTGCTGGAGCAGATCTGGTAGCCGAGAAGCTAAACGGGGTTCCTGCGGCCCATATTGAGCTCTACCATTAGATGATAGGTT
>M_kobus-scaffold5887
TGGCATTGACGGAGTACCCAAGTTCATGGGGGTGTTGCCAAGAGCATTATAGTAGTAACAAGGAAAAATCTCCTTGCTCCACCTGTGGGTTAATGGCACATAGGTGCGAGATCCAATCCA
GCCAAACTGATGATCAGGCAGGCATGATTTTCAGGACACAATTCACACAAATGGCGCAGTACTTGACAAACGGCCTGCATCTCACACCAATGTTTTAAAGTATCTTACACCAGTGTTTTA
GACCGGGATTCTGATCCTATTGTTGCATTAGCCTTAGCAGGCTCATTCTAGAAGCTCAGGGTGGTTTTGTGTGGATTCTCTTGGAAAGGTGAATCCACCAAACATTTCCTCAAAACATCA
GGGCTGCTGCTCACCACAATCCCCGTCTTGATAGTTACACTGATCATATTAGTCATATCCAACCTTGTGACCATGAACTCTGTTGTGCATGCTATACTTTCCACAGTCAGTGTTGTAGTC
TACTTCTGCTGCTTCGTCATGGGCTTCGGACCAATCCCCAACATGCTCTGCTCAGAGATC
TTCCCTACACGCGTCCGAGGCATCTGCATTGCCATCTGTGCCCTTACAATGTGGATCGGG
GACATCATTGTCACTTACACGTTACCCGTCATGCTCACTTCAATCGGACTCGCTGGCGTT
TTCGGAATCTATGCTGCTGTATGTGTCATCGCTTGGGTGTTTGTGTTCTTGAAGGTTCCG
GAAACTAAGGGCATGCCCCTCGAAGTCATCACTGAGTTCTTCTCCGTCGGTGCAAAGGCA
>M_kobus-scaffold58899
CAGAATCCCTGGCCCTGCACAAACCCTTGCAAAATCCCACTTCCACACCCTCTCCATCCCTCACCCGTCGACGATCGTTCGAGGTCCAGTCTCACCTCCAAATCCACCGAGAAGAAGATC
GAGTCCGAATTATCCCAATCTCTAAACTCCTCACCCTCTCCAAGCTCAAATTCGATTACC
GCCCGTTCGAGGCCACGCGCCAGCTCTGCGGCTCCTATCGCCTCTTCTTCGCCGACAATC
GCGTCGTCCCGCTCCTCCCATCCGTCCTCGGCAAGCAGTTCTTCAAGAAGAAGAAGATCT
CTCTCCCGATCGACCTGCGGCAAAAGAATTGGAAGGAGCAGATCGAGCAGGCATGTGGAT
CCGGGCTGCTGTGCCTGCGGACGGGTACGTGCTGCACTTTGAAGGTGGGGAGGGTGTTGA
TGGGGTGGGACAAGGTGGTGGAGAATGTGGTCGCCGCAGTTGCTGGGGCGGTGGAGATTG
>M_kobus-scaffold5993
CATACCTTGGCTGCAAAGTTGCCGCCATAAGCTCTCACAAGCTCCTTCAGTCGCAACAACGGTGCAATGTGAGGATTCGCCTGACTAACAATGAAATGATTCACATTGAACAGCTCCTTC
AGTTGCATCATCGGCAAATCACTCTCCAAACTACCATCCCTCCACCTCCGTGCTGAAGGA
CCCGTACCCAGCCCCTCCTCAGGGCCGACCAGGAATGGGGCGTGGAACGGAACGATCTCC
CCACTTCGGTCCTTCGCCATCAGCTCCTGCGCCTCGAAAAGGCCTGGGAATGCACAAGAA
GCCGTCACTGCACTCCATATAACGACATGGGGTGATGTCAAATAGTTAAGGCATCTTGGA
GGTTCATGCTTCCTCGGTGAACAGACAGTGATCCCAAGGACGCGGCCGGTCATATCGTAA
GCCTCCTGGAATGTCAGATTGCTCGTGAGATTCCTCAGCAGCCTCTGCAGCTGCCTGATC
TCGAAGAACTGCAATGAATGCCAGTTATCCTCGAAGAAGCTCTCGAGCTCGGGCCATGATCGTGTGGCCACAACCGAGCACATGATGGACCCAACGCTGGAGCCCGCAATGATCCTAGGC
AAGAGCTTGTTCTCCACCAATGTCTTCACGACGCCAACATGGAAAGCTCCCAACGACGCC
CCACCACTCAAGAGAAGTGCGGTCCTACCAAAGGCATGGCGTGTCTCGTGCATGAACGCG
AGCTTCTCTTCCAACATTAATTCCTCTGAATCCGAATCACAGACCATCCTCAACTGCGTT
GAGACCTCATCAATGTACTCTTTTATGAGTTTGGGCACTTGAAGCCGCCCCTTGTGGAGC
TGAGGATTGCACATATTTCCCAAATTCCGCACAAGATCTGCCCGCATACAGAAAATGATG
TCCCGCAGAGAGCCCTCCTGCCGCCGGTGTCGAAGCTCTTGGACCTTGCTCCTCACCAGC
TCCTCATCATAAAGGTCTGATTCATTCATCTTGGGCGTCTCTTTATCTAGCATTTTGGCT
GCATGGGACCACTCCTCGTATGTCAAAGCGCTCCTCATCATGTTCCGCCAGAATTTCCGG
CGGTAGGCCGACTCAGCACGTGATCGGACATTCGTGTATCGCTTCAAGAGGAATGCGATG
AGGGTGACCATTGCAAGGATGCCTTGCGGGTTCCGGGGATGGAACCAGGAGATTACTGGG
ATCACAGAGTCTTTGAACCGGCAGAGCAAAACCCACAGGTAATTGAGGATTTGATGCCTG
AAATGCGCCATCGAGTTGCAGAACAGAACGCGAAACGCAATTGTCCGGCCCACAATTGTA
>M_kobus-scaffold60017
GGGCTTACCCTGATTCTGTACTTGTAGATGGCATAACCTCCGACTCCAGCTGCAGCCAAGCCAAAGAAAATGATCCACACAACGCTCCAGCCGACCTCCGACGTAGATTTCTTGCCTGCA
CTGATTGACCATCATATAGTGCTTCTCTGCTTCAGCAGATTGGGAAAATACCGAGTCCTTTGAAGTGATTATATCCATGATGTGTGGGATACTTCCAAATGGGTGCCTTGCTACCAAACC
TATGCATGTATCGTGTTCTCTCATGTACAAAAGATCACCACCGCAGTTGCATTCGTAACTTCCCCATAAGTTCTTGCATTTGCACTCTGGGCATTGGCAGGCAGTCTTTTCCTTGCACTC
TGAAATCGAAAGTGCTGAACAAGAACTTGAATTCGGATCTAGGTGGTAAAAAATGCTTGAAATAGCTGAGGCGATCAACCCCTCGGTAGGTGATTGTCATCACAACTGCAGATGAACCAT
TAATGAGTTTTTAAGTGAAGAAGTACCTTCACATTCTTTGACCCCGTCACCCTTGAATCCTTCTGGACATACGCAACCATTGGCATGATCTTCCTGCATGATTGATCACAGACTCACTTC
CATTTTTGGTGCACTTACAATGCAGGCAGAGTAAGTCCTGCCATCTCGGGTTTTCTTCCAACAGCCCCCGTTGTTGATTTCACAGCGTGCAGCTCCGGAAACTGCATAAAGACAATCAAA
TTGCAAGAGATTGGGAAGTGGTAATTGGGGGAAGCACGATGAAAGAACATCTCGTTGTAAAATGGCTAAACTTCTTGCCCAAGTTTTGAAAGCTCCATCCCTTCTAGAACTGGCAGTCAT
>M_kobus-scaffold60982
AAGGAACCAACGGACTGAATGGGTTGTTTATTGTCATCCGCGGTAGAATTAGCGTGATTTCCAAAGTAGGGACGAATATCGTGAAGATATGATACGTCTCCAGTCATATGATTGGAAGCA
GGTGAGGAAAGACCTTTAGCAGAAACAATAAATGCAGTATCACCAACAGAAGGCTCGAAAGAACCGGTCGTATAAGTAGTAGACAGAGCACGACCACGGCCACGACCTCAACCACCACGT
GAACAGCAGGGGCGTGCGCAACAAGGACGCAGCAGGGACGGAGGAGGCTGGGGTGTAATCGGACGAGTCTGGGGTGCGATCGGACGGGCCTGGGGATGATCGGATGGGGGTTAGGAATGG
GCTATACATCATCTATCTATAGAAATGGTGCACCTTACTTTGGTAATTTTTCTTTATAGTGAACTGAACCAATTGGGTTGAACTGAACATCCAAACACACCCTAAAAGTTCAAATTATTC
GCATTTGGATAGGCTGAAAATACACACACATCCATACCGAACCTCAAGAAGCATCTGCAATCAGATACACTTGCTTTTCTTGAACGTATTCGAAGGTGGCCGATAGTGACTTTCTCCTCT
ACCACAAGTCCGTGGTGTTCGTATTGCACGATAATACTCCCTCCTTTGATTTTCACATGC
ACTGTAGCTAATATCCAGTCTCGGCTGATGGCTAGGATAATCTGATATGGAGATATTAGGATCATAGTTCGAAAACCCGAAAACTTGACTAGACTTGATGTCTAACCAGGCCCGGTTGAC
>M_kobus-scaffold61485
TCAGGTTTCTTGTTCAGCCCAACAAACTGTACATGTGGGTCCCACCTTGTGATTGGAATTGTTGGTATGCTGGTCACCACTCGCCATGGTAGTGATATACCCCGGAAATCACCTTTGTAA
GGATGTGCAGTTCTATCAAAATGGCTAGGGATCATCTGATAGGAGAGATATTAGGGCATGATCCATTCCACAATAGGGCACACCAGATCAACAACTTAGGTTTCCGAATGGTAGTTCTTG
TTTATTCTAGGTGCCTTCGTTGGAGCACAACAATGAAGTTAAAGGAGAGAGTTTGGATTTGGTCAAATACATCGATATCAATTTTGAAGGCCCAGCGCTTCTCCCTGATGTGAGGCTAGG
ATCCTGCCAAGAAGGAGTTTGCAGAAGAGCTGCTTTCGTACTCTGATACCTTCAATTCTGTCAACTTCAGATCACTTCCCCAGGAGGGTTTATCAGATGAAGTTGGTGAGACTGAAAGTT
ATCAGATTAATAGATCTTTACCTTTCGAATCTGGGGAATTGGCATTTCGATTTTCGCCGGACATATGGAGGACACCAATCAACAGCTAATATTCTGCATTTTGATGTGCTTTCTCCACTG
TTCGTGAATAATGTGCATCAGGTGCTGCCTATGATCATCTAGAAAGTGCTCTTTCCAAATTTGATGATGGGCCATTTTTCCTTGGCCAGTTCAGTTTGGTAAGCATTGCCTTTGTTCGTG
TTTTTCTTAGTTCCAGTTAAATCAAAATGATTTTCTTCAGAGGGAGTTATTTGATACTCCGACTGTGTATGCCGCTTGATATGCAGAAAGTTGGAAATTGTTGACCTGGTACAAAGTTAA
>M_kobus-scaffold6205
CAGGGTGATGCAGTGACAGATCTATTTTCTGATTTCCATATCCTTCTCGTGGATTTGATTTTCTTGGGATCGAATACTTCCATCTGGGCATCCAGTTTTGATGCGTCGAGAGATAATTTC
TCTTTGATGAAAGCATCCAAATCAAAATTGCTTCTTGGCACACCTGCATCTTCTTCACTA
TCCTTGATATTTCCATTTATAGGACTTGAGGAATCGGTAGATTCTTCATCAGCGGTGTTC
CTCGTTGATTCTGACACGATTCTTAAAGAATCCTGCCCTTTAAAATCAGAGTTTGGGCCC
ATGTTCAAGAACTTCTTTATGCTGTCGAGAGCTGGATCGATGATGTCTAGAAAACCCATG
CATATCTTTTTACCATTCTTTTCTCTTTCATGTGGCTATCTGGTGGCCAGATCAGCCCATTCTCATGACACAGCACACCCATGTTGGGGCCTATCTGATGAACAGCCTGGATGTACACAT
TGCTGGAAATAGAGGTTCCGAATTTCTTCAGCACGGATTGCATTTCCTTGCTCCTCCTCCAATGATGCCCATGTCTGCCACGTTATGTAACTTTGAGAGTTTATGTTCAGTGAAGATCTA
ATACCTGTAGGCAACGAGCTGCACTTTCACTTGTCGAGTTAATTGACAATGCTCTTTGGTAGAGTTCCCTCGCTGTGGCTATATTTCCTTCTTTCCATTCCACCCATCCCCAAGCCTACA
ATCCATACTGGTTGATGCCTAGGGTCCAGTTCTGATGCTCTCCTAAACAATACACGGGCGAGATTGGCAGAAGAATGTTTGTATTCCAACAAAGCAAGTGATTGGAGAAGAACAGGATCC
CTAGGGTTTAGTGCATGACCTATCTTTAATAGTTTCCTTCCCTTCTCAATGTCACCCAGA
TTGGCCTCGAAAATTGCCCATACATGCCACGCGAACCTGTTCTTCGGACTAGCTTGTACT
GACAATTCTACTCACATATCCTGCTACTTCTATACCTCCACCTTCAAACACCTGTAGTAACTGATTTCCAAGCTTTGCTCCACCCGAACTTTGCTGGGCATTCAGCTGGAAGTGGAAGAC
GATCTCACAGTTCTGAACATCTGGCATGTTGGGCACTCCAAGAAAGGATAAATTAATCAAAGGAAAGACAGGTGGCAGATCAAGAGCAAATGGAAACACCATAATGGCATATTCAAGGTC
>M_kobus-scaffold63162
CATCTCCATGGCAATACCTTCACTTGTGAAGTGGCCATATGATCACATGCATCACAAAGGTTACAGTAAAATGGCCATTTTACTTCCTTGGCTAATTCCAAAGCCTTCATATTTATCCTC
TTGGGAAGAATGAGAAGTAAAGGAAACACCATGGTGGCAACCCCTTTTGAAAAGTCAGGATGCTGTTGTTGGAAGGTCAAAGCACACTCGAGGCATGAGACAGCAACATCGCAAATTTGT
AAACAAATAGACTGTTACTCCTCTTCCTCCATGCATTCCACAGTCAATATGAAGAATGTCCCTAGTCTTGAGTATGTAAGTGATATGTGCTGTAAATAGTGTTGCCATCAAGATATTCAA
GTCAGTGAGCTAAGCCCACAAATGCTATTCCACACCTGACTACTCCAGTAAGCACATAACCCCAAATTGATGACCATGTCTATTCTAAACAGCAAAATCTATTTTTCATTCCCTAGAGTT
ACTCAACACTATTACATGCACTTTGAAAGCACCTTCAGTTCCTTTTGGCCAAATCGCCCATAAGACCACAAACAAGCTAAGCCTCCACTGAAGGATAAATTTTATTAAAAAAGGAAACAA
AGGGCCACTGCAAAAGAAGCTTCTTGAATTCCCATCGGACCAGACAATTCGAACAAACTCCTGCCTTCATGATTGGAGATGAAACGTCCAATCCCAGAATAGCTGAGGTTGACGAAAGCC
TTGAAAATGACCAATTTGGGGAGGATGCCAATTGAAGCAGTTTTTCCTGTGACCTGATTC
CATTTAATCACTTCAGGCCAGTTGCAATCGAAGAGAGCTTGGGCGATCTGATTAGTACCA
GTGATAGAAAGGATACTGAAGCTTATGTGCATCAAGTCAATCCAAACAACAGAAGCAAAGTGCATAGAACGCAAACATGAGGCACCATAAAACCAACCACATCTCCAATATTCAATGGAG
AAGAGAAGCAGGGGAAATTCTAATATAAGTAAGCTGCATAAGAGTTTCCTGATTTGCACC
TTGTGATCAGGGCCTCCGGTTTGTACAGAGCTGAGTCCAGAAAACACAAAAGGAATGATT
CTCTTCACAGTATCACTGTCCAAAGTAGGAATAGCACCTATAGCTTCAACAAGAACTGCA
CATAGTTGCATAAATCTTCCAAAACCCCCATATCACGAATGCACTGTTGCACTATAACCTTTCTTGGTAGTGGTGAACCTGAAGCTTTAACACCTTCAAGAAATGCCCACTTCTTGTTTC
TAATTCCCTCACCCCAAGTCCAGTAACTGCACAATCCGAACAAATGCATGGGTGTCGTGGTAAGGCAAAGCGCACAAAACTAGCTCATCCACGTTGTACATATGAACCCTGCAGATGCCC
TGTATCGACGAATAAGATATTCTAATGTCTTTAGCGCTGAAGGGAGTTGCAGGTATCCAGCAAGTAACCGCAGGTATGAAGCAATTGAAAAATCGATATTCTTGTTTTCTTCTATTCCCA
TTGTTTCCCTATCTAATTCACGACTCTTGCGGCTAAAAAGTGTCTCTTTGTATTTCCCAA
AGAGACTGCAATTGAAAGGATGGTTTCCACATCGATGTCGGCGGCTTCTTTGGGATCGAAGATGACGGAAGGACGAGTGAAGGGTCTCCTTCCATCTGCTTCTCCTTGTACGAAGGGTTT
>M_kobus-scaffold64254
CGTTACCTTCACATAACGGCTTTTATAGCCTTGTAATGGCCTTTACGGCCCACCATGCCTCTCAGCCTAGTTTTCAGGTTTTTGGTATTTATTTGATATGCATAATCCATTTGTGAAACG
TAAGGACCTGCACTGGTACGTGAGGGATAATAAGTCCGAGACAGATATGGAGGCCGCCAAAGCAGAGATACAAAGAATCAAGGAGGAGGAAGAGCAAGCAATGCGTGAGGCCCTTGGCTT
AGCTCCCAAGCGTGCTGGTCGACCCCAAGGCAATCGGCTAGACAAGCATGAGTTCTCAGA
GCTGGTGAAGAGAGGATCCACTGCAGAAGACCTGGGTGCTGGCCACGGTGAAGCAGCACG
>M_kobus-scaffold65020
AGCTAAGACAACAACTCCACAAGCTCCACCATCTCCCCATCAGAAAGGTTGCAATGGCACTGAGGAGTCCACACCACGTTCCTCCCCACCATGGAGTAACCTGCTACCGAAACGCATCTA
CACCAAACATCTATCCGAAAACAAATACAATCCTCGGCACCTAGGGAGAAGGAAATGCCCCAAATGAAAAGATGCCTGACTGCCAAAATCTCTTTCCACACATTAGAAGCACAATATAAT
TCAATAAATCAGTGATACTTAGTGATATATATCTGATACCTGGAACTTTTGATACTGCTACTGTTATCGGTATCACCAAGCTAGAAATACAGATTTTATCGGGGATATTATCATAATATT
CCAATGTTACCTCGTATTTTCGGTTATCAGTGATATTATAGGCAATATCGATATTGTTTCTGTATCCCCGTCCAATGAAACTTGTAGCTATACCGATATTCAAACATTGACTGCACCAAA
AGCAACCTACAATGGTGCAGCATTGAGAGCATCACCAAGTTGACAAACATAAGTGACCTCCTCTGCCGGCAAAATCACCTCCATCTCTTTCCTAGCCCTCCCTCTAGCGCTTTCTTTCAT
AACTATCCTTCACTTCTGCCTCTATTGGGCAACAATCTCTACTAGGAGGGAAGAAGCATTTCAAATTTCTGCCATATCTATCAACTGTACCAAACGTTATCTTGATGAGACCCTCTCTCA
>M_kobus-scaffold67434
TGAAGGTGGAATCACCCATGGACAAGGCTCGAGCTTTCAAGGATGTTTTGAGCCGTAGTGACAACGGCAAACATGTATCTATTTATATTGGAGACTCAGTGGGTGACTTGCTTTGCCTGC
TTGAAGCAGATGTAGGCATTGTTGTCGGATCAAGCTCAAGCCTAAGGAGAGTGGGTCATC
AGTTTGGTGTCTCTTTTGTTCCGTTGTTCACCGGATTGGTGAAGAAACAAAAGGAATTTG
CTCTCTTGCGTTTCAGTCCTTTTTCAGCTTTTTATAATGGTTTTAAACATCGGTTTAAATCAAGTCGACTCAGCGGTTCACGGATCTAAGGAATTAGCTCAATGGTAAGAAGGTACTGTT
TCAGTCCCCACCTTAAAACTGCTCAGAAGTCTGCTACTGAATATTCAATGGAGCCAGCTACTGAGGCTGGTAGAGATCTCCTGCCTTGGTTAGATCGAAGGGGGAAAATCCAACTAGTTT
TGCTTTTGTATTTGTTCAGGTAATGGAGAAGTTCTCAGCTGCAGACGGCCCCAAGAAGATGCTTGGATTTGTTTGTCCAATTAGATTTAAATGTAAGTGATTCTTTAATGGGTATATTTG
>M_kobus-scaffold67841
TGTCAGTGGTGGGGTCGGCATTCCCTTCCCTCCTCAACCGCTTCCCTGCAGCTGCCTTGCTCGCCATCGCTGGAAGAAGCACCAAAGCTATCATGGTCAGCAGCGGCACCGGAGCGGCGT
ATACAACCCTACTCGAGCGAGTCACGTGCGAACGAGAGATCAAGCGCAGCAAATTCATAG
CCATTGCAGCTCCCATCTCCACCGAGCAATCCGCCCATTCCTTTCTCTCCGAGGTGGGCC
CATCATCATCACCTTCATCATCATCATCATATTCTCTCTTCATGTTAGGTTCGAGATCCC
CGTGCCACGCACAACTGCTGGGCCTACAAGGTAAGAGCCGTATGATTTCTTTGATTGATC
AGATTGGAGATCAGTACCGTTGTAACGATGACGGAGAACCATCAGGTACAGCTGGCAAACCCATATACTCTGCGATTGATTCATCGGGCATAGATCGGGTCATGGTCGTCGTCATCAGGT
GTTTTAGGTGCTTTGGAGGTATAAAATTGGGGACTGGAGGGTTAGTCAGGGCCTATGGAGGAGTCGCTTCAGAATGCCTTAGAGATGCCGCAACTTGCCTTGTGAAATCTAAAGTAATAA
TGTGGATTTACTTTTCTTATTTGGCTGTTTCAGGTTCCAATTGGTCTGGAGGTTCCCTTTGATCTATTGGGAAGTGTGTACCATCAGGTGCGTTTGATTCATATTATCTGAATTAAGGTT
AGTGTATCCACATGCGGTCTAATTCATCACAAGGTGGAGACTGGAGATGTTTCATTTGGTTTGACAGTGCAATTCTATCTCACTGGGTAGGTTGTTGTATCTGACCTTGCCTTGAAGCTT
GTTGTTCGGATAGCAAGTAGAAATTTCATATTTATGAGACAATGTTCACTTCCTTACTTGATGGACTTCCCAGCCATCAAGATAGGAAGTGATGGAGGGAGTGAATTTTATGTGGAGGTC
GTCAGTGATGGCATCTCCCTACTGGTATTCACTTCAAAATCGTGTTCAATACACCTTTAGACGTAGGGATTGCAAAGGTCTAGGTCTACCAAGAGGCTTCAGCTTGTACTACTTGCATTC
TTTAATAGGGTTGGAAGAAGAACAGGGGAAGGCCTAAAAGAACTTGGATTAAGTGGTGAGAAGGATATGAAAGCTTGTTCACTTACCAAGGATAAGGTCTTTAGATTGGAAGTATGTGCA
CCATTTCAGGCTTTGACCCATCTGAGACCAACTGAATTTCGATCTGAAATGGTTTGCAATTTGAAACCAGGTTTCAAAAACCATGTCTTAGGGTTGGAAATGGTCATGAAGGTCAGAAAA
ATCTCTCTACAGGCATCTGGTTATTCTCCATCTCTGCCAATACCATACCCGCCCTTGTAATACCCATGTTACCTGATATCCGATCCCTCTCATATCCAGTGGACGTGTCCCAAGGGGCTG
>M_kobus-scaffold68011
AAATGGCAATACAAGTGACTCTTGGAAATTACATAGTCAAACATATTGGCGATACATTGGCAATACTTGGCGATGCATCACTGATACCTGGAATTTCTGATTCAACGAGTGTTATTGGTA
GGGATATCTGCCATTGAACGCACCTTTGCTTCATCTTTTGTATCCATTCATTTGTAATCTGCACTTTGTTGCTAAGATCATCCAAGAGCATGGACCATCCACAGTAGGGCCAGCAGATGA
GGCTTAACTATTTCATAATTGTTTTGCTAGATTCTGAAGTGCTTAGGTATGCCTATGCGGAACTTGAGGAGTCCCGTGGAGCAATTCAGGTTTCACAAGTCTTCTTCTTCTTCTTCTTTC
CTGCTGATTTTGGATTTGCATGCAGCCTGCCAAGAAAATATACGAGGGACTTTTGGCTAATGCGGTCAATGCAACAGCACTTGCGCACATACAGGTAGCAATATTTGGTTATCTTAACAG
TTATCCGCTTTTTAAGAAGAACTGAAGGCATTGAAGCAGCTCGCAAGTACTTCTTGGATGCTCGGAAGTCACCAAGCTGCACATATCATGTATATGTTGCCTATGCAATGATGGCATTTT
TGTCCAAACATGCTAATGTCTTTCAATCACTGTTGTGGAAGGCCAAAACTGGGTGGTGTTCAGTCCTTGCAACAGAGGGGTATGAAGCGCCTGTTGCATGATTTCTTTCTTGAACTTTGA
AGGAAGGAGCTCAACATGTAAGGATTGTGAAGTGATACCATGTGAATCTCTGGCCACTCAACATAGACTAGTGCTCTTGGATGTTTGCATAAGTGGTGGGATGAAAGGAGCATAGTATAA
ACGGGGGATGAGATGAAGCAGTGGGTTATCCTTTCTTCAACAACTTGCGTTTGGAGAGAGTCTCCAGTTGTAATTCTTTCCATTTTGATGAAATTCATTCTATCCTTCAAAAGAGATGTT
GAAGCCATGGGCGAGGAGATGTGCATGAGTTGGTTGAAAAGAGTGGCAAAAGAAGTGCTC
ATGAGACCCAAGGGCAAGAACTACACACAAAGAAACCTGGTTGGGGGGTGGTTCCAATGG
TGTTTTGATCAGGGTTTTCGTGCCCATTTCTTTGTTTTGGGAACTCCCTCCCTTCTTTAG
>M_kobus-scaffold68088
CACAGGTTGGGCTGAGCTTGGAGTATGTTCCTCAACTCGTTGATTGGAATGAAGAGTGCATTTGTGGGCTGGTTGCAACCCCATGTGATGTGTAGTAAACAAGAGTAATAACTGAATGAT
GCCAGATGGGAACCACATACTTTTCCTTGACGGATGACTGTTGGAAATTTTCCTGTCATA
AACATCAATTAAAATTTGTCCATACCTCAGGTTCATAAATATCAGCAATTATAACAGGATCTATCATCCACTCGTCTTGCGTTGGCCACTTTACACTAAGAAAAATTATTAAAATATATG
ACGGATGGTCCATGGTAAAATCCCACTGAATAGATAGCATGGTAGACCCCTCTATGGCATGCGAGAACAGATAATTAAAACTAAAATGCCCTACCATTTCACATTCCAAAGACGAAGGTT
CTTTTAACTGCATGGACAGAATCATTACACCATTTTCCACCCAATATGGTTCCCGCTGGA
TGATTGGACCTGTTCCAATCACCGAGGCTGAGAACTGTGTACAGTGGAGGGGCTGAGGAC
TTGTGCTTATTAAAGGTGTACCCAGCTTTTCCAATATGGCTTGACAGATAGCATCATCCGGCATGCGAACACCAACGTTTTTCCTTGAGGTGTATTTAGTGGCAGCCCCATACCTTGTAC
GGTCCAGGCAAGCAATGCTTAACAGCTCGAAAGATATTGGTTTGACCTTGGCCGTTGCCACGAGGGAACCCCATAGTGTAAGTATCAATGTCTCGAAAAGTGTGGCATAGAATACTGAGG
CTGCCACCAGGGCCAGCAGTACTCTGTATAAGAGGGACCAACCTTTCAGTGATTTGGGTCCCTTTATGGATGGGCGATGCTGGACAGAACAATACCCCTCTCAACCTAAGGCTAGTGGCA
ATATCTTCTTTTCCTGGCTTGCTGGGAGGAATAAAATCCTGACCATTGACAACCTCCGCAAGCATTCCATGGTCCTTCCAAATGCTTGCCCCTTGTGCTTGAAAGCCAAGCAGTCGGTGG
ACCATCCAAAACCAGAATGAAGGTGGCCCTGCCTGCTGTCCTCTGGTCCCTTTGGAGTGA
AAGAAACATCCAGTGCTTCCGGAATCAAAGCAGGTCCGCCAATGGCGTCCTGAATCAGGT
TCTTTTGTATTAGAGAATGGATGCCCTGATTGTGGGTCTGGGGTTTCTCCTTAGGCTTGT
>M_kobus-scaffold68293
TGTTCCATGAAATTCCTTCGCAGGTTAATAGTATCCCTGGAATGAATGAAGCTGTTAACAGGGATGTTTGGTTAGCAGTTCTATCAGAAACAATTCAAGCATCCCTTCAGCCAGTATGCC
TGGCATTGAAGCAATGGATGCACCAAAACATTGAATCTGTAGTTTCTATGTATGAGGATCGGTTTGACTTGTGCACTCTTCGGACCCAACTCCTAGAAGACCCCAAAGAGGGCCGAACAG
AGAAACTTCGTTGGTGGAAGAAGCTTACCTTTCAGAAGCCTCCTGCGACATATTCCCCTT
ATATGACTGCATGGACGTCAGCATGTTGGATTTTCCACGGCCACCATATCTGATGCCAATATGTCTGCTGTGGAATTCAATTCACACTGTTTCCTGTGGTGTGGTCCACTTGAGTATTGG
TGCTACAGATGGGTTTTGCTAATGTTCCCACCTTCATGGTTGAATGACACGTGGGACCCCCCATCATCAAATGGGATGGTTCATTCAGCAGTGTCATTGGGAGCAAGCCATGGTGCAAGA
CACTGATCCTTGTAGGACTTCCAAGGTTTACAGATGGGCTGTCAGAAATTGTCCTACTAACTAATGTCAACATGCAATGGCAATGTCCTATATCTGCACTGGATGTAAGCAGCTAACACT
GAACTGAAGTGGGACTGAGTGTGACTGCTCGTGGTTGCAGGAGGTACTATTTCAGCTTATATCTGGAGCTCTCTGATATTACAAGGCCGTTGGTTAGAACTGCTGTTGCTAAGGTCAGCA
TGGCCATGAAGGCTGGTTTAGTGGTGTTTAGCCAAGCGGAACTGTGGCTTGGGACATGGCATTAGTTGCACGTTATCCAGTGCTCATGGTAATGTTGCGTGGTGGAAATGGCACACTACT
CTGCCTGTTGTGTGTGCTTTAGGCTGTTGGTGGGCTTAATCGAGAGCTATTAGGTGCGTTGGATGCTGTTAATCGGCACACTATTCGGTGCTCAGCAGTGTGTTTGATGGTGTTTTTTGG
TACCCAATGGCAATTTAGGTCGCAGCCCCATGTGGGGAGAATGTGCATAAGATCCACCCAATCCATAGCCCCATTTTCACTCTGGATGCCAAAAACTTCAGGTAGGCCATGCCATCGGGA
ATAGTGTTCCAGTCAGAGACCGTTTGGATGGTGGGACTTCCAGATCTGAGGGGAGTCGCGTATCCTGCGAGTGGCCAGTTCTGGATTGGCCACGTTTTTGTTTGGAGTCACAGATGGTAA
GCTAAGGACGTCTCTGTTCCAACGGTGGGAGAATGTGACAACCTGGTCACCGTTACAATGTGGGCGGGCGTGATGTGGGCGGGGTTGGGTGCCTGGGCGAGCTACCACGTTGGGCGAGTT
>M_kobus-scaffold68454
TGCAAGCGGCGGATACAGTCGATGATCTGTTTATCCATTGCCCCTTCACTTATAAAGTTTGGATGCATTTCCTAGCTATTTTCAATTCTAATTGGGTTATGTTGTTTACCCCGAGGAGGC
TTCATCGGGCTTGGCATGGAGGAGCCGCCGGGAAGAAAGAAAGGATAATGTGGCATCTTA
TCATTCTTATGGAGAGGATTGGAAGGGAAGAAGAAATTTCATCTAGTTAACAAGAAGGACGTATGCAAACCAAAAGAGAAGGGGGTTCTTGGCATTAGATCTCTGAAACTCTTCAATTTA
GTTCTTCTCAGTAAAAGTGGCTACGAGATTTTGGAGAGGAAAAGGACAGCTTGTGGAACA
ACAGATCTTCTGAATGAGGACATCGACGAATATGTGAGGATAACAGAGTTGCTTCATAATGAAGGAAGTTTATACCCTGGCCAGGACCAATGGGTTTGGAACCCAAGCAATTCAAGAGCT
CAGGCATGGAATTCCCGCCGCAAGCGATCGATTCCCCATACTTTTTTATTGATGATTATCCTATCATGCAGGGATCGAGCTCTTTGTCAAAAATGGAATGGTTTAAGGATATGCTAGGGT
GTTAGAGAATTTCAATGACCACATCCTTCAGGACGTATGGGGTATCAAGAAGATAGGTTGGTCAGCATTAGATGCAGAAGGCACAACAGGTGGAGTCTTAGTAGCTTGGAACTAAGATGT
CATTCTCAGGTATAGAGCATCCCAATTCAGGAGGGTTTTCACTGCAGTATGTGGGTCATGCATTCCAAATCGCAGGGATCTCTTCTTCTGGATTGAATTAAACCAAGTCAAATCCTTGTA
CAACCTTCCCTGGTGTGTCGAGAGAGATTTTAATATTATCAGATTCGCTCACGAGAAGTC
TATGGTCAAGGGTTGGTGGCAATCATTTGTTCTTCATGGCTCGACTACCAATAGGTTGAACCAGAAGATCAAACTCCTCAGATCAAAACTGTCACAATGGAAGGAGATTTTTGGCAATTC
AGATAAGGTCACCAACATTTTCAGTGAGCTGCAGGATTTACAAATCAGTGAGAAGGCGGA
ATTGCTAACTGTAGAAGATCAAAACAGGCAACTACATCTTGCGACGGAATACTCCAAACT
ATTGAAGCAGGAAGAAATCATGCGGTGGCAAAGATCTAGAGCTATTTGGCTGAAGGAAGG
TGACAGAAACACATCTTTCTTTCATGACATAGCCAATGCCCGGGCCAGAAATAATCTCAT
>M_kobus-scaffold69723
GATAAAACAAATACATTATAGTGGGTCCCACCTCATCGATGGCTTACTACCGAAATCGAATACGCCACCACCACCACCACTAGCAATAGCAAAACGTAACTGACCCTTTCCCCAAAATTC
CTTCCCCTTTCAACAATCGCTTCTTTCCGTAAATGCCCCTTCATAATTACAAGCATGCCCCTAGCCCTTCCCTCTCCTCGCCCTTTTAGGCCACTCTCCTGCCCTACAACACGCTCCTTT
ACCCTCCAAACCATCCTCAGACCCGACCATCCCTGCAATGCCCAACCCTCAGAAAAGTGG
GACCCACAACCTCTCGTTGACGACCTTAGGGTACCCGACCACTGGTTGCACCCTTCCAGG
>M_kobus-scaffold69767
CAGGCGTTGCCTGCTTTCGATCCGAGATCCGTTCTTGGAGAAATCGGAGGATTTTCTGATTTCTGGCGTTCGGTTTCTACTTTGCGGCGGTGGAAAAGATCGTTTTGAGGTGAAACCTTG
TGAACTGTGGAGAAAGGTCTGACTGTTCGATCTGGTCGGAGACCCATATCCATCGGTTTT
>M_kobus-scaffold69769
TGAAGTTTGTTTTTGCTGGTCAAATTACTTGCTTGACTCAGTGTTTTAGTAATCTGTTTGGTGTCAGGTCCTTGTGTGCACTAAAGCTCTGTGACAACCGCCTGGGGCCAAATTCTGCAA
AAATGGTTTTTGTTGCTCTCCTCAATTCGTCATCTGGTCTATCTACGCTTGAGCTATCTG
TTTATCTTTTGTTGCAGATTGCAGGTTGGCTTTCTACAGTTTATGGGAGATTCTCAAGTTGCCCAACATCATCATCATCAGCAGCAATAGACAAATCCTTGAGGTCATTACATGTTCTCA
GTCCATGCATTCATGCTTGTAGGTCCAATCCCGGTTTTTGTAGTCACCAGAGTCATTGTCTGATGGTAACTGGTCCAGTTTTGGCGTGCTTGTCGTATGTATGTATTAAATGATCTTGCC
TTCACCATTTCCGGTTAGTTTGTTTGTGTCTGGCATCAGCTGAATGCGACCCAGTTAGCTGATTTTACACCCCCAACCTGGTTTGCGTATCTGTATTTTGGAGACCTCAGATAGTAGCTG
TATGACTCATATGAGTCAACTTGGACTCGGTATTGCCCCATCCAATTTGACACCAGAGTCACCCATGACTTGGGCAAGTCCGGACTCAACTCAGGACCAAACGAGTAAGTCTGAGTTTCC
GTCGCTAACAGTTGGAATTCTGCAGGAAAAAGGCCTTCCAGTTGGAAAGTCGGATTGGACAATTGACAAAGTTGACAGACAGTGGTCTATCCAGGTTGAAGCCATCTAATGAACAGTCCT
AGTCTAATTCCATACTTTATTGACACTTCTGAAAGAGTGTCTACCTTCGTGGATATAAAAGTAGAGAACTGCAACCTTTCCTGCATTGGAGCGACACAACTTTTAACAAGTCTCTCAACC
AAAAATCGGGGCGGGATTGAAGCTGCAAAATATGTCTACAAACTCATTTTGCGGGCCCCAGAACTTGCTGTGATAAATGCAGGTTATAACTTTATGCCTGCAGAATCATTGGCAGTTATA
GAATTTCCTTCAATCTATGTATTGTATTCTTGCTCTCATAGTTGGAAAACTCGACTCGACTCGTGTTCAGCCGGGTCAGGTCAACTTGAAGACTTGACGCAACTCAACTTGATATTTAGT
TAAATTGGAGCGATTGGACTTGACAGGAAACATACGGTGCTGTCAACCAACTCAAGTTTCCAAGCTTGCAGAGTTCTGTTTTCGTGGAAAACCTATTGTAATTCTTCCATCATTGCTAGC
>M_kobus-scaffold7048
TGGAAACAAAACAGAAGATCTTGGAATTCCGAGATAGACTGGATAAAACTCTAGCATCGCCCAATCTTACAAATGAGGAGTCAATCAAGAGCCTTGTCAGAAATCAACTCCTACGTTCAT
CCTCTTGCGAGACTGAAGGTTGGTTTTACAGTATTGACCTTGTGCTCTTGAATTTTCAAT
TTATCCATGGACCAATTGAAATTGATATTAGAGGAGTCATATTGTCTGATGCATCAGGAAGTGAATGGTGTCCTAAGGCATCCATCACACTCAAATGGGGCCCATGTTGAGTCTATCCAG
TTATTTGTTTGGCCACCAATTGAACAGTTACGAACTTCCAATCTGGAAGATTCTCAGGCCTCTCCTCCATGGTGGAGCACATCATGGCAAAAGTCTAGATCATTGAACCATGGGCACCAT
AGACATTGAAGATGTCGTCCGAAGACGGACCACACAAGTTTCAAATTTTCTCGAGATGTCAAGGAGTGCTTCAGGGACTCATGGAACATCACACGGTGATTGGAAGGTGTGCTGTAGACA
>M_kobus-scaffold70684
TGTCACAAACAAGGGGTAGATCTTCTGGTTGGGCTGCCTTTGATCTCAAGCAGCAGCAGAAACAAGGTGTCAAACCTGAACATGATATTGATCCCTACCCACCCATGCCAAACATAACCT
CTGCACACACTACAGGAAACTTGGTGATGAACAATTTTCCACCCAAAAGGTCTTTCGCAT
CAGTGGTTCAGCCTTCTATAGCTTTTCCTGTACTCATAAATAACATCAGAAGTGGAATTC
CGGCCACTACTTCTAGCAAGAAGCTCGAAAATCAGGCTGCTGAAGGATCCAGCATCACCC
CAAATCTCGAAAAGCTGAAAAAACTACACAGTTGGGCTGATGACAGTTTGATTGAGGATG
TTTTGGCAGCTGTAAGTGATGATGGAGACCAGGCTTCTGCTATCTTGAGAGCCATGGTTC
CATCCGGCTCCAAAGAACTGAAGACCAACCTTCGAGGAAAGGGATCTATTCTCGAGGATT
ATCTCATTGACCATAACATTGAACAGGGAGGTGAAGTTGTCTCGTTAGAAGACCAGCTGT
CAAACAATACACGAGTGGAACTGATACCGGGGCACTCATTCTCGGTCCCCATTGAGACTG
TCGGCATCTCAGCATTCACGGGCTGCAAATAATGCCTTTCTGAGAGGTGACCGCTTCTCTGCACAGCAACTCTCACAGAAAGCACGGGATGAATGGCTGGCTGCTGAAAAGCTGAATGCC
AGGGCCGCTGAGGAAATTCTACGTATCAGGAATGGGAACAATGATGACTGGAAGTTGGAT
TTGCATGGGCTTCATGCATCCGAAGCTGTCCATGCACTTGAGGAGCATCTGCAGAGGATT
GAAACCCAGATGCCAATGAGACTTTCTGCATCTTGTGATAGCCTAGCCAAGCCAGAAGCA
GGGATGGTACATATACCTTTTGAGTCTCCTAGTTGCTTGGATATGGAGGGTAGGGCTGGG
TTCTATACATGGGGCAGCATGTAGAACTGGGGTTTCATGCACATGTGGGTTTAGAAAACCTCCACCTATCTAAGAAGGCTGCATGTTTTTGTTTGGAAATTCCAATTTCCATGTACATAG
CAATGCTTATCTCCTTTTCTTTCTTTCTTTTTCAACAGGGACTGGTAACCATAGCCGAGGACAAGCTGCACTTCCGATGGCAGTAAGAAGCTTCCTCATTGAAAACGGGTGAAATTTTGC
TACCCAGACCTTTCTTTCCACTCCTGACAGATACCGTTTCGACAATGCAAGGCCCGGGGTTTTTGCCGTTCGGCCCAAGTTCCGACACAGGTGACTTCGGAAAATTGGGTTCTCTTATGC
CCGTGAACATGCTTGGAACCATCTGGCCTTTACTTCTTCCAAGAGGATGTCCTGACACTCATGATCTGATGGGCCCAACAATGGGAAATCAATACATATCATCAGTCACCATCAAAACTG
ATTCACATTGGCCGTTACAGCCAGCCCAAGCTCCACTTCATCCAAATCAGATGGTTTGGA
>M_kobus-scaffold71105
TGCTCGCATTTACCCTGTTCTTCTTGAAGATATCCTCCCGTACGTTGCACATACCATGGAATGAGGCTGGGTGTTTATGCCCTGTGGGGGACTTTTTCAATTATGCTGCACCTGAGGAGG
AATCTCTTTTCTCGGAAGATGTAGAAAGCATGGAAGGAGCTCCTCCCTTGCAAATTAGTT
CCCTGGGGAAAGATGAGGACGTTGCAGAAAAGTTAGATGTGGAGGGACTTGAGAGGCACT
CTCAAAGATTGACAGATGGTGGTTATGAGGAAGATGTTGCTGCTTATTGCTTTTATGCAA
ATCCTTACTGTTGTTCATCCGTATCTGATAATGGTATTTTAGGTCCTCCGGTTGTTTGGGTATTGTCGAAAGCATCTGGTAAATATTATTTAGATTTCAAAGAATGGGTCCTTGGACATT
TGAAAATTACTGTCTGATCTTGGTTTTGCTCTTTGCAGAACTTCCTTTCTAGCAAGTTTACACATTTTGCTCCTATTCCAAGTATTGACAATGCCCACTATCATTGGACTTCAATCTTTT
TATAGTATCCTCAAGCATTGGGTTTTCGCAAGTGTGCCCTGTGGTTTTGGCAATGATGATCATTGATTTGATGGATCCTAACATGAATGGACTATGCCCCAAAAATACTGTTGGGGAGCA
TCCTTTTATGTTACGGCACATACACAAATTTGGAGCTTCTTGATCATTACGGGTTTCTTCTCATTGAAAACGCAAACGAAAAGGCCTTCATTCAGTTAGATATGGACATGGGCTCTACCA
ATCCCTGGCCCAAAGATTCCTTGTACATTCAGCAAGATGGGAAGCCGTCATTTGCTTTGC
TGTCTGCTTTACGCTTGTCAGTGATGGCTCCAAAACTTCGAAAGGCAGTTGGGCACCTTG
CTTACTCAGGATCGATACTGTCAGCAGAGAATGAGATCTCTGTCATGACATGGGTGTCAA
AGAAATGCCGCGATCTTTTGGAGGAAATGCCTACTTCAATCGAGGAAGACAGTTTGCTGC
TATGCAGCATAGAGAAATTGCAAAATCACCCCATTCCAGAAGAGGTTGTGGAAATGCTAG
CTTGTGGAGGGGAGCTTTGTGATTTCTTTGAGGTGAATGGTTTGCAGAAGGGCGCAGTCT
CGGAGTTCCTGTTGCCTGGTAAGGCTAAAAGATCAATGGAGAGATGGAAACTGGCAGTTC
AATGGAGGTTCAGGTATAAAAGAATTCTTTCTGACTGTATTTCCTATTGCAGCAATATGA
ACATGACAACAGTCTGGAAGAAAAAATAACCATTGATTGGATGGCTATGATCTTTCAGTCTGGAAGGCTTTCTGGTATTCCCATCACGGTGGGGATCATTAGAATAGATGGCAACCATCT
TGTTTTGCCCCTGGAATTTGGACTGCACACTTCTAACCATCCGTTTTATAGCCATCCTAT
AAGTTTAGTTGAATGATTAAAGGGAAGATGATACTGGTGAGCCAGAAGAACCAGAATATGGCAGAGCCATGTTCCTACCGTTGGAGTTGTGCCCTTAAAAACCCAATGTAAGCCCTAATC
>M_kobus-scaffold71405
CAGTCGCCGACGCTCTTCTCGGAGCAAACATCCCCACCACCCTCATTGTCCGACCCCTCCTCCAGGTTCTCCTCCCTTACCCGATTATCTGTCTCCAAACACTGCAGCCTCCTCCTCAAA
TCTGCCATCTCCCCCTCCATCAAGAAAAGACGCTCCTTAAGTGTCAGATTCTCCTCCTCC
AGCTGCGCTATATGTGTGTCCTGATCATCAACCCGGTTCTCCAGCAGGTTAGAGTGCTCA
TCCCCAAAATTCGGATACACCATCTCAAACCGGCTCAGATCATGATCCAATCTCCTCTCC
ACCTCAACATGCTCTTCGACGTCGCTCTCACTCGACCCATCTTCCTCCTCTTCCTCATCA
CCACGGATCTCGTGGCCTGGTGACCGGAGCCTGATCAGGCCATTCATTGTCCCATACCCA
TCTACACCCCACTCCTCCTTCGCCATGTCTACAAGGACCTCCCGCGATGGGGAGAAGATC
GGAGTTGGGAGGATTGCTGGCGTGACAGGGCATGGTGAAACAAGTGATGCAATCCCACCG
GACTTCTTGGCACGGATGATGAAGGATGTCGTGTTCCGAGGGGCAAATGGCGCAAATCGG
TTGAATTTTTTCTTGGGGTAGAATCTCCGGGCTTTCGCACGGTTCTGAGATTGCAGCTCA
TTAAGAGTGGGGGGTTTGTATCCACTGCCACCGCCGGCTATGGTAGCCTTCTCCTTTCGC
TGCAGTTGTTTCCGCTTGTCAACAGGCTTCTTTCCCTTCCAATTGCTACGGCCCGGCTTC
ATTGCGGTGAAGATCGGGCGAGGTTGATTGGGATTGGGGAAATTCGCAACCATTGATTCT
TCTGGGAGGGCCGGCGGAGGCCACATCCCGTAGCTTCGATTTATCATCTGAGAATGATCG
>M_kobus-scaffold72122
TGGCGTCCGTTTGCTCCCTTCGTTTCCAAACAACGCTCCTACGGCGACACCGCTCTCCATCTTATGTTTCGAAATGCAGAAATCGATCGATTCTCTGCTTCCAGAATATCCAAACGGATC
TAGGAATGGCTTCAAAGAAGAATCGATAAGGAGAAGGAGAGACGTTTTGATTCAATTCCTCTTCTGCGGTTCTTCTGTCCATTCCATCTTTGCAGGATCCGCTTCTGCAGAGACCGGTAT
CTTGTGGCAAGGTTTCCTATTTGCTAGATCTGAAAGAGGACTTTCGTATCTACTCCGATGATTCAAATAAGTTCCAGATATCAATTCCACAAGGTGAATTACGTTTGCAATTTTAAATCT
TGAGCCATGTTATCAAGGTTTGTGTAGACTAAGCTTTTGGTTGGTTATCAACCTGCATGATCCGTGGCAGCTTGGAGGAAACGATCATGTCTTTCTAGCTGTGAAGGCTAAGCTTTTAGG
TTGGGGCATGTTTATGCAGACTGGCTCGTGGGTGCGGGTGAACCTAATGGTTACAAATCGGTGACTGCGTTTTACCCAACAGAAGCTTCGAATTCTAATGGTACTTGTTGATTTTATGGT
GTTGTAATTACAGGGCTTGGTCCGGATTTTACCAGACTGGAATCTTTTGGCAAAGTCGATGCTTTTGCGGAGAGTCTGGTGGGTTTTGCTTTACAAGACCCTGTTTGGTAGATGCCTTAA
CAATATGTTAATGGGACCATCGAAGGAGAAGCTAGAAGAAATGGGTGCCGATGGTGTCTTAAGAAGAGGGAAGACCGTTGTGGGAGTAGGCGAGGAGTGACGTTCACAATATTCAACGTG
GGACATGCATTTGTCCAGAAAGCTGTGCCCTCCCTCCCTTTTTCTTAAAGAAAAGAATGGGTTTAGCAGGTGTTGATTATCTGTCTCTGACATGTGTGCTCAGATGTACCATCTGTTCAC
AATCCAAACTGTTCATCAAGTTCACCATCACAAGAAAAACTCAATTGAATGAAATTTCAA
CGGTGTCGTCTTTCAAGTTGTTCTGAGGAAAACAGCGAGGAGCATGGATGCCAAGTTTTTGAGCTTTTCGAGGACTCAGAGAGCTGGACCCAATCGTACCTGTTCGTTGACCAAAGATGG
>M_kobus-scaffold7303
TGGATTTCTCTTCAACAGTTAGTGGATCTGGAGCAGGTGGTGTTTGGATAACGCAGGGGCATTTTCACATTGGGCTCGAGTGGGGTCGCTTGTGGGATGCAGGGGCACACTCGGGGTGGG
GTTCCCTCGAGCTCTAGTTTGACGAGGCTTTTATGGCTATTGAGTCTTGTCTTGGAGAGTTTTAGGAAATCGATGATGCAACTTCTTCTTGTGGTGACCTCCAAGGGGCGAAGATTAAAG
GGCCGCACGTCCGCTCCTAATCTTGCCCATTTCCGAGCCATTTCCGATTGCTCATTTCTTCTGTCCGATATACATCCACATGGCCCGGATCAAGACGGGCAAGAGATTTCTCTACGCCGG
>M_kobus-scaffold7325
TCTTGCTTCCTATTGCTTGCAGTAGTTGAGGAATGCCTCGAAGAACAAGAGGTGGACTTGCATTTCCAGCTTCCTCCAATGCTGGGAGTAGGCAATTGCGTTTTTATTTTGGATGTTAGT
GGATTGAGAGTTCTCATCGTAGCACGCCTGCAAGTGTGGAACGCATATGTGAGCTCCTTGTTGAGCAGGCTCCATCATGGACATGCTCTGACCCAAAATCAGGCTGGTCCTTTCATCAGG
GCCAGGGCATGCTCATGGTGGAGCCTGCCTGCTGTATGCCTGGATCCCACACTTGAACCAGAAACAGCAGCATCTCAAAAGGGGCCTCTCAATCCTCTTTGGCACATATATCCTTGTATT
TTAAGGGCATGTTTTCTACAGATGCCCAAATCTGCATGGAGTCCTACAAGCCAGGTTAGAACATCTGGCCGCATGTACAGGTGTGCATGGATTGGAGAGGTGCACGTGGGCTTAGCAAAA
CACTGGAAGCTGAGCTTGAAGAAGAAGCGATCGAAGCTGAGCTTGAGGAAGAAGAATCAGTGGAGGCTGAGCTTGAAGAAGAAACAATGGAAGCTGATGCTCAACAAGAGAAAGCACTAG
GTCCAGCAGTAATCTCAGATCAGAAAGCTGAGACTCGAAGCAATAATTCCAAACTCCCTG
TACCACAGGCTCAGAGCCTTGAGCACTCTGATTTACATCCCAAAGGATGGGAAGCAATCC
CAAAACCGAAAGGTCATTCAGGCCTGGACTACTCACGGTGGGACCGAGTTGAAGATGATT
CTAGTGAAGAGGAAGATGAAGCAGAAGATGTGCAACCTCAGTATCGGTTCCGTGTCAGGA
GCTTCATATGATATGAGTCTGTGTATGAAAGTTATTGGCAATGTCCACAGTGATGCCGTCAAAAGCTGATAAGCTTCTTCAACCGTCAAGTACTGGAATGCTCAATCACCATCGTGGCTA
CTTAGGGAAGCTGATAACTCTCATCAAGGATAGTTCCTCATATGTGGCAATGCCACTATTCATCATCGCTTTCTGCCCCTCTGGCTCCATCACCACCATTATTGGAGAGCTCAGGTACAT
CTTGGAAACATCTTGTTACAGACCTTCATATGAAGATTTGGGATATTCCATTCTGGAACATTTCAAAGGAGTCTCCATCAATGAGGCATTAGACCAATGGTTCAGATCACCAGACCATGG
>M_kobus-scaffold74187
TCAGTTGATTCACCTAATGCATGTATCTATGCGGAGATCAGGACAAGGATCCCTGATACCGTTTCCTGGGACTACAATTTCGAGCCTACAGGAAATGTCCCAGTCAGTTTTACTGTTAAG
GCTGAAGGAGGCAATCGATGATCTAGAATGGCCAGGCTCAAGCATTCAGATAATTCTACAACCAGACCCCCCGTCTGTTACATTTAGGGGTGAAGGCCATGGAGACTTGCAGGTATATCT
TCACTCTGAACAGACTCATAAATTTGTAACTGTCTGATTAGTGGCCATCAGATGGACAGGTCAAATGTGAAAGTCGATGGTCTGTATTCATCAAATGAATTATGAACGTCCATTTATCTG
ATTTGTGCATGTGTGCCACATGCAGCATGCAGATTGATGGCCATGCCCTGCTGGAGTACCACAGTTTTTCTTTTCATATCTGTTCTTATGATTATGTAAGTACTTGTGTAAATGCAACTG
TGAAGCACTGATCTTTCTTGACAGATCGACTTCTTGTATTATGCGAATACTGATCTTTTGATTGCATTCCAATGCGACCATCAAGTCTCTTACAGGTATCTTTTGATCCCATCTTATATA
TACAAGTACAAGTTTCTTCGTGCGACGACTTCAAACATTCCTAGCATTGTATTGAAGGATAATAGAGGAAGCAAACTGACGATTGGGAGAGGTGGAATGTTGAAAATCCAGCACCTTGTA
TCTGTTGTAAGACCTGGGGTCCAACATCCTCCGCACGGTGATCCTGGCGGGTACCAACAA
TCCAGCAGCTTTCCCCCGTTAAATGCAGGCCATCGGAGAAGATTTCATGGAATGTCAAGAGGGAAGTGGTGTAATGGGAATCTGGATCGCTGTTAGTGGACATTTGTTATCTTAAGGCTT
CCATGGCTATTGCTTTTGTGTTTTCTTAATAAATGTAAAGTTAACCTTGCAACTCTGTTCCTCCTTTTCTGCATACATATGTATGTATGTGTGTATATGCTGCTGCTGCTGCTGCTATTA
AGTTTTGGTCTTTGAAGATGATAGGATTGAAGCACGTGTTCATATTCCCGCACGTGCACATGTGTGTGGGTGTGCGTGCGCTGAGTTTACCTCTGTTTCTCATGTATGCATGAATGCATG
ATTCAATGCATGCTTTTGTTTGCTCAATTCATGTTATAGGTTGGGTCTTTGAAGATGATAGAATTGAAGCTAGCAAGGGATGTAATATTGATTTTCTTGGGATCTGCATTGCTTTAGTTG
TAGGTACAGAAGACAACAGTCTATGGAAGAAGATCATTAAAAGCAAATACAGAAGATCAGAGGGTGGCTGGTGGACCAAAGACTCCTCCCGTTATAGGGCCTTGTCACTTTGAAAAGGTA
TTATACTGCTTTTGCTGGGAAAATAGAATGGAATGTGGAGTGTAGGAGGAATCTCCAAGATTGGGAGATCCAGGAGTATGTGGATCTCCTGGATTGCATTTATAAATCTTCGCCAAACCC
TGGATTTATCTGCTTCAAATGATGATCCTCTGTGCAAGCAAATCTGGAAATATTCAGTTCTGCCCAAGATAATTGCTTTCGGTTGGCTAGTTAGTAAGAAGAGGATCCTGACTATGGATA
ATCTAAGGAAGAAAGGGATGTGCTTAGTTAGTATTTGCCTGTGTTGTATGAAGATGGAAG
AATCAGTTGACCATCTTCTGCTCCACTACCCCTTCATCTCTTCAATTTGGGCAGATTTCT
GTGATCGTTTCAGCATCAGCTGGTGCTCTCCAGAATCGGTGGACTCCCTTTTCAAAGCTT
GGCATGGGGTCAGATTAGGCAAGCATAGGTCTCACTTAAGCAGAATGGCTCTTCTTGCAA
>M_kobus-scaffold74500
CAGCTCCGGTTGTGTAGAAACTTGCTTGCTTGTGACGCCAAAGCAATCGACTTTGCATCTGTACTCATCATCACCCACTCCCTCTCCGCCCGCCTTCGATGTTGCCTTGCGTTCTTGGCC
CTCTTTGGTGCCAACCGTGCATCCCTCTCCATGAAAGCAAGCCTGAACCTCTCAGCCATT
GGCAATTCGGAGGAATCTGGAGCCACCGACAAAGCAACAACCCTTGGAGCAACACCATGA
AATGCCCATGTCTTGGGGTCAATGTCCTTCACAATGGGATCATCCAATGCTAGTTCAGGC
AATGCTTCATGGGGAACATGAGCCCCACGAAATCCAAAGGGTGATGGCTTTGGATTAACT
TTGGGATATTTGATGATGGACAATGGCAAATGTGGCATATGCAGCATCTGTGTGGCACTTGAAGCTGAATCGTGGCACACATGGCACATGTGAGGTGCTTGAAGATGCACAGTGGCACAT
GTCACAAGAGATACATTGCACATTTGGCACATGTGGGCACTAGAAGCTAGAAGGTAATAA
TTGTGCACATTGGCACCTTGGCATGGGGCATATATGGAGCGAGTGAAATGGACGATGGCA
CTCGAAGATGCGCAATGGCACATGGCACGAGATACATTGGCACATTTGGCACGTGGGCACTTGAAGCTAGAAGGTAACAATTGTGCACACAGGCACCTTGGCACATGTGGCATATATGGA
TGATGACGGGCAATTGCAAATATGGCGTATGCAGCATGTGTGGCGCATGAAGCTGAATTGTGGCACATGTGAGGTGCTTGAAGATGCAGTGGCACATTCGGCACATGTGAGCACTTATAG
CTAGAAGGTAACAATTGTGCACATTGGTACCTTGGCATATCTGATACATATGGAGCAAGT
>M_kobus-scaffold74798
GAGGGGCAGATCAATTCGGAATCTGTTTCCAATTTTTCCGTGGGGCTTAAGGGAAGAGAGAGATGCGAGAAGTTTTTAAAGGAAAATCTGCTGTATTGCCTCCCTCAAAAGCTCAATTGC
CACACTGGCCTTTGGATGGTCTATTCTGTCTTGCATTCCATGGGATGTACATGGTGGAGT
ACGAAGGCTGTGATGGTGATAATGATGAATTGCATAGTAGAAGGTCAACCCCTTCTTGGACATTTCACTTTGTTCCCTTTGAGATCAATGTTGGTATGGCTTTCAGGATGAGTGCAGGAC
CTGTGTGGATTTATATCTCAACAGGTGTATGCAATCATGCTTTTCATTTCCACTGCATCAGTCGATGGCTCAAGACCCGCCAAGTTTGCCCACTGGGTAAGCCGCATGCACAATCTCCTC
TAACAGCGAGTGGGAGTTTCAGAAGTACGGGCACTAAGGACAGGTGTGGAATGCTGGAGTCATTGGGTTCTTTTCCTGCCGTGTTGCAAAGCTGGGAAGTGAACTGGACCAGCCAAGTTT
>M_kobus-scaffold76471
GAAACACAGCTTCTCAAACTCCTCAAAGCTTCTCCACCATGATTGTAAATTTAAACTCAAGAAATTTCAGAAGGAATGGTGTCGAAATGGTTGTGTTAAGGCCAATGGCAGTGCTCTTTT
GGAGCTTGTTCCTGAAACGAAGAAAGAAAACCTAGAATTTGAGCTCCCCATGTATGACCC
ATCCAAGGCCCAAGTCATGGACTTGGTGGTAGTTGGTGGTGGGCCCGCAGGGCTCGCTGT
CGCCCAGCAGGTCTCCCAAGCAGGCCTCTCGGTCTGCTCCATCGACCCATCACCAAAGCT
GATCTGGCCGAACAATTACGGCGTCTGGGTGGATGAGTTTGAAGCTATGGATCTTCTTGA
CTGCCTTGACACCACCTGGTCCGGTGCCGTTGTGTTCATCGATGACCGGACCAGGAAGTA
CCTTGACAGGCCATATGGACGGGTCAACCGCAAGCAGCTCAAGTCTAAGATGATGCTGAA
ATGCATCACAAACGGCGTCCTGTTCCACCAGGCGAAGGTGGTTAAGGTTATTCACGAGGA
GTCTAAGTCCGTTTTGATTTGCAATGACGGGGTCACCGTTCAGGCTAGGGTGGTCCTTGA
TGCCACGGGGTTCTCACGGTGTCTTGTCCAGTATGATAAGCCGTATAATCCTGGCTACCA
AGTTGCCTATGGGATCCTCGCGGAGGTTGAAGAACACCCATTTGAATTGGATAAGATGGT
CTTCATGGATTGGAGGGATTCACATCTTGATAACAAGTTTGGATTGAAAAAGAGGAATGA
AAAAATCCCAACATTTCTTTATGCAATGCCTTTCTCATCAAAGAGGATTTTTCTAGAAGA
GACTTCGTTGGTTGCCCGGCCCGGTCTACGGATGGAAGACATACAGGAGAGGATGGAGGC
TAGATTGAAGCATTTGGGTATCAAAGTGAAGAGCATAGAGGAAGATGAAAGGTGCATTAT
CCCAATGGGCGGTCCTCTTCCGGTGCTCCCCCAGAGGGTTGTAGGAATAGGTGGTACTGC
AGGTATGGTGCACCCATCTACCGGGTATATGGTAGCCAGGACTCTTGCAGCAGCTCCAAT
AGTTGCAGACTCAATTGTCCAGTACCTCAGTTCCGAACGGGCAGTTCTGGGGAATGAATT
GTCTGCAGAAGTTTGGAAAGATTTGTGGCCGATAGAGAGGAGGCGACAACGGGAGTTCTT
TTGCTTTGGAATGGATGTTCTGCTCAAGCTTGATTTGAAAGGGACAAGGAGGTTTTTTGA
CGCCTTTTTCAATCTTGAACCCCATTATTGGCATGGATTTTTGTCATCGAGGTTGTTTCT
TCCGGAGCTTGTGTTTTTTGGGGTTTCCTTGTTCTCACATGCCTCCAATACTTGTAGGTT
>M_kobus-scaffold77443
AGACTTCACGGTAGGCCCCATAGAGCATTTGGTTACACAATTACCCCACAGAGTGGATACACACCGGTTACCCAGCTATCAATCAGATATCCAATTTACCATCAGATACAAATACAAAGT
TTAAAGCTTTTTTCAGCCCATCGACAGACATCACTTTCACTGGCTGCACAGGCTTCCCAAAATTGGACTGACCTGCTAGACGATCCACCAAGTAAATCCCCTCAGCATTGAGATGGTTCC
CATTTTGATGATACAAGGAAAAAAGCAAACACTTACCCACCCTTAAGCTCAGAGCGCAGAGTTGAGTATTTTTGGGATACATTCTGGCATGAGACAAAACCAAAACAACTTTAGATTAGT
TAGATTTGTATCAGATTAGGCATGCTTGAGCAGCTATGCTCACCGAAGTATGGTATTTGCAGTATAGTCCACGACGCCTGAAATGAAAAAGTACTTGGTAAGATAAAAAGAGGAAAAATA
TATTTATGACCATTGCACAGGCCATCCCGTCCTTTCTTTTCCCCTTGCATACACCGTAATCAACGGAAATCCCCATCTTTACAACTTGATGAGCTGAATAAACACTCAATGAGAACCCAT
GCAGCATCCTTGCGAACACCCGCATTGAACAACGCAAAAACTGTTCCAGCCAGTTCGTTGCAATTCTTTGTATAAGCATCACCAAACAAGAAAACAGAAACTGCCAATTCGTCCAAACAC
TCCACTAGATCAGATTTGGTACCGTATAGCTGGCAACCGAATGAAGCGGACATCCGAAAAACGGTTATTCAAGTCCATGGCAGAGACAGAGAGATTCCTAAGAAAATAAATAAATAAATA
AATAAAAATTAAGGACCTAGATATCATTCACTTACTTTTCATTGGGATGAATGCTGACCCTAAGCACCCATCTGCAAACACCAAACACAAATGTGACCCCACATAGCCAATGT
GTATCCGCAAGCCTGAAAACTTTTCAATATCAATTTCTTTCGAGAGCGAAGGGTTTGATTTGGGAGCAGTAGCTATGTTATTGAGTTCATTGTTATCAGTTAGATAGTCCTGGACAGCAT
TTCGGAACACAGACATGTCAGCTTTCCGCATCGGCAATCCATCATCCGAGAGGTAGGCTG
>M_kobus-scaffold77802
TGGACGGCGTGGATAAGATACATAAATACAAGGTGGGGCCCACAGAGTTTACTAAATATGCAATCCGCGTGCCTCCAAACGACTCCCAAAGTGGAATAACTTACCCGAGCGCAGGTATAC
TCGCATTTCTTCTTTACGAATCCCTTTCTAGCCCTCCAAAAGGGCAAAAAGGGCCATGCA
TGCCTGAGAACGCAGAGGTTACTTCTCTTGCTCCGTGGGTATTTCTGGAAACAAATGTGA
GAGAGAGAGAGAGAGAGAGTTGCAGCCATGGAAGCCAAGAGACTTCACAGCAGCAAAGAG
AGAGAGAGTCAAGCTTTGGGACTTTTGGGACGCGCCAAGAAACAACAGAGTATACTTGGTCATCCTTGAGAGCCAGTCTATTAGGGCTCTCTATAGCCTGTTGTACTTTGAAGAATCTCC
TGATAAGGACGTCATGCGCAAGACTGTTTATCGCCACTGCCATTGCCCATGGATGAATTT
TGTGGATGGTTTCATTTAGCACTTCCTGCCATTTCATTTTGCAGGATGGGATGACCCAAATTGCTCAGCCTCATGGGTACAGGCTTATTTATCACATCCAGCCATTCACTTTTTCTAAAT
TGGAGTAGGTATTGGGAAAGAAGAAGGCTATTGATGAAGCTATAAAAGCCGCATCTTCTGTAAAGGACCATTTAGCTTCTTTTCTGCCCTTCCGCCACTACGATAGGAATGGTAAGTAAT
AAATGCTGCAATTTTAGGCTTTTTTGCAAGACCCTTCTCTGCCCAATGTGTCGTTCTTGCTCCTGCTCTTGCTACTGCTTCAGACTCATACTCCCACTTCTGAGACATTTAAACATGCTA
>M_kobus-scaffold77835
TGGATTTTTCGCCATTACGGGAAGTCCAGAAATGGAAAGATGAGATTTGTAAGAAAGTAGGGGAGTCGGTAGCTGTGCATGAAGTAGACACACATAATGTAGTGCCCATTTGGGTTGCGT
CGGGGAAATTGGAGTACAGTGCAAGGACTATCAGGACTAAGATTCATAAGTTGCTTCCAG
AATATCTTATTGATTTTCCAAGTTTGCAACCTCCTAGTAGGAAATGGATGGCTGAGGGTC
AAAGGAGCAGAGGTCCCTGAACTGGAGTGGTGTGAACCAGGAGAACTTGCTGCAATGGAGGTGCTCTTGGGAAGCACAAATGGGTTCTTAACAACAAGACTAAAGAATTACTCTAATGAT
CGAAACAACCCATTAAAGCCTAAAGGGCTTTCGGGTCTCTCCCCGTATTTGCACTTTGGG
CAGATATCGTCACAGCGTTGTGCCTTGGAAGCGCATACCTTTCGGAAAATGCATCCACAG
CAGTTGATGCATTCTTGGAAGAGATGATTGTGCGAAGGGAGCTGGCAGATAACTTTTGCTTTTACCAGCCACAATATGATTCAGTACAAGGTGCATGGGAATGGGCTCAGAAAACTTTAA
CTAAGGATCTTATTCTTTCACCGTGACAATGACGTCTGCAGGAGAGACCAGCTGGAAAAGGCAAAAACTGCTGATCCTGTAAGTTGATTATTTTCTACATCATTTATGCACTTATGAGAT
TGCAAAGCTTCATTTTTTCTGATATTTCCTACCCCTTAGGTTCAGATTGTTTGGATCTTCAATCTGTTATTTATCATATGGTCCTATATTTTCCGACTTGTTAATTATTTGCTTGGGTTT
CCAATCTTACATGTGACTTAGGGCTGGTTTGGTGGCCCACAAAGTTGTGTGCAAGACACCCATGTCCATGAAAGATGACTGCAGGGAACTTTTCTATGGTTTGTCTACGCTATGTTGTCA
TTCAGGAAATGGTATTCTGAAGTACGAAGTTCTTGAAGCCTGTGAGGCTGAAGAGTCTATGGTTGCTCACCTGTGGATTGCCATTACCTGGTTTGAAATGGTTTCTAGTTTAAAGGTTAA
GGATGCTTCCTCTTCTAAATTGGAAGGAGCTATGTCAGCCTGCTGTTGAAGGGGGTTCCAGTATCAGGAGTCTGGATGTTTTAGATGAGGAGTTGCTTGGTAAGTGGGTTTGGAGGTTTG
GTAAGGAAAATTCTAGCCTATTGAGGATGATTATCATGGCTATGCATGGTCTGGCTCCTA
TGGGTTGGTCGATTAAGGGGTCTTCTCTGTATTGTTCTTCTTTTATGTGGAGAGGCATAT
CTCAAGTAGCTCCCAAAGTTTTTAGTGCCAGTTTGGTTGTCAGGATGCTGTGTAGGGTTA
AATTCTGGGAGGATGTGTGGTGTGGCGATTTGTCTCTCCAATCTTCTTTCTTGGGATTAG
GGAGTTCTTAGTTCATACCCTCTTTGCACTGCTGTCTCAAGCTAATTCCGGGAGGGATTGTTGCCACACTGCTTCTATGTGGTCCTATAAGGCCCCTCCTAAAGTTGCTACTTTTGCTTG
>M_kobus-scaffold79470
GCGCTTTTGTCATTTGTGCACCATTTTGTTGCATATGTTACTAGTAGGCGGTTGGGGTGACCGTGGAGGAGAGGGCATGCTTACGGTTGATATGATATGACATGGTTCTGAAATGGGGTA
GTTCCCTTTCCTTCTGTTTGTTAGAAGCAAAATTGTTCTGCTGGAATCTACCCTGCCTTTGCAGTCATTTCATCAAAGCAATACTGGGGCCAAGAGTATCCCTATGGACTGAAAACCAAT
AAGTTCTAACTGTGAAGATATATTTGTTGCTACAGGATGGCGAATTTTGGTGAGGACTTCTCACAGATTGATGTTTCTGAAGAGGTTGGGTGTAAATTCACTTCCATTTACTGTATAAAA
AAAAAGATAAACTTGTTGCAGAAGTAATCCGCTATGTCCTTTTCAAAACGCACCAAAACTCAGGATGCCCTATTAAAAGAGATGAACTTACCCATCTGATAACAAAAAACTATCGCCAGC
GTAACCTCCCAGCACTTGTTATTAAAGAGGCAAGAGAAAAGCTCTCAAGCATTTTTGGGT
ATGAGATGAAGGAGCTTCAACGATCACGTCCTTCGTCAACAAACCAAATTCGTTCATCTC
TGCAATTTCCTACATCATCATGAGTCAGCTACCTGCTGATGTCTATAGCAAATATGTTGAGGATAAGGAGAATGCACATATGACTGGTCTTACCTTTGCTGTGGTCAGTATTGTTTATCT
ATTGCAGAAAACCTCTGGCGTCACTTAAGGCGAATGGGATTAGATGAAAGCGACGAAAGGCATCCACTCTTTGGAAACATGAAGCAAGCACTGGAGGCACTTGTGCAGCAGAGGTTTGAG
AGATATTTGCAGAAGGACAAAGTTAATGGCCAGGAAGGCAATACTTTGATGTATGAACTCGCTGAAAGAGCAACAGATGAATCGGTTGGCGGGAGATTGAAAGAATACATAGCACAGGTA
AGCTATTTTCCTACTAAGACAGTTGATAAAGAAATATAGGGAGAGAAGGAAACATCTCCATATGTTCTTTATCGACTCAGAGGAAGCTTACGACAAGGTCCCTAGAGAGTTAATCTGGTG
>M_kobus-scaffold79718
GATTTACGGCATGGATGAAACACATAAATTATGGTGGTGCCCACAGAGCACCGAACACTAGCCTTGTGGGAGGGTCGTTGCCAATCCGTTTCCTATGTTTGCAATTTACTAAAAAGCTTT
CAATGCTCTCTTTCCCACCAACTTAAGGTGCGTACACCAAAATGAGTCAGTTTTGGACGGTGTATAACCAAACCTGATGAGCAAACCATCCTGGCCTTTGCCTAGAGTATCATTAAGGTG
GCGAAGGCATTGGCAACTGCCCGCTGCACGATTTGCTCAGCCGACGGGCATGTTCTATTGTAGAAACCGACGGTCAAGGCATCTCCGCAGACCGTCGACAATGCGGCCACCAACACCAAG
>M_kobus-scaffold80820
TGAATTCATCACATAGGAGGAATGCTTACATATGCAGTGCAGGTATAAAAAGGGGCATGGAATTCTTGCTTGCAGACATGGTGAACAATGCAAGTGCCAAGCATGACACTGCCCAAGTGG
TACATCCTAACACAAAGGAGGAGTATAGCTCTGGGTTTTAATGTCATCTTCATAGTCTTGTCCCACTATTTGGGGTTGACTTGCCTGATTACTTGGCACAAATTGCCAATCGACTGTCCT
CTTGAAACAGAACAGGTTATTGCAGGTGCAATGCACTCCCTTAATCTTCAGATCCCTCCGTTTGTCCGCATTGATCTTATCCAGCTCACTCTTTCTCATTTCCTTAAGAGTAAGGTTACC
TCTCATTCACATTGCAGGGAAGATTAGATATGTGAAATGGACGCTTAGGATTGCTAGTGTTCATGGAAATAAAGCACTGTTGCGTTTCCTTAAATCAGTTGAGGTAAAGATGTTATTAGT
TTGTTTTCTTGCATTTGAACTCGTAGGTTTCCTTTCCAGAGAGGCCAGATCTAAAGACTGCCGTTCTAGAAGAGCAGCCATTTTTGTTGAAAAGGTATGTTGAATCAGCACAAAAGACCC
CCTTGCAGTTGTGCATCTGCTGCTTCCTAGTCCAGATGGTCCCATGTGTGCCAACTTGGTGAAAATCTGAGATCCCCGTTCATTCATCAGGTAAGCCCTCTGTTAATGTTCCCTGAATAA
CCTCAAAGGATGACTTCAGCCATGATAAGGATGCGGTCCTTCAGAAGCTGAGGGATGTTGCAATCCAAGATTCGTGCTGTGGGCAGTATTCAGCTGTGGAGAGAAAGACTATTGTGGCAC
CCACATCCAAAGCTGCCAAATCTGAAGTCATCGTCTACGCCATAGTAACAAACATTACCA
GAAATAATTGCAGTTCATCACTCGATCCCATTACTGAGAGCAACGGTAACACTATGAGAA
GGTGCTTAAAAGAAAAGAACAGTAACCCCAAAGAAACCCAAACGGTCTTAGGCCCTGTTT
>M_kobus-scaffold81266
TATCTCCTAAACTTCATCTTCAACTTTGGGAGTTGCAGAGGAATACGAAGAGCAACTACCACGGCCTTCTTTAATGAGTGTGCTCCTGCTGGACACTTGCAGCCCAGGTGTACATAGTAT
GGTCGTAGATAACTCGGTGCCATCTTCAAGTCCTTGGCAATGTCAGTAATATCTGTCAAG
AATCCATCTGCATAAAGTGTAAGTACTAAGATGTAGCTTATGAGAAGATCGCCCTTCTCC
TTTGGCAGTCTGTCTGCTTCGGTATCCGCAAACATCCTAATGAACTTGTCAAATAAAGCA
ATGGGTATCTTATGGTACTCTGCAGAGGTATTGGGGACCACTGGAACGGATTTCTTATGA
CGCTTTGACAAATTCCTAAACCGTATAAGTAGAGTTATGTATGAAAATATGCAAGCCAGT
AGTAATAATGACTGCCACACCTAATGTGAAGAAGAAATATGCCCTCAATGAGACACTTGGGGACAAGACCAAAGCACTAAAGAACAGCACAGCTATAATCTACAAGAACAGAATCACGCA
CCAATCTCCCCCAGCTTATGTATACGGTTGCAAACAAAAGACGGATAAGTGTCCTTTCGCCAAAACTCAACTGCTGAAGCTGTATTTGCACCAGATTGCATAAGCTCCATAACATCTGAA
AGGTGATCCCACTCCCCCTTGAGAATAATTTTGTCCAATGGATAAGCTTTTTCTGGTGTA
GTGGCAGTCGTGTCATGTGGTGGGATGTTACCAACTTCTGCGCTAACTCTTTCAAGGGCC
TCCTTGTTTATTTCAACACCCTCAATTTTACTTTCTATTTCTCTCTGCGCCTCAGGATCA
AACTATCAAGCTTTGTTAAGCCCACATGCATGTGGAATAAACCCATGTACACGCCACGCATGTGCCAGCATGGCACGATAGGGCTGGGGTCCAATCTATCCATCAGAACCAGCACTATAT
GGCCACAGTTTTTAAAACAAACTTACGGCTCTGAAAACCTTGGCTGAAGTTTTCTAACCCATCCATCTGTTTCCATTGAGGCCCACTTGCTGACTGAACCAGATTTTATTTTTGGGAAAA
GACCAAACCTTTAGTTAGACCATAGGCCATCGCATCTTCTCCTATTCCCTCCATCCACATCCTTTTGCCTTCCCTTGCCCTTTTAGAGGCTTGAGCTTGTACCAACTCACTCCTAATCGC
TTTACCCTTTCAGTTTGACTGGTACATGAAAATCACACAAAAATCTAAAGTCACATCTCCATTTCTTCCTCCCAGTTTGAATTCTATGGGCAGCATCCTTCTCAATCTCTCCACTCTCGT
CTTCTTTTAGACTGCTTTGTTCCAAAGACGTTGGTGAGATCAGCCACATTGTTCACCTTCTTTTCTTCAGTAAGGTCCGCTTCATTTAACACCTGAGGAACTCCTCTCACTCTTGGTTCC
GAATATGATACCAAATGAGGGGGTTCTGGATGTTCCTTGCTGGTTAAGGGATGGCTATTCCAGATGTTCCTTATCAAATCAGGAACAGGGACGGCTGTTCCGGATGTTCCTTACTGTTTA
TCCAGCTGCTCGCATACTAGGTTTATTTGGCGATACCATGCTCCTCCAAAGGTAGCTGCATTTGCATGGCTTGCCGGTAGAAACAGGATTCTCACGGTGCATAACCTTGACAAGAGAGGA
>M_kobus-scaffold82396
AATCGAGGCATAATCGGATACATACTCGATAATAGATTTCAACTCTAATATGAGCCCCTTTAGTGTATCTCACAAATTTACTCAGATACGCAAGCTGCCTAGCCAACGTATAAATACATC
CCATTTTCCATTAAATTGCAGGTACTTATTAGCTCATAGGAGGTGTTACGGGATCGACCAAATTCGAGCGATATGATAGCCATTCCAAGGGATATATCTAATGTAGCGTAGTAGCAGATA
>M_kobus-scaffold82544
TGTCTCACCACATCTTGCAATTTTCAGGGCCCTCCGGGAACTGGGAAAACTACAAGTATACTTGCCCTTGCGCATGAGCTCTTGGGGTCATACTGCAAGGAGGCTGTTTTGGAGTTAAAT
CTTGTTTAGGGGAATTGACGTTGTGAGGAACAAGATTAAGATGTTTGCTCAGAAAAAGGTAACACTCCCACCAGGGCGGCACAAAGTAATAATTTTGGATGAAGCCGACAGGTAATTCTC
ATGACATCTGGAGCACAACAAGCCTTGAGGAGGACAATGGAGATATATTCAAACTCAACGCGATTTGCTCTCGCATGCAATACTTCTTCAAAAATTATTGAGCCCATTCAGAGCAGATGT
GCACTTGTTCGTTTTTCAAGATTGTCCGACCAAGAGATTCTTGCTCGTCTTATGGTAGTG
TAAAGACGGGCAACCTAAAACCCCATCCTGCCCACCTTGAAACATTCCATCCACACCGGATGGGTTACCTTGGAGACAAAGCTTCTTGTCTCTTTTGCATTGGTGAAGAAAATAGGTATC
CATTGCAAACATTCTCAATACCCATAGGATTCCTACCTTCCTGACAAAAGCACCATGGGGAGAAGAAAAGGTTACTATTCTTATACCTCCTGGTACTATCCTTTCATTGATTTTTGTTTT
GCAAACCGTGAACGGGTGTGGTTCACCAGCAAAAGTTTTTATTGCTTATTTTAATACAATTTTGGGGAGATCTGTTAAGTCCACACATGTGAACAGTAATGCTAATGCATACAGAACTAT
TTGCATATGTGCCAGAAGGTCTTGAAGCCATAATCTTCACTGCTGATGGGGATATGAGGCAGGCTTTGAATAACTTGCAAGCTACATATAGCGGGTTCCGGTTTGTCAATCAAGAGAATG
ATTTTGATGATGCCTGTTCTGGTCTGAAGCAGCTCTATGATTTGGGTTATTCTCCTACGGACATAATCACCACACTTTTCCGTATCATAAAGAATTATGATATGGCCGAATATCTGAAAT
TGGAGTTCTTGAAGGTAAAGGCCAAACTGTCCTTGTTCCGTATGAGTTCTGCTAAGCTCA
>M_kobus-scaffold82663
GCCCTTAATATGAATGCTAAAGAAAGAAATCACAAAAATTTTAATTTCCAATTATCAGATTACAAACTGTAATCCAATTAATAGTGCAGCCAAATGCACACTTAAAATCCTAAATCTGCA
TGTGTTGCAGGAGTATTCATCCTAGCAGAGCTCCCTAATCTAAGGATATCTTGCATGGGTATGATGGCAGTTCGGGCAACTGACGATACAGCAAATTGAATCATTGCCCATGAGATATCA
TTGCATAACTTGAGATGCTTACAGTAGACTTCTCTTCATTCGGCAAGTTCTCCCACCAACCTACAATCTTGAAACCACAAAAAGTACAGCGGTCATGCTGATGAAAGAAGCAAGTTCCAG
ATCAATGAGACTTACTGTGTCATTGTCATGAGTTCCAGTATATACAACTTGATTGTGTTCATGGTTATGAGGCAAATGAGGATTGTCTGAGCCACTCCCAAACGCTAGACCAATAAAAAT
CTAAACTAGCATTTGCTCATTACCAAATTGGAGAACAGCCATTCCTGGTGCACCAATAGCTTTCCTCAACCGAACTACATCCTCCGTGATTACTCCCTATTAAATTTAAGATTAAAGCAC
CAATAGGTTACATTTTGAGCCACAACCATGACCTCTAACCCTACAGTTTCAACATAGAAAGCATTCCTATCAAATTTCTCCACAGTTGGCGGGCAATATCTCAATTTTTCTAAGCTCCAA
CAGCACAAGACCACCCTATCATGGGTTGAGCAGGGGCTGAGACTAACCTGGTCCGTGCCAGTCGTTTGACACCTGACCAGTTTAAGATGACAAAGATTCACTGACAATCCCAAAAGATGA
ATCATCATCTGCTGAAACATACCAAGTCTTCTGCAATGATATTGATATTTCCAACAGCTTTGAGGATGGCATCAAAGAAGGCTTTGTTTGGTCCAGCCTACTGTCAATAAAAATATGACT
TCATTGAAAAAGAAACAACTAGTTGGTATCTCTGTAGAACTTACCTTCCATCTTCCAACCATTGCTACCTTGGATTCTGCACATTTATGCAATTTTATTATTATAATATAGATAAAACAA
AGAAGGAACAGCCCAAAAGCCAGCAAGTCCTCGGAAATGGTCTATCCTGAATTCATCATATAGATTAAGTGCCCGCTTTATTCGCTGTACCCACCAAGCAAATCCGTCTTTTTCCATAGC
>M_kobus-scaffold83517
TTACAGGCAAGCCCAATCTATACTGGGCATGACCCAAGACCAGATGGACCAGACTGGCTTTGGCGGGCAACAAAATGCTCCTCTTGGGAGCGGCTAGGATGCCTGTTTTAGTCAAGACAT
TGTTAAGAGAAGCTAGTACCGATGAAACTATATGTAGAGAACCAGTGACAACAATAAGACCCGACTGATCCTTAGCTCTTGATTTGAGCAACTGATTTGCAACCTTCATGGAATCTGTTA
CTGACGCCATTTCACATCTGATCATCAATACTGGGTTACATTTCAACGGCCCTGTGGAGC
AACTCTGTTGATCGTCGAGAAGCTTCTCATGTCCTCCCACACCGATATCTGAAAAATCTA
CACCCAATTCTTCAGCAGCTTGGACCCAAGCTTCCTTCAATGAGGAAGCTGAAGTCGTGC
TGAAAGAAGTTGTCTTGCAAATGCTAAATGATCCTTGTCACAAGCCATTGCTACCACCAGAGCCAGCGGTCCATCTGGGTATGCCATCTTAATAGTATCTGCTAAGCATTTAGCAGATGC
TCCATCTATTAGTACTGATACTCCAGAAAGCCCAACTGTCTCAGCTTCCTTTCTGGTCAGAAATTGGCTTCTTCCGGGCAAATATGTATGCTCTAAGCCAGCACGGATGGATTTTTCTGA
GTTATCTGACCTTGATCACGGAGACAGAGTGCCGAGCAAGTGGCAGTTATAGCATTTTGAAGCTGGTGATCTCCAAGCATGCGCAATTTCACATTGAATAGTTCAATGAACTGCATAAAA
AACTGCATGTCCTTCTCCACTTGAATGTGTATATCACAGGACTGAAAAGATTCGTCTACATTTCTTTTGAAATCTTTTATAATGCTTTGAATTCCAGGATCACATGCTGATATAACAGGT
GAACTCATTAAGGATGCTTTGTGGCGGAGAATGCGCTCAATGTGTGGTTTGAAAGGCCCT
GATGTAAAAAAGCGCATAAATTCCAATGAAGATACATGGGTAACAGGTTGCACACTTGCATTTAGATAACTTTCCACTGAAGATGCTGGAGTTTTCCAGACGCTCAAAATTTTAAGTGTT
TATGTCACATGTATGTCTCTATGTCATTTCAAGGAACTCACCCCAGATTGGGAAACATCCAGCAAGGCAAGGTAGCATCCTTGAAATATCAGCCAACAAATATCACATCAGCTGGTATTT
>M_kobus-scaffold83642
CTATTAGACATCCCAAATCAGAGAAGGAAAGACTTCGAGGAGACTTACGAGTCCAAAAATGGCTCCAGAGGCGCCAACAGCAGGTCCTTTACAGTAGTAGTAACTCATTGCTGAACCTGA
CTAGTTGTTACTTGCAAGCACTGAAGTGAAGTAAACTGCAAGAAATCTTTTAGGCCCACTGACTTTCTCCACAGCAGGACCAACAGAGTTCAAAGAATAACAGTTGACCTGAACAATAAA
GTGTTTAAAAACAGACCATGAGATGCCCAATATTCGCATGAAGAAACGATGAAGTAACCAATCTCCATAATTGCCCTCTATCGATGAGGCTATTAATCTGCATACATGATAAATCGATGC
>M_kobus-scaffold83703
TACTTGCAGGTGCCCATCTGCCAAGTGCTAAACAGAAGTGGTGGCCCACATGCCAAAATGGCAAAATCTAGGCCACCAACAGGCGGGCCCCATGGTTCATGTGCCCCAACTCCAAAATTA
TACTAGTGCATGCTCCTTGTGGGGCCCACCTGATAAATGGCAAGGATTTTACACACTTGGACATTGGTGTATGGCACTGACAGATGCACATCTGCAAGCAATTTCCTTGAAAAATAAGCA
GTTGCTCAATTCAGCAAGAACACCAAATAAAGAATCGCTGTGATGGGCAATTTCATCTATCCGAACAGGCTCAATGCGTTGCCGAACGAGGAGTTTGGCAACATCATGAACAGTTACACC
ATGGAACGAGTGTTTCAGATGTTCCAATCAGAACAGCAGCTGCATCAAGCTTTTGCAGGCTTTGGGGAAGTGTGTAGTTGAATTTTCCAAAGGAGGGATATGAGCATGAACGGTACAGAT
TCAAGGTTGTTTACATTTCTCCTAAAAGCAGGATTGGGTGTGCCGTGGGTAATTTGGGGCATTGGGCCAACACAACCGACATTTGATAGGTCAGCACTTCGTCACCTTTGCCGCCCCAAA
CAGATTGCCATTTTGAATATTGTCTGACAGAACTCCATTGCAAGGTCCACCACTACTACTAGGCGGTGCCATCATCTGACTATGTGGCATCGTCTGAGTTCCATACGTAAATAAATTCAT
TGAGGTGTCGTTTGCATGGGATGGAAGCCAAGGTAACGTGCATATGATTCTGGAATGCTGGCATTCTGCATCTGGTTCTGAAAATTAACAGGATTTAAGACCGGAGATGGGCACATTGGG
GGCTGGTTTGCTGCAAGTGTTGAGGCGATACATTGATCAACAAGTGGGACTCTTGGTAAC
TGTACTGGGCCATGAATTGAAGGCAAAGGAGCATGGCCCATTCCCATGCCCATACGTGAT
TGGTTACAAGTTGAGGGGTTCTCATACCTGGACCTGTAATTGAAGTGACTTCAAGTACTCAATCGCCTCATCCAGCATTGATGCTTTGTCTGACTAAACAATTAGAATTTAAATTATTAC
TTAGTGTGGAAGGAGAAGGTAGAATACCTTGTTACAGTGAGGTATGAGCTCTTGAAGTGCTTTCATCTTTTCATTGATTCTATCCCTCCGTCTCTGCATCAGGAAGATCAATCGTAAGAT
CGAAACCTACCCTTTCTGAAAGATTGTGGACCTCAGCTGCACGGCTTCTCCGGGCAGATGCAGATCGCTGAGGTGGCTTGTTTGCCTCTGCTGATTCATACTCAGCCTCCTGCACATTTT
CCTCAAGAGGACCCAACCTACAACCTGCAACCTACAACCTGCAACCTGCAACCTGACCTGACCTGAATTCCAACTTGAGGCTCCCAACCCAAACCCAACCTAACACAAATCCATGTTATT
TCGCTCTGGCACTCAGATTCTTCGGCATCTCTGCCCTTCCTCTTATGACTATGGTTGCTAGCAGTTTCTTTGGCCATTCTTCCCAAACTACCCCCAGACCTGCCAGAAGATGAAGTAACA
GTTGGCTCGAGTGTGTCTGTCTGCCCCCTCTCGTTCTGCAAAAACGTCTTCCGCACATCC
TCCTTGACAGCCCCAGAAAAGACATCTTTACCACCAACACCGCTGCTCGAAGCACGGCTC
AAATCGGCCTCATTCTGAACATGATTACTGCCACAATGGCTCGACCCAATTGTCATGATC
GACGAATCTCCCACCTCTCCTTGAATTACATTGCTTGGTCCTTTTTCTCCAAATGGTACA
TTTGGCGGGCCCAAACCAGCCTTGATTGGCCTTGAGAAATGCGAAAAGTTGACAATTCGA
CCACCATTCAAACCAGGAGCTTGCAGGGCCGAATTGTTTACTTGCGATCTGGGAGGGGGC
ATCACATTTTCTACAAATTGCAGATTATTGTACTGTTTAATAACAGGTTGAGAACTTGCA
GCACCACTCATGACAAAGACATTAGTTTCTTCACCAGTGTCGAATTTTGGTTCTCTCTCC
CCTTCTGTGGGGACCTCCTTGCTCAACTTATCAGCACCGATTGAATCCACAGTCGGCATT
TCATAGAAGAAGTCAGAGCAGAACTCCTTTTCTAGAGATTCATCGAGTGGGTACTGGAGC
CACGAGGCAGTCTCATCTTCTTGAATAAAACTGCTTGGATTCCCCAAAGACCCACCACCT
TTTATTGGTTGATCGGGTCTATGAACTTGTTTCGATTCAGTAGAAGCGGGCATTGGCTTT
CGTTGTGTTTGGCTGTTCAAGACCACCTGTCCGTTCCGCCATACGAGCTCTACCAGTCCA
GAATTGATACTAACCCCATGGATTTCTTCTGATTTGAAATGGGGAGGATCTCTGAAGAAGGCCTGGAGTGGTCGTCTGTATTCCAATCAGGAACGCAGTGATTCATCGTAATATGAAGAA
>M_kobus-scaffold84125
[truncated: 39,741 more chars]
